# Supplementary material for: Poltergeist-Like 2 (PLL2)-dependent activation of herbivore defence distinguishes systemin from other immune signalling pathways
Source: Nat Plants. 2025 Jul 4;11(7):1270–81. doi: 10.1038/s41477-025-02040-7 (PMC12283378; doi:10.1038/s41477-025-02040-7)
Supplement: Supplementary file 3 — List of identified phospho-peptides along with the corresponding gene ID, protein annotation and k-means cluster. [file 41477_2025_2040_MOESM3_ESM.xlsx]

## Sheet: Table Description
Supplementary Table : k-means clusters of identified phosphopeptides for tomato WT and syr1 cell cultures upon systemin treatment.

## Sheet: Sheet 1
		15-mer sequence window showing ±7 amino acids flanking the phosphorylation site	Phosphorylated amino acid (S/T/Y)	Class I phosphorylation sites (probability >= 0.75)			Normalized phosphosite intensity						MapMan functional categorization					Arabidopsis homolog
Phospho-site ID	Protein.ID	pPeptide	Phospho.Amino.acid	Phospho.Probability	k-means cluster	Genotype	Time 0	Time 1 min	Time 2 min	Time 5 min	Time 15 min	Time 45 min	MapmanX4.2_Bincode	MapmanX4.2_Bin name	MapmanX4.2_DESCRIPTION	Solc_MapmanX4.2_Ensambl44_symbol	Best.hit.arabi	arabi.symbol
Solyc00g009110.3.1 113	Solyc00g009110.3.1	KSFNTYSSFKLTVNG	S	S(1)FNTYS(0.055)S(0.945)FK	1	WT	-1.75398	-0.26599	-0.0673672	0.651948	0.274376	1.16101	27.5.4.1	Multi-process regulation.phosphoinositide lipid regulatory system.inositol polyphosphate 5-phosphatase activities.type-I inositol-polyphosphate 5-phosphatase	type-I inositol-polyphosphate 5-phosphatase (original description: pep supercontig:SL3.0:SL3.00SC0000019:81566:89206:1 gene:Solyc00g009110.3 transcript:Solyc00g009110.3.1 gene_biotype:protein_coding transcript_biotype:protein_coding)	IP5P3	AT1G71710.2	0
Solyc01g005800.3.1 411	Solyc01g005800.3.1	LNDVKLDSDEDEEES	S	LDS(1)DEDEEESIGK	1	WT	-1.151	0.768471	-0.249803	-0.577235	-0.384536	1.59411	35.1	not assigned.annotated	(original description: pep chromosome:SL3.0:1:512557:515973:-1 gene:Solyc01g005800.3 transcript:Solyc01g005800.3.1 gene_biotype:protein_coding transcript_biotype:protein_coding) & IQ domain-containing protein IQM2 OS=Arabidopsis thaliana (sp|q9lhn9|iqm2_arath : 603.0)	IQM2	AT3G13600.1	0
Solyc01g006480.3.1 4	Solyc01g006480.3.1	____MSTTPTIDSCI	T	S(0.007)T(0.007)T(0.987)PTIDSCIVETSDGVK	1	WT	0.524794	-1.78173	-0.599611	0.784639	0.549049	0.52286	35.2	not assigned.not annotated	no hits & (original description: pep chromosome:SL3.0:1:1073746:1078046:1 gene:Solyc01g006480.3 transcript:Solyc01g006480.3.1 gene_biotype:protein_coding transcript_biotype:protein_coding)		AT5G19630.1	0
Solyc01g010780.3.1 53	Solyc01g010780.3.1	SRSKVDNSISGISTR	S	VDNS(0.999)IS(0.001)GISTR	1	WT	-0.733426	-1.17862	-0.522481	0.259833	0.658529	1.51617	50.2.7	Enzyme classification.EC_2 transferases.EC_2.7 transferase transferring phosphorus-containing group	Probable serine/threonine-protein kinase PIX7 OS=Arabidopsis thaliana (sp|q9lfp7|pix7_arath : 667.0) & .Enzyme classification.EC_2 transferases.EC_2.7 transferase transferring phosphorus-containing group(50.2.7 : 109.6) (original description: pep chromosome:SL3.0:1:5774785:5781530:-1 gene:Solyc01g010780.3 transcript:Solyc01g010780.3.1 gene_biotype:protein_coding transcript_biotype:protein_coding)	PIX7	AT5G15080.1	0
Solyc01g057770.3.1 622	Solyc01g057770.3.1	MARENEGSFGGDDGE	S	ENEGS(1)FGGDDGEIMDGMMTR	1	WT	0.19891	-0.353491	-1.60462	-0.159762	0.515679	1.40329	24.2.3.6	Solute transport.carrier-mediated transport.APC superfamily.borate transporter (BOR)	borate transporter (BOR) (original description: pep chromosome:SL3.0:1:63672035:63680464:1 gene:Solyc01g057770.3 transcript:Solyc01g057770.3.1 gene_biotype:protein_coding transcript_biotype:protein_coding)	BOR2	AT3G62270.1	0
Solyc01g057770.3.1 652	Solyc01g057770.3.1	MCSSKVTSCNATPTR	S	VT(0.002)S(0.997)CNAT(0.001)PTR	1	WT	-0.329406	0.204228	-0.341832	-1.48496	0.417984	1.53399	24.2.3.6	Solute transport.carrier-mediated transport.APC superfamily.borate transporter (BOR)	borate transporter (BOR) (original description: pep chromosome:SL3.0:1:63672035:63680464:1 gene:Solyc01g057770.3 transcript:Solyc01g057770.3.1 gene_biotype:protein_coding transcript_biotype:protein_coding)	BOR2	AT3G62270.1	0
Solyc01g057770.3.1 666	Solyc01g057770.3.1	RDSVSIQSPRLSNKV	S	DSVSIQS(1)PR	1	WT	-0.86651	-1.16193	-0.499071	1.3941	0.387558	0.74585	24.2.3.6	Solute transport.carrier-mediated transport.APC superfamily.borate transporter (BOR)	borate transporter (BOR) (original description: pep chromosome:SL3.0:1:63672035:63680464:1 gene:Solyc01g057770.3 transcript:Solyc01g057770.3.1 gene_biotype:protein_coding transcript_biotype:protein_coding)	BOR2	AT3G62270.1	0
Solyc01g057770.3.1 670	Solyc01g057770.3.1	SIQSPRLSNKVYSPR	S	DSVS(0.026)IQS(0.974)PRLS(1)NK	1	WT	-0.312699	-0.592052	-0.666148	-0.0817649	-0.3432	1.99586	24.2.3.6	Solute transport.carrier-mediated transport.APC superfamily.borate transporter (BOR)	borate transporter (BOR) (original description: pep chromosome:SL3.0:1:63672035:63680464:1 gene:Solyc01g057770.3 transcript:Solyc01g057770.3.1 gene_biotype:protein_coding transcript_biotype:protein_coding)	BOR2	AT3G62270.1	0
Solyc01g066590.3.1 30	Solyc01g066590.3.1	ISSGSVPSPTGTKVT	S	ISSGSVPS(0.985)PT(0.01)GT(0.005)K	1	WT	-0.712421	-0.943047	-0.553876	-0.164398	1.66226	0.711483	35.1	not assigned.annotated	(original description: pep chromosome:SL3.0:1:74502363:74506122:-1 gene:Solyc01g066590.3 transcript:Solyc01g066590.3.1 gene_biotype:protein_coding transcript_biotype:protein_coding description:Dynein light chain [Source:UniProtKB/TrEMBL;Acc:K4AWR0]) & Dynein 8 kDa light chain, flagellar outer arm OS=Chlamydomonas reinhardtii (sp|q39580|dyl1_chlre : 126.0)		AT4G15930.1	0
Solyc01g067640.3.1 16	Solyc01g067640.3.1	ISSSETPSGEVVVGR	S	EISSSETPS(1)GEVVVGR	1	WT	0.0427195	-0.870019	-1.49623	0.569043	1.14147	0.613009	18.4.3.1.8	Protein modification.phosphorylation.CMGC protein kinase superfamily.CDK protein kinase families.protein kinase (CDK9)	protein kinase (CDK9) (original description: pep chromosome:SL3.0:1:76321748:76327528:1 gene:Solyc01g067640.3 transcript:Solyc01g067640.3.1 gene_biotype:protein_coding transcript_biotype:protein_coding)		AT1G54610.1	0
Solyc01g067710.3.1 458	Solyc01g067710.3.1	HLTRMISSEPTTPKS	S	MIS(0.007)S(0.993)EPT(0.755)T(0.245)PK	1	WT	-1.2488	-0.70324	-0.596562	0.329515	1.01131	1.20778	24.2.8.1.1	Solute transport.carrier-mediated transport.CPA superfamily.CPA-1 family.proton:cation antiporter (NHX)	proton:sodium cation antiporter (NHX) (original description: pep chromosome:SL3.0:1:76462373:76467310:1 gene:Solyc01g067710.3 transcript:Solyc01g067710.3.1 gene_biotype:protein_coding transcript_biotype:protein_coding description:Sodium/hydrogen exchanger [Source:UniProtKB/TrEMBL;Acc:K4AX19])	NHX2	AT3G05030.1	ATNHX2,NHX2
Solyc01g067710.3.1 462	Solyc01g067710.3.1	MISSEPTTPKSFIVP	T	MISSEPT(0.005)T(0.995)PK	1	WT	-0.671291	-1.67129	0.221105	0.611276	1.06597	0.444233	24.2.8.1.1	Solute transport.carrier-mediated transport.CPA superfamily.CPA-1 family.proton:cation antiporter (NHX)	proton:sodium cation antiporter (NHX) (original description: pep chromosome:SL3.0:1:76462373:76467310:1 gene:Solyc01g067710.3 transcript:Solyc01g067710.3.1 gene_biotype:protein_coding transcript_biotype:protein_coding description:Sodium/hydrogen exchanger [Source:UniProtKB/TrEMBL;Acc:K4AX19])	NHX2	AT3G05030.1	ATNHX2,NHX2
Solyc01g079235.1.1 256	Solyc01g079235.1.1	TKSPFSQSSPKSEYA	S	SPFS(0.001)QS(0.92)S(0.079)PK	1	WT	-1.09164	-0.361445	-0.00999646	-0.557658	0.196456	1.82428	35.1	not assigned.annotated	(original description: pep chromosome:SL3.0:1:78182881:78188961:1 gene:Solyc01g079235.1 transcript:Solyc01g079235.1.1 gene_biotype:protein_coding transcript_biotype:protein_coding) & DUF724 domain-containing protein 7 OS=Arabidopsis thaliana (sp|q8h0v4|duf7_arath : 127.0)	DUF7	AT3G62300.2	ATDUF7,DUF7
Solyc01g081440.3.1 347	Solyc01g081440.3.1	KQVRAATSPLPSPRS	S	AAT(0.004)S(0.996)PLPS(1)PR	1	WT	-0.847758	0.360457	-0.834614	-0.84977	0.653073	1.51861	35.2	not assigned.not annotated	no hits & (original description: pep chromosome:SL3.0:1:80500439:80505752:-1 gene:Solyc01g081440.3 transcript:Solyc01g081440.3.1 gene_biotype:protein_coding transcript_biotype:protein_coding)		AT5G17640.1	0
Solyc01g087210.3.1 164	Solyc01g087210.3.1	PGRYSMASPGPAGGA	S	YSMAS(1)PGPAGGAK	1	WT	-0.631089	-1.06173	-0.833726	1.188	1.15516	0.183388	21.1.1.1.1	Cell wall organisation.cellulose.cellulose synthase complex (CSC).CSC components.catalytic component CesA	catalytic component CesA of cellulose synthase complex (original description: pep chromosome:SL3.0:1:82008206:82016312:-1 gene:Solyc01g087210.3 transcript:Solyc01g087210.3.1 gene_biotype:protein_coding transcript_biotype:protein_coding description:Cellulose synthase [Source:UniProtKB/TrEMBL;Acc:K4AYB2])	CESA3	AT5G05170.1	ATCESA3,ATH-B,CESA3,CEV1,IXR1
Solyc01g087210.3.1 229	Solyc01g087210.3.1	NVVPMTTSQPPSERG	S	NVVPMT(0.005)T(0.033)S(0.961)QPPS(1)ER	1	WT	0.142303	-1.396	-0.18402	-0.489645	0.292873	1.63449	21.1.1.1.1	Cell wall organisation.cellulose.cellulose synthase complex (CSC).CSC components.catalytic component CesA	catalytic component CesA of cellulose synthase complex (original description: pep chromosome:SL3.0:1:82008206:82016312:-1 gene:Solyc01g087210.3 transcript:Solyc01g087210.3.1 gene_biotype:protein_coding transcript_biotype:protein_coding description:Cellulose synthase [Source:UniProtKB/TrEMBL;Acc:K4AYB2])	CESA3	AT5G05170.1	ATCESA3,ATH-B,CESA3,CEV1,IXR1
Solyc01g087210.3.1 233	Solyc01g087210.3.1	MTTSQPPSERGVGDI	S	NVVPMT(0.005)T(0.033)S(0.961)QPPS(1)ER	1	WT	-1.06212	-0.145202	0.46333	-0.715184	-0.285318	1.74449	21.1.1.1.1	Cell wall organisation.cellulose.cellulose synthase complex (CSC).CSC components.catalytic component CesA	catalytic component CesA of cellulose synthase complex (original description: pep chromosome:SL3.0:1:82008206:82016312:-1 gene:Solyc01g087210.3 transcript:Solyc01g087210.3.1 gene_biotype:protein_coding transcript_biotype:protein_coding description:Cellulose synthase [Source:UniProtKB/TrEMBL;Acc:K4AYB2])	CESA3	AT5G05170.1	ATCESA3,ATH-B,CESA3,CEV1,IXR1
Solyc01g087210.3.1 720	Solyc01g087210.3.1	SLLMSQMSLEKRFGQ	S	SLLMSQMS(1)LEK	1	WT	-0.583837	-1.66098	0.0176715	0.3424	0.99985	0.884893	21.1.1.1.1	Cell wall organisation.cellulose.cellulose synthase complex (CSC).CSC components.catalytic component CesA	catalytic component CesA of cellulose synthase complex (original description: pep chromosome:SL3.0:1:82008206:82016312:-1 gene:Solyc01g087210.3 transcript:Solyc01g087210.3.1 gene_biotype:protein_coding transcript_biotype:protein_coding description:Cellulose synthase [Source:UniProtKB/TrEMBL;Acc:K4AYB2])	CESA3	AT5G05170.1	ATCESA3,ATH-B,CESA3,CEV1,IXR1
Solyc01g088370.3.1 686	Solyc01g088370.3.1	KLRDGEASDEEEEYE	S	LRDGEAS(1)DEEEEYEAK	1	WT	-0.546728	0.49535	-1.79479	0.497459	0.871194	0.477511	17.4.1.3.2	Protein biosynthesis.translation initiation.Pre-Initiation Complex (PIC) module.eIF3 mRNA-to-PIC binding complex.component eIF3b	component eIF3b of eIF3 mRNA-to-PIC binding complex (original description: pep chromosome:SL3.0:1:83010362:83016964:1 gene:Solyc01g088370.3 transcript:Solyc01g088370.3.1 gene_biotype:protein_coding transcript_biotype:protein_coding description:Eukaryotic translation initiation factor 3 subunit B [Source:UniProtKB/TrEMBL;Acc:K4AYM7])	TIF3B1	AT5G27640.1	ATEIF3B-1,ATTIF3B1,EIF3B,EIF3B-1,TIF3B1
Solyc01g090990.3.1 138	Solyc01g090990.3.1	PSPVPEGSEEGGSPR	S	VVYVPANPPS(1)PVPEGS(0.894)EEGGS(0.106)PR	1	WT	1.13812	-1.69943	-0.0248667	-0.377606	0.805142	0.158638	20.7.1	Cytoskeleton organisation.endoplasmic reticulum-cytoskeleton-plasma membrane interface.contact site protein (VAP27)	contact site protein (VAP27) of ER-cytoskeleton-plasmamembrane interface (original description: pep chromosome:SL3.0:1:84556697:84563336:-1 gene:Solyc01g090990.3 transcript:Solyc01g090990.3.1 gene_biotype:protein_coding transcript_biotype:protein_coding)	PVA13	AT4G00170.1	0
Solyc01g094050.1.1 61	Solyc01g094050.1.1	IIGGLNQSPGSDNLR	S	IIGGLNQS(0.998)PGS(0.002)DNLR	1	WT	-0.824912	-1.14551	-0.494303	1.06022	1.27349	0.131017	0	0	0	BCHC2	AT2G45540.1	0
Solyc01g094290.3.1 1185	Solyc01g094290.3.1	AKAQASDSSDENQIG	S	AQAS(0.048)DS(0.806)S(0.146)DENQIGEGTLAI	1	WT	-0.465641	0.460612	-1.6497	-0.238524	0.961162	0.932088	24.2.8.2.2	Solute transport.carrier-mediated transport.CPA superfamily.CPA-2 family.proton:potassium cation antiporter (KEA)	proton:potassium cation antiporter (KEA) (original description: pep chromosome:SL3.0:1:85695186:85705934:-1 gene:Solyc01g094290.3 transcript:Solyc01g094290.3.1 gene_biotype:protein_coding transcript_biotype:protein_coding)	KEA2	AT4G00630.1	ATKEA2,KEA2
Solyc01g094290.3.1 1186	Solyc01g094290.3.1	KAQASDSSDENQIGE	S	AQAS(0.004)DS(0.102)S(0.894)DENQIGEGTLAI	1	WT	-0.544277	0.375543	-0.409712	-1.12101	1.77009	-0.0706284	24.2.8.2.2	Solute transport.carrier-mediated transport.CPA superfamily.CPA-2 family.proton:potassium cation antiporter (KEA)	proton:potassium cation antiporter (KEA) (original description: pep chromosome:SL3.0:1:85695186:85705934:-1 gene:Solyc01g094290.3 transcript:Solyc01g094290.3.1 gene_biotype:protein_coding transcript_biotype:protein_coding)	KEA2	AT4G00630.1	ATKEA2,KEA2
Solyc01g094770.3.1 227	Solyc01g094770.3.1	WWKRRAASLVAHAKD	S	AAS(1)LVAHAK	1	WT	-0.899949	-1.43575	-0.146171	0.968991	0.646917	0.865964	19.3.4.3	Protein homeostasis.autophagy.autophagic cargo receptor activities.adapter protein (ATI1/2)	ATI1/2 autophagosome autophagic adapter protein (original description: pep chromosome:SL3.0:1:86057342:86062475:-1 gene:Solyc01g094770.3 transcript:Solyc01g094770.3.1 gene_biotype:protein_coding transcript_biotype:protein_coding)	ATI1	AT2G45980.1	0
Solyc01g094880.3.1 357	Solyc01g094880.3.1	QIGLSSASSPVVKRN	S	QIGLSS(0.001)AS(0.834)S(0.165)PVVK	1	WT	-0.804758	-1.13645	-0.612383	1.01012	1.25873	0.28474	35.2	not assigned.not annotated	no hits & (original description: pep chromosome:SL3.0:1:86151183:86168934:1 gene:Solyc01g094880.3 transcript:Solyc01g094880.3.1 gene_biotype:protein_coding transcript_biotype:protein_coding)		AT5G28350.1	0
Solyc01g094880.3.1 358	Solyc01g094880.3.1	IGLSSASSPVVKRNQ	S	QIGLSSAS(0.016)S(0.984)PVVK	1	WT	-0.664712	-0.889351	-1.1165	0.965963	1.11183	0.592775	35.2	not assigned.not annotated	no hits & (original description: pep chromosome:SL3.0:1:86151183:86168934:1 gene:Solyc01g094880.3 transcript:Solyc01g094880.3.1 gene_biotype:protein_coding transcript_biotype:protein_coding)		AT5G28350.1	0
Solyc01g094880.3.1 945	Solyc01g094880.3.1	TTDSEKLSPRFFGYF	S	DYEPTTTDSEKLS(1)PR	1	WT	-0.672037	-1.16282	-0.617923	0.819184	1.45281	0.180783	35.2	not assigned.not annotated	no hits & (original description: pep chromosome:SL3.0:1:86151183:86168934:1 gene:Solyc01g094880.3 transcript:Solyc01g094880.3.1 gene_biotype:protein_coding transcript_biotype:protein_coding)		AT5G28350.1	0
Solyc01g096940.3.1 774	Solyc01g096940.3.1	DTYGNQESPGHV___	S	DTYGNQES(1)PGHV	1	WT	-0.233883	-1.34979	-0.201416	-0.355015	0.492663	1.64744	18.4.1.6.1	Protein modification.phosphorylation.TKL protein kinase superfamily.LRR-VI protein kinase families.protein kinase (LRR-VI-1)	protein kinase (LRR-VI-1) (original description: pep chromosome:SL3.0:1:87813874:87819539:-1 gene:Solyc01g096940.3 transcript:Solyc01g096940.3.1 gene_biotype:protein_coding transcript_biotype:protein_coding)		AT3G03770.2	0
Solyc01g097040.3.1 515	Solyc01g097040.3.1	DSILSEMSPRMSVNG	S	GTDSILSEMS(1)PR	1	WT	-0.542392	-1.472	-0.456508	1.12048	0.960997	0.389421	20.2.4.3	Cytoskeleton organisation.microfilament network.myosin microfilament-based motor protein activities.myosin receptor (MyoB)	myosin receptor (MyoB) (original description: pep chromosome:SL3.0:1:87889592:87894883:1 gene:Solyc01g097040.3 transcript:Solyc01g097040.3.1 gene_biotype:protein_coding transcript_biotype:protein_coding)	MYOB1	AT1G08800.2	0
Solyc01g098090.3.1 10	Solyc01g098090.3.1	TYFLRVASAGNTSNS	S	VAS(1)AGNTSNSVR	1	WT	-0.890929	-1.01471	-0.307318	1.29082	1.1649	-0.242763	35.1	not assigned.annotated	(original description: pep chromosome:SL3.0:1:88561649:88576267:1 gene:Solyc01g098090.3 transcript:Solyc01g098090.3.1 gene_biotype:protein_coding transcript_biotype:protein_coding) & Dynein assembly factor with WDR repeat domains 1 OS=Chlamydomonas reinhardtii (sp|q3y8l7|daw1_chlre : 84.3)	LRS1	AT3G05090.1	LRS1
Solyc01g099120.3.1 10	Solyc01g099120.3.1	IITEEPDSPSPLKQR	S	AIITEEPDS(1)PS(1)PLK	1	WT	-0.879161	-0.996972	-0.563097	1.43489	0.922166	0.0821755	35.1	not assigned.annotated	(original description: pep chromosome:SL3.0:1:89319317:89323016:1 gene:Solyc01g099120.3 transcript:Solyc01g099120.3.1 gene_biotype:protein_coding transcript_biotype:protein_coding) & Protein AUXIN RESPONSE 4 OS=Arabidopsis thaliana (sp|q9fz33|axr4_arath : 444.0)	AXR4	AT1G54990.1	AXR4,RGR,RGR1
Solyc01g099360.3.1 723	Solyc01g099360.3.1	IPAKKLVSTPVKSSK	S	LVS(0.999)T(0.001)PVK	1	WT	0.859436	-1.71184	0.43955	-0.682358	0.357347	0.737867	35.2	not assigned.not annotated	no hits & (original description: pep chromosome:SL3.0:1:89522024:89533821:1 gene:Solyc01g099360.3 transcript:Solyc01g099360.3.1 gene_biotype:protein_coding transcript_biotype:protein_coding)		AT5G27650.1	0
Solyc01g099850.3.1 283	Solyc01g099850.3.1	EGRGSPRSPTTLGSL	S	GS(1)PRS(0.988)PT(0.01)T(0.002)LGSLK	1	WT	-0.337542	-1.55225	-0.522095	0.470919	1.1925	0.748464	35.2	not assigned.not annotated	no hits & (original description: pep chromosome:SL3.0:1:89865995:89870488:1 gene:Solyc01g099850.3 transcript:Solyc01g099850.3.1 gene_biotype:protein_coding transcript_biotype:protein_coding)		AT5G27830.1	0
Solyc01g099850.3.1 285	Solyc01g099850.3.1	RGSPRSPTTLGSLKG	T	S(0.01)PT(0.98)T(0.01)LGSLK	1	WT	-0.656676	-1.62281	0.0335724	0.430119	0.683617	1.13217	35.2	not assigned.not annotated	no hits & (original description: pep chromosome:SL3.0:1:89865995:89870488:1 gene:Solyc01g099850.3 transcript:Solyc01g099850.3.1 gene_biotype:protein_coding transcript_biotype:protein_coding)		AT5G27830.1	0
Solyc01g101100.3.1 82	Solyc01g101100.3.1	QVSTNDFSPRDGILL	S	VEQVSTNDFS(1)PR	1	WT	-0.734655	-1.17596	-0.784588	0.807074	1.06229	0.82584	18.4.1.35	Protein modification.phosphorylation.TKL protein kinase superfamily.receptor-like protein kinase (RLCK-V)	receptor-like protein kinase (RLCK-V) (original description: pep chromosome:SL3.0:1:90823728:90829283:-1 gene:Solyc01g101100.3 transcript:Solyc01g101100.3.1 gene_biotype:protein_coding transcript_biotype:protein_coding)		AT1G56720.1	0
Solyc01g102700.3.1 613	Solyc01g102700.3.1	SWDSNKHSGAVPQLT	S	HS(1)GAVPQLTGAR	1	WT	-0.194628	-0.152914	-0.366278	-1.46125	0.697766	1.47731	18.4.1.8.1	Protein modification.phosphorylation.TKL protein kinase superfamily.LRR-VIII protein kinase families.protein kinase (LRR-VIII-1)	protein kinase (LRR-VIII-1) (original description: pep chromosome:SL3.0:1:91309948:91318509:1 gene:Solyc01g102700.3 transcript:Solyc01g102700.3.1 gene_biotype:protein_coding transcript_biotype:protein_coding)		AT5G49760.1	0
Solyc01g105150.3.1 18	Solyc01g105150.3.1	GGLTSMESIESRWVF	S	ENGGLT(0.935)S(0.075)MES(0.989)IES(0.002)R	1	WT	0.529623	-0.614638	-1.53747	-0.311407	0.892978	1.04092	24.2.3.11	Solute transport.carrier-mediated transport.APC superfamily.potassium cation transporter (HAK/KUP/KT)	potassium cation transporter (HAK/KUP/KT) (original description: pep chromosome:SL3.0:1:93316322:93327197:1 gene:Solyc01g105150.3 transcript:Solyc01g105150.3.1 gene_biotype:protein_coding transcript_biotype:protein_coding)	POT7	AT5G09400.1	KUP7
Solyc01g106440.3.1 249	Solyc01g106440.3.1	LQIARILSNAQRSQR	S	ILS(1)NAQR	1	WT	-0.959342	-1.17376	-0.0588284	0.680957	0.0161351	1.49484	18.3.3.1	Protein modification.lipidation.Cys-linked S-acylation.protein S-acyltransferase	protein S-acyltransferase (original description: pep chromosome:SL3.0:1:94226920:94238417:1 gene:Solyc01g106440.3 transcript:Solyc01g106440.3.1 gene_biotype:protein_coding transcript_biotype:protein_coding description:S-acyltransferase [Source:UniProtKB/TrEMBL;Acc:K4B2L2])	PAT23	AT2G14255.1	0
Solyc01g107150.3.1 218	Solyc01g107150.3.1	TNFMKSTSPSGPGAT	S	STS(0.999)PSGPGATTR	1	WT	-0.558577	-1.03597	-0.826812	0.10304	1.50065	0.817668	35.2	not assigned.not annotated	no hits & (original description: pep chromosome:SL3.0:1:94654059:94663782:-1 gene:Solyc01g107150.3 transcript:Solyc01g107150.3.1 gene_biotype:protein_coding transcript_biotype:protein_coding)		AT2G14835.2	0
Solyc01g108920.3.1 33	Solyc01g108920.3.1	LMRKVVGSPSSSSYE	S	VVGS(1)PSSSSYEPTTSTSDR	1	WT	-0.717049	-1.03019	-0.779776	1.45522	0.785347	0.286453	35.2	not assigned.not annotated	no hits & (original description: pep chromosome:SL3.0:1:95961976:95976254:1 gene:Solyc01g108920.3 transcript:Solyc01g108920.3.1 gene_biotype:protein_coding transcript_biotype:protein_coding)		AT2G15900.1	0
Solyc01g111240.3.1 483	Solyc01g111240.3.1	QGLKLNESPTMEPGN	S	LNES(1)PTMEPGNLNDR	1	WT	0.90095	-1.68348	0.0790086	-0.520641	0.207356	1.0168	23.1.2.2	Protein translocation.chloroplast.outer envelope TOC translocation system.receptor GTPase (Toc90|Toc120|Toc132|Toc159)	component Toc90|Toc120|Toc132|Toc159 of outer envelope TOC translocation system (original description: pep chromosome:SL3.0:1:97468473:97475308:-1 gene:Solyc01g111240.3 transcript:Solyc01g111240.3.1 gene_biotype:protein_coding transcript_biotype:protein_coding)	TOC120	AT3G16620.1	ATTOC120,TOC120
Solyc01g111980.3.1 115	Solyc01g111980.3.1	RFITPLGSPLRKALK	S	FIT(1)PLGS(1)PLRK	1	WT	0.633306	-1.49703	-1.04861	0.632332	0.500017	0.779986	24.2.3.4.2	Solute transport.carrier-mediated transport.APC superfamily.AAAP family.amino acid transporter (LHT)	amino acid transporter (LHT) (original description: pep chromosome:SL3.0:1:98029399:98033033:-1 gene:Solyc01g111980.3 transcript:Solyc01g111980.3.1 gene_biotype:protein_coding transcript_biotype:protein_coding)	AATL1	AT1G47670.1	0
Solyc02g021420.3.1 871	Solyc02g021420.3.1	STEAIISSPQGDSKE	S	LSTEAIIS(0.001)S(0.999)PQGDSK	1	WT	-0.650497	-0.875408	-0.95431	0.0784909	1.13191	1.26982	20.2.2.5	Cytoskeleton organisation.microfilament network.actin polymerisation.villin actin-crosslinking factor	villin actin-crosslinking factor (original description: pep chromosome:SL3.0:2:23110043:23134980:-1 gene:Solyc02g021420.3 transcript:Solyc02g021420.3.1 gene_biotype:protein_coding transcript_biotype:protein_coding)	VLN4	AT4G30160.1	ATVLN4,VLN4
Solyc02g021760.3.1 684	Solyc02g021760.3.1	DEDAATGSENRCQ__	S	DVDEDAAT(0.003)GS(0.997)ENR	1	WT	-1.47482	0.961898	-0.15676	-0.617351	0.0665631	1.22047	16.2.1.2.5	RNA processing.RNA 3'-end processing.mRNA polyadenylation.Cleavage and Polyadenylation Specificity Factor (CPSF) complex.component CPSF30/Yth1	component CPSF30/Yth1 of Cleavage and Polyadenylation Specificity Factor (CPSF) complex (original description: pep chromosome:SL3.0:2:24095854:24112386:-1 gene:Solyc02g021760.3 transcript:Solyc02g021760.3.1 gene_biotype:protein_coding transcript_biotype:protein_coding)	CPSF30	AT1G30460.1	ATCPSF30,CPSF30
Solyc02g031830.1.1 322	Solyc02g031830.1.1	NLEGGPLTP______	T	SSVQMENLEGGPLT(1)P	1	WT	-0.455571	-0.889702	-1.09753	0.0951618	1.2994	1.04824	35.2	not assigned.not annotated	no hits & (original description: pep chromosome:SL3.0:2:27532305:27533276:1 gene:Solyc02g031830.1 transcript:Solyc02g031830.1.1 gene_biotype:protein_coding transcript_biotype:protein_coding)		AT4G19950.1	0
Solyc02g031860.3.1 596	Solyc02g031860.3.1	EEVQSSASPVAVQEE	S	SQEEVQSSAS(1)PVAVQEEK	1	WT	-0.863593	-1.01489	-0.804082	0.60155	1.19939	0.88162	50.2.7	Enzyme classification.EC_2 transferases.EC_2.7 transferase transferring phosphorus-containing group	Probable serine/threonine-protein kinase SIS8 OS=Arabidopsis thaliana (sp|q9c9u5|sis8_arath : 131.0) & .Enzyme classification.EC_2 transferases.EC_2.7 transferase transferring phosphorus-containing group(50.2.7 : 127.0) (original description: pep chromosome:SL3.0:2:27567750:27579234:-1 gene:Solyc02g031860.3 transcript:Solyc02g031860.3.1 gene_biotype:protein_coding transcript_biotype:protein_codin…		AT1G79570.1	0
Solyc02g032450.3.1 394	Solyc02g032450.3.1	SDSTRSESPTILSRP	S	SES(1)PTILSR	1	WT	-1.10785	-0.601686	-0.768703	0.432851	1.54258	0.502809	16.11.3.2	RNA processing.messenger ribonucleoparticle (mRNP) export.mRNP remodeling.cytoplasmic nucleoporin (NUP214)	cytoplasmic nucleoporin (NUP214) (original description: pep chromosome:SL3.0:2:28966817:28986711:-1 gene:Solyc02g032450.3 transcript:Solyc02g032450.3.1 gene_biotype:protein_coding transcript_biotype:protein_coding)	NUP214	AT1G55540.2	emb1011
Solyc02g062270.3.1 503	Solyc02g062270.3.1	EDMKSSDSQELTTTE	S	SSDS(1)QELTTTELK	1	WT	-0.998236	-0.841461	-0.587323	1.602	0.560479	0.264544	35.1	not assigned.annotated	(original description: pep chromosome:SL3.0:2:34414358:34428118:1 gene:Solyc02g062270.3 transcript:Solyc02g062270.3.1 gene_biotype:protein_coding transcript_biotype:protein_coding) & Heterogeneous nuclear ribonucleoprotein Q OS=Arabidopsis thaliana (sp|q9asp6|hnrpq_arath : 134.0)		AT2G44710.1	0
Solyc02g062270.3.1 567	Solyc02g062270.3.1	KMKGKDISLDEAGED	S	DIS(1)LDEAGEDK	1	WT	-0.0504532	-0.0483044	-0.818483	-1.32992	0.997786	1.24938	35.1	not assigned.annotated	(original description: pep chromosome:SL3.0:2:34414358:34428118:1 gene:Solyc02g062270.3 transcript:Solyc02g062270.3.1 gene_biotype:protein_coding transcript_biotype:protein_coding) & Heterogeneous nuclear ribonucleoprotein Q OS=Arabidopsis thaliana (sp|q9asp6|hnrpq_arath : 134.0)		AT2G44710.1	0
Solyc02g067030.3.1 359	Solyc02g067030.3.1	YGYNRINSNETAASP	S	INS(1)NETAASPVGQR	1	WT	-0.781716	-1.60153	0.383015	1.14534	0.421229	0.433663	18.4.5.1.1	Protein modification.phosphorylation.CAMK protein kinase superfamily.SNF1-related SnRK1 kinase complex.catalytic subunit alpha	catalytic subunit alpha of SNF1-related SnRK1 protein kinase complex (original description: pep chromosome:SL3.0:2:37829550:37841247:-1 gene:Solyc02g067030.3 transcript:Solyc02g067030.3.1 gene_biotype:protein_coding transcript_biotype:protein_coding description:Non-specific serine/threonine protein kinase [Source:UniProtKB/TrEMBL;Acc:Q9M726])		AT3G01090.2	AKIN10,KIN10,SNRK1.1
Solyc02g067030.3.1 365	Solyc02g067030.3.1	NSNETAASPVGQRFP	S	INSNETAAS(1)PVGQR	1	WT	-1.01479	-0.679914	-0.932428	0.535782	1.33251	0.758843	18.4.5.1.1	Protein modification.phosphorylation.CAMK protein kinase superfamily.SNF1-related SnRK1 kinase complex.catalytic subunit alpha	catalytic subunit alpha of SNF1-related SnRK1 protein kinase complex (original description: pep chromosome:SL3.0:2:37829550:37841247:-1 gene:Solyc02g067030.3 transcript:Solyc02g067030.3.1 gene_biotype:protein_coding transcript_biotype:protein_coding description:Non-specific serine/threonine protein kinase [Source:UniProtKB/TrEMBL;Acc:Q9M726])		AT3G01090.2	AKIN10,KIN10,SNRK1.1
Solyc02g070460.3.1 13	Solyc02g070460.3.1	KRSSSLSTPPPSPLS	T	SSSLS(0.112)T(0.891)PPPS(0.888)PLS(0.109)R	1	WT	-0.16579	-0.87692	-1.22092	0.149163	0.5802	1.53427	19.2.2.8.3.1	Protein homeostasis.ubiquitin-proteasome system.ubiquitin-fold protein conjugation.Cullin-based ubiquitylation complexes.CUL4-DDB1 ubiquitination complexes.scaffold component CUL4	scaffold component CUL4 of CUL4-DDB1 ubiquitination complexes (original description: pep chromosome:SL3.0:2:40766763:40782229:1 gene:Solyc02g070460.3 transcript:Solyc02g070460.3.1 gene_biotype:protein_coding transcript_biotype:protein_coding)	CUL4	AT5G46210.1	ATCUL4,CUL4
Solyc02g070460.3.1 17	Solyc02g070460.3.1	SLSTPPPSPLSRSMK	S	SSSLS(0.151)T(0.853)PPPS(0.97)PLS(0.026)R	1	WT	-0.233542	-0.94428	-1.12023	0.137809	0.607598	1.55265	19.2.2.8.3.1	Protein homeostasis.ubiquitin-proteasome system.ubiquitin-fold protein conjugation.Cullin-based ubiquitylation complexes.CUL4-DDB1 ubiquitination complexes.scaffold component CUL4	scaffold component CUL4 of CUL4-DDB1 ubiquitination complexes (original description: pep chromosome:SL3.0:2:40766763:40782229:1 gene:Solyc02g070460.3 transcript:Solyc02g070460.3.1 gene_biotype:protein_coding transcript_biotype:protein_coding)	CUL4	AT5G46210.1	ATCUL4,CUL4
Solyc02g078580.1.1 227	Solyc02g078580.1.1	FTAASLGSSPTRGES	S	SFTAASLGS(0.907)S(0.086)PT(0.007)R	1	WT	-0.417844	0.906874	-1.82596	0.398722	0.655846	0.282365	15.3.6.1.3	RNA biosynthesis.RNA polymerase II-dependent transcription.transcription elongation.PAF1C transcription initiation and elongation complex.component VIP5/RTF1	component VIP5/RTF1 of PAF1C transcription initiation and elongation complex (original description: pep chromosome:SL3.0:2:43812588:43814525:1 gene:Solyc02g078580.1 transcript:Solyc02g078580.1.1 gene_biotype:protein_coding transcript_biotype:protein_coding)	VIP5	AT1G61040.1	VIP5
Solyc02g078840.3.1 79	Solyc02g078840.3.1	DIPLDSASDLKKKEK	S	NASIDIPLDS(0.02)AS(0.98)DLK	1	WT	-0.345617	-0.567585	-1.01263	-0.0540325	1.87597	0.10389	35.1	not assigned.annotated	(original description: pep chromosome:SL3.0:2:44056823:44062584:1 gene:Solyc02g078840.3 transcript:Solyc02g078840.3.1 gene_biotype:protein_coding transcript_biotype:protein_coding) & Secretory carrier-associated membrane protein 3 OS=Arabidopsis thaliana (sp|q9m5p2|scam3_arath : 290.0)	SCAMP3	AT1G61250.1	SC3
Solyc02g080210.3.1 11;11	Solyc02g080210.3.1	SSQPLLDSPKTKSSS	S	ATSSQPLLDS(1)PK	1	WT	-0.220106	-1.41472	0.415141	0.242844	1.54712	-0.570281	0	0	0	ATPMEPCRA	AT1G11580.1	ATPMEPCRA,PMEPCRA
Solyc02g081680.3.1 522	Solyc02g081680.3.1	FGSKITESDEDDDVE	S	ITES(1)DEDDDVEDSK	1	WT	0.531324	-0.0974867	-1.62729	-0.0428614	1.42254	-0.186227	17.1.2.2.2.1.2	Protein biosynthesis.ribosome biogenesis.large ribosomal subunit (LSU).LSU processome.pre-60S ribosomal subunit nuclear export.NOC export complexes.component NOC2	component NOC2 of ribosomal subunit nuclear export complexes (original description: pep chromosome:SL3.0:2:46100009:46105355:-1 gene:Solyc02g081680.3 transcript:Solyc02g081680.3.1 gene_biotype:protein_coding transcript_biotype:protein_coding)		AT2G18220.1	0
Solyc02g081810.3.1 486	Solyc02g081810.3.1	AASPDVESVKKEKKK	S	EADEAAS(1)PDVES(1)VKK	1	WT	-0.81109	0.995424	0.139522	-1.20663	1.30342	-0.420638	17.1.1.2.2.1.1	Protein biosynthesis.ribosome biogenesis.rRNA biosynthesis.post-transcriptional rRNA modification.pseudouridylation.H/ACA small nucleolar ribonucleoprotein (snoRNP) rRNA pseudouridylation complex.pseudouridine synthase component Nap57/CBF5	pseudouridine synthase component Nap57/CBF5 of H/ACA small nucleolar ribonucleoprotein (snoRNP) RNA pseudouridylation complex (original description: pep chromosome:SL3.0:2:46172475:46174238:1 gene:Solyc02g081810.3 transcript:Solyc02g081810.3.1 gene_biotype:protein_coding transcript_biotype:protein_coding)	CBF5	AT3G57150.1	AtCBF5,AtNAP57,CBF5,NAP57
Solyc02g082430.3.1 201;136	Solyc02g082430.3.1	RFRLTHETSFVRAHT	T	LTHET(0.772)S(0.228)FVR	1	WT	-0.220579	-0.20812	0.665029	-1.71453	0.273479	1.20472	35.1	not assigned.annotated	(original description: pep chromosome:SL3.0:2:46671346:46678842:-1 gene:Solyc02g082430.3 transcript:Solyc02g082430.3.1 gene_biotype:protein_coding transcript_biotype:protein_coding description:MLO-like protein [Source:UniProtKB/TrEMBL;Acc:K4BAB3]) & MLO-like protein 8 OS=Arabidopsis thaliana (sp|o22757|mlo8_arath : 695.0)	MLO8	AT2G17480.1	ATMLO8,MLO8
Solyc02g083320.3.1 189	Solyc02g083320.3.1	RDYSPRHSPYRGGRD	S	DY(0.061)S(0.939)PRHS(1)PYR	1	WT	-0.412902	1.14608	-1.70235	0.666052	0.404992	-0.101868	35.1	not assigned.annotated	(original description: pep chromosome:SL3.0:2:47324602:47328209:-1 gene:Solyc02g083320.3 transcript:Solyc02g083320.3.1 gene_biotype:protein_coding transcript_biotype:protein_coding) & Serine/arginine-rich splicing factor SR45a OS=Arabidopsis thaliana (sp|q84th4|sr45a_arath : 99.0)		AT4G35785.2	0
Solyc02g084620.3.1 274	Solyc02g084620.3.1	KPRLSQLSPDRTIFS	S	LSQLS(1)PDR	1	WT	0.166848	-1.52778	0.168756	-0.335892	1.57928	-0.0512174	35.2	not assigned.not annotated	no hits & (original description: pep chromosome:SL3.0:2:48339380:48348714:-1 gene:Solyc02g084620.3 transcript:Solyc02g084620.3.1 gene_biotype:protein_coding transcript_biotype:protein_coding)	emb1967	AT3G54350.1	emb1967
Solyc02g087630.3.1 36	Solyc02g087630.3.1	RVIAFHSSNRWQLHF	S	VIAFHS(0.078)S(0.922)NR	1	WT	0.985442	-1.09428	-1.40909	0.462467	0.333984	0.721469	10.6.1	Redox homeostasis.cytosol/mitochondrion/nucleus redox homeostasis.H-type thioredoxin	H-type thioredoxin (original description: pep chromosome:SL3.0:2:50641862:50643977:-1 gene:Solyc02g087630.3 transcript:Solyc02g087630.3.1 gene_biotype:protein_coding transcript_biotype:protein_coding)	TRX2	AT5G39950.1	ATH2,ATTRX2,ATTRXH2,TRX2,TRXH2
Solyc02g087710.3.1 638	Solyc02g087710.3.1	DSGNESGSN______	S	NPQPTVVDSGNES(0.021)GS(0.979)N	1	WT	-0.239264	-0.262898	-1.22911	-0.678137	1.18997	1.21943	12.2.2.2	Chromatin organisation.histone chaperone activities.FACT histone chaperone complex.component SSRP	component SSRP of FACT histone chaperone complex (original description: pep chromosome:SL3.0:2:50666860:50673482:-1 gene:Solyc02g087710.3 transcript:Solyc02g087710.3.1 gene_biotype:protein_coding transcript_biotype:protein_coding description:FACT complex subunit SSRP1 [Source:UniProtKB/TrEMBL;Acc:K4BBS7])	SSRP1	AT3G28730.1	ATHMG,HMG,NFD,SSRP1
Solyc02g087870.3.1 611	Solyc02g087870.3.1	NRDFSNPSTRRTRST	S	DFSNPS(0.777)T(0.223)R	1	WT	-1.06911	-1.3568	0.303313	1.02166	0.180137	0.9208	11.2.4.3	Phytohormone action.auxin.transport.auxin efflux transporter (ABCB19)	auxin efflux transporter (ABCB19) (original description: pep chromosome:SL3.0:2:50774627:50782613:-1 gene:Solyc02g087870.3 transcript:Solyc02g087870.3.1 gene_biotype:protein_coding transcript_biotype:protein_coding description:L04 [Source:UniProtKB/TrEMBL;Acc:B6CG42])	ABCB19	AT3G28860.1	ABCB19,ATABCB19,ATMDR1,ATMDR11,ATPGP19,MDR1,MDR11,PGP19
Solyc02g089263.1.1 3336	Solyc02g089263.1.1	RVNLGVGSPGNARGD	S	VNLGVGS(1)PGNAR	1	WT	-0.61134	-0.513841	-0.684779	-0.603688	0.651835	1.76181	11.2.4.1.3	Phytohormone action.auxin.transport.polar auxin transport.regulator protein (BIG)	BIG auxin transport regulator protein (original description: pep chromosome:SL3.0:2:51768306:51789198:1 gene:Solyc02g089263.1 transcript:Solyc02g089263.1.1 gene_biotype:protein_coding transcript_biotype:protein_coding)	BIG	AT3G02260.1	ASA1,BIG,CRM1,DOC1,LPR1,TIR3,UMB1
Solyc02g089263.1.1 88	Solyc02g089263.1.1	RSFVKSISNSSSVVG	S	SIS(1)NSSSVVGSESTR	1	WT	-1.51377	-0.558829	-0.340461	0.632889	1.27429	0.505885	11.2.4.1.3	Phytohormone action.auxin.transport.polar auxin transport.regulator protein (BIG)	BIG auxin transport regulator protein (original description: pep chromosome:SL3.0:2:51768306:51789198:1 gene:Solyc02g089263.1 transcript:Solyc02g089263.1.1 gene_biotype:protein_coding transcript_biotype:protein_coding)	BIG	AT3G02260.1	ASA1,BIG,CRM1,DOC1,LPR1,TIR3,UMB1
Solyc02g090760.3.1 1706	Solyc02g090760.3.1	QSTAILTSPNKILAS	S	QSTAILTS(1)PNK	1	WT	-0.339293	0.186273	0.152765	-1.49825	1.60345	-0.104946	35.2	not assigned.not annotated	no hits & (original description: pep chromosome:SL3.0:2:52907055:52916651:1 gene:Solyc02g090760.3 transcript:Solyc02g090760.3.1 gene_biotype:protein_coding transcript_biotype:protein_coding)		AT3G50370.1	0
Solyc02g092160.3.1 52	Solyc02g092160.3.1	EDDSLPVSPSRGVKD	S	DEDDSLPVS(0.98)PS(0.019)R	1	WT	-1.33842	0.058095	-1.03773	0.994867	0.298847	1.02435	15.5.35	RNA biosynthesis.transcriptional regulation.transcription factor (BSD)	transcription factor (BSD) (original description: pep chromosome:SL3.0:2:53978312:53984873:-1 gene:Solyc02g092160.3 transcript:Solyc02g092160.3.1 gene_biotype:protein_coding transcript_biotype:protein_coding)		AT3G49800.1	0
Solyc02g092230.3.1 21	Solyc02g092230.3.1	REDNELLSPSKEGKG	S	EDNELLS(0.999)PS(0.001)K	1	WT	-0.896694	-1.05903	-0.654783	0.437523	0.870498	1.30248	35.1	not assigned.annotated	(original description: pep chromosome:SL3.0:2:54015554:54020325:-1 gene:Solyc02g092230.3 transcript:Solyc02g092230.3.1 gene_biotype:protein_coding transcript_biotype:protein_coding) & Heptahelical transmembrane protein 4 OS=Arabidopsis thaliana (sp|q9szg0|hhp4_arath : 598.0)	HHP4	AT4G37680.2	HHP4
Solyc02g094485.1.1 104	Solyc02g094485.1.1	HRTFSSDSVDDDRTL	S	TFSSDS(1)VDDDR	1	WT	-0.923971	-0.567992	-0.95083	0.0271166	1.23136	1.18432	16.12.5.4.11	RNA processing.organelle machinery.RNA editing.mitochondrial RNA editing factor activities (PPR-type).RNA editing factor (MEF14)	RNA editing factor (MEF14) (original description: pep chromosome:SL3.0:2:55620977:55623710:-1 gene:Solyc02g094485.1 transcript:Solyc02g094485.1.1 gene_biotype:protein_coding transcript_biotype:protein_coding)		AT3G26780.1	0
Solyc03g005030.3.1 46	Solyc03g005030.3.1	TPFPDFGSKEETFFD	S	SSTPFPDFGS(1)K	1	WT	-0.0794935	-1.73571	0.272297	-0.342613	1.01976	0.865767	35.2	not assigned.not annotated	no hits & (original description: pep chromosome:SL3.0:3:35873:38811:-1 gene:Solyc03g005030.3 transcript:Solyc03g005030.3.1 gene_biotype:protein_coding transcript_biotype:protein_coding)		AT3G01860.1	0
Solyc03g005700.1.1 16	Solyc03g005700.1.1	FALTGSSSKNDGVLA	S	PFALT(0.009)GS(0.035)S(0.057)S(0.899)K	1	WT	-0.133782	-1.78512	-0.272257	0.551571	1.01079	0.628796	23.2.1.4	Protein translocation.mitochondrion.outer mitochondrion membrane TOM translocation system.component Tom22	component Tom22 of outer mitochondrion membrane TOM translocation system (original description: pep chromosome:SL3.0:3:500223:500525:-1 gene:Solyc03g005700.1 transcript:Solyc03g005700.1.1 gene_biotype:protein_coding transcript_biotype:protein_coding)	TOM9-2	AT5G43970.1	ATTOM22-V,TOM22-V,TOM9-2
Solyc03g019770.3.1 703	Solyc03g019770.3.1	KVQPSFRSLTTSPER	S	S(0.999)LT(0.002)T(0.296)S(0.703)PER	1	WT	-0.360744	-0.393561	0.568044	-1.26967	-0.199498	1.65543	35.2	not assigned.not annotated	no hits & (original description: pep chromosome:SL3.0:3:62846972:62856822:-1 gene:Solyc03g019770.3 transcript:Solyc03g019770.3.1 gene_biotype:protein_coding transcript_biotype:protein_coding)		AT1G17820.1	0
Solyc03g025360.3.1 181	Solyc03g025360.3.1	GSRTAAGSPSSLVVK	S	TAAGS(0.998)PS(0.001)S(0.001)LVVK	1	WT	-0.934869	-0.535213	0.164262	0.545781	1.65003	-0.889996	18.4.2.2	Protein modification.phosphorylation.STE protein kinase superfamily.protein kinase (MAP3K-MEKK)	protein kinase (MAP3K-MEKK) (original description: pep chromosome:SL3.0:3:2818525:2827664:1 gene:Solyc03g025360.3 transcript:Solyc03g025360.3.1 gene_biotype:protein_coding transcript_biotype:protein_coding)	YDA	AT1G63700.1	EMB71,MAPKKK4,YDA
Solyc03g025360.3.1 405	Solyc03g025360.3.1	GRAENLASPGSRWKK	S	AENLAS(0.992)PGS(0.008)R	1	WT	-0.880862	-1.03479	-0.794654	0.859664	1.1129	0.73774	18.4.2.2	Protein modification.phosphorylation.STE protein kinase superfamily.protein kinase (MAP3K-MEKK)	protein kinase (MAP3K-MEKK) (original description: pep chromosome:SL3.0:3:2818525:2827664:1 gene:Solyc03g025360.3 transcript:Solyc03g025360.3.1 gene_biotype:protein_coding transcript_biotype:protein_coding)	YDA	AT1G63700.1	EMB71,MAPKKK4,YDA
Solyc03g045090.3.1 110	Solyc03g045090.3.1	QASRTSGTPTTPTSN	T	TSGT(1)PTTPTSNPTSLR	1	WT	-0.826988	-1.29869	-0.497754	1.09473	0.678161	0.850542	35.2	not assigned.not annotated	no hits & (original description: pep chromosome:SL3.0:3:11518687:11523574:-1 gene:Solyc03g045090.3 transcript:Solyc03g045090.3.1 gene_biotype:protein_coding transcript_biotype:protein_coding)		AT3G02420.1	0
Solyc03g045090.3.1 112	Solyc03g045090.3.1	SRTSGTPTTPTSNPT	T	TSGTPT(0.924)T(0.076)PTSNPTSLR	1	WT	-1.19215	-0.387018	-0.869681	0.36343	1.47055	0.614873	35.2	not assigned.not annotated	no hits & (original description: pep chromosome:SL3.0:3:11518687:11523574:-1 gene:Solyc03g045090.3 transcript:Solyc03g045090.3.1 gene_biotype:protein_coding transcript_biotype:protein_coding)		AT3G02420.1	0
Solyc03g045090.3.1 113	Solyc03g045090.3.1	RTSGTPTTPTSNPTS	T	TSGTPTT(1)PTSNPTSLR	1	WT	-0.998696	-0.919464	-0.713181	1.24029	0.428382	0.962666	35.2	not assigned.not annotated	no hits & (original description: pep chromosome:SL3.0:3:11518687:11523574:-1 gene:Solyc03g045090.3 transcript:Solyc03g045090.3.1 gene_biotype:protein_coding transcript_biotype:protein_coding)		AT3G02420.1	0
Solyc03g061600.3.1 66	Solyc03g061600.3.1	NIVSDDISPRQSKHT	S	NIVSDDIS(1)PR	1	WT	-0.878826	-0.934936	-0.839181	0.858878	1.28583	0.508235	13.3.4.1.1.2.1	Cell cycle organisation.mitosis and meiosis.metaphase to anaphase transition.Anaphase-Promoting Complex/Cyclosome (APC/C)-dependent ubiquitination.APC/C E3 ubiquitin ligase complex.arc lamp subcomplex.component APC3	component APC3 of (APC/C)-dependent ubiquitination arc lamp subcomplex (original description: pep chromosome:SL3.0:3:32687168:32696407:1 gene:Solyc03g061600.3 transcript:Solyc03g061600.3.1 gene_biotype:protein_coding transcript_biotype:protein_coding)	CDC27B	AT2G20000.1	CDC27b,HBT
Solyc03g082980.3.1 504	Solyc03g082980.3.1	FFQKDIPSPAIPASS	S	DIPS(1)PAIPAS(0.552)S(0.448)PAR	1	WT	-0.0254599	-0.823702	-0.314096	-0.855223	1.86179	0.156694	35.1	not assigned.annotated	(original description: pep chromosome:SL3.0:3:54255406:54262204:1 gene:Solyc03g082980.3 transcript:Solyc03g082980.3.1 gene_biotype:protein_coding transcript_biotype:protein_coding) & RNA-binding KH domain-containing protein RCF3 OS=Arabidopsis thaliana (sp|q8w4b1|rcf3_arath : 607.0)	RCF3	AT5G53060.1	0
Solyc03g082980.3.1 510	Solyc03g082980.3.1	PSPAIPASSPARSTI	S	DIPS(0.001)PAIPAS(0.842)S(0.158)PAR	1	WT	1.1863	-1.58274	0.00366493	-0.62392	0.809599	0.2071	35.1	not assigned.annotated	(original description: pep chromosome:SL3.0:3:54255406:54262204:1 gene:Solyc03g082980.3 transcript:Solyc03g082980.3.1 gene_biotype:protein_coding transcript_biotype:protein_coding) & RNA-binding KH domain-containing protein RCF3 OS=Arabidopsis thaliana (sp|q8w4b1|rcf3_arath : 607.0)	RCF3	AT5G53060.1	0
Solyc03g093140.3.1 272	Solyc03g093140.3.1	KDEDEVFSPRKEGEE	S	DEDEVFS(1)PR	1	WT	-0.643109	-1.38148	-0.591013	0.956476	0.966342	0.692788	24.2.2.8	Solute transport.carrier-mediated transport.MFS superfamily.organic phosphate/glycerol-3-phosphate permease (G3P)	organic phosphate/glycerol-3-phosphate permease (G3P) (original description: pep chromosome:SL3.0:3:55746511:55749439:-1 gene:Solyc03g093140.3 transcript:Solyc03g093140.3.1 gene_biotype:protein_coding transcript_biotype:protein_coding)	ATPS3	AT3G47420.1	ATPS3,PS3
Solyc03g093140.3.1 511	Solyc03g093140.3.1	ELGSQGSSPTSRSPD	S	IQELGSQGS(0.001)S(0.991)PT(0.006)S(0.002)R	1	WT	-0.67259	-1.2953	-0.584244	0.399663	0.914736	1.23774	24.2.2.8	Solute transport.carrier-mediated transport.MFS superfamily.organic phosphate/glycerol-3-phosphate permease (G3P)	organic phosphate/glycerol-3-phosphate permease (G3P) (original description: pep chromosome:SL3.0:3:55746511:55749439:-1 gene:Solyc03g093140.3 transcript:Solyc03g093140.3.1 gene_biotype:protein_coding transcript_biotype:protein_coding)	ATPS3	AT3G47420.1	ATPS3,PS3
Solyc03g097520.3.1 693	Solyc03g097520.3.1	RVAEQVCSPGGNLKR	S	VAEQVCS(1)PGGNLK	1	WT	-0.549091	-0.930081	-0.600477	0.744606	1.67432	-0.339272	12.5.1.2	Chromatin organisation.DNA methylation.RNA-directed DNA methylation (RdDM) pathway.auxiliary factor (MORC)	MORC-type auxiliary factor of DNA methylation pathway (original description: pep chromosome:SL3.0:3:61289258:61303400:1 gene:Solyc03g097520.3 transcript:Solyc03g097520.3.1 gene_biotype:protein_coding transcript_biotype:protein_coding)		AT5G50780.1	0
Solyc03g098280.3.1 1037	Solyc03g098280.3.1	RFYMEPETSDGGSVT	T	FYMEPET(1)S(0.999)DGGS(0.001)VTSGAAGR	1	WT	-0.552733	-0.75404	-0.962954	0.613672	1.67972	-0.0236699	16.10.3	RNA processing.mRNA silencing.RIS-Complex miRNA recruiting factor (AGO1)	RIS-Complex miRNA recruiting factor (AGO1) (original description: pep chromosome:SL3.0:3:62062318:62069468:1 gene:Solyc03g098280.3 transcript:Solyc03g098280.3.1 gene_biotype:protein_coding transcript_biotype:protein_coding)	AGO1	AT1G48410.1	AGO1
Solyc03g111640.3.1 32	Solyc03g111640.3.1	VLSSSPKSPTLKSPG	S	S(0.999)PT(0.001)LKS(1)PGAAAK	1	WT	-0.511567	-0.796517	-1.28353	0.913134	0.512172	1.16631	27.7.2.2	Multi-process regulation.Target Of Rapamycin (TOR) signalling.TOR kinase substrates.S6K-dependent protein translation regulator (MRF)	S6K-dependent protein translation regulator (MRF) (original description: pep chromosome:SL3.0:3:63752816:63759252:-1 gene:Solyc03g111640.3 transcript:Solyc03g111640.3.1 gene_biotype:protein_coding transcript_biotype:protein_coding)		AT5G63190.2	0
Solyc03g111640.3.1 37	Solyc03g111640.3.1	PKSPTLKSPGAAAKS	S	S(0.999)PT(0.001)LKS(1)PGAAAK	1	WT	-0.162197	-1.05953	-1.25446	0.761693	0.519951	1.19453	27.7.2.2	Multi-process regulation.Target Of Rapamycin (TOR) signalling.TOR kinase substrates.S6K-dependent protein translation regulator (MRF)	S6K-dependent protein translation regulator (MRF) (original description: pep chromosome:SL3.0:3:63752816:63759252:-1 gene:Solyc03g111640.3 transcript:Solyc03g111640.3.1 gene_biotype:protein_coding transcript_biotype:protein_coding)		AT5G63190.2	0
Solyc03g111670.3.1 327	Solyc03g111670.3.1	KDDITGGSGEGERNK	S	DDITGGS(1)GEGER	1	WT	1.2818	-1.42824	-0.360263	-0.687904	0.580332	0.61427	18.4.1.3	Protein modification.phosphorylation.TKL protein kinase superfamily.protein kinase (LRR-III)	protein kinase (LRR-III) (original description: pep chromosome:SL3.0:3:63796297:63799822:-1 gene:Solyc03g111670.3 transcript:Solyc03g111670.3.1 gene_biotype:protein_coding transcript_biotype:protein_coding)		AT2G26730.1	0
Solyc03g114580.3.1 11	Solyc03g114580.3.1	DTLSNADSPRRRSGL	S	AQDTLSNADS(1)PR	1	WT	-0.819988	-1.15832	-0.664299	0.823735	0.583903	1.23497	35.1	not assigned.annotated	(original description: pep chromosome:SL3.0:3:66005366:66017625:-1 gene:Solyc03g114580.3 transcript:Solyc03g114580.3.1 gene_biotype:protein_coding transcript_biotype:protein_coding) & no description available(sp|q9c9b9|ttm1_arath : 879.0)	TTM1	AT1G73980.1	0
Solyc03g114580.3.1 470	Solyc03g114580.3.1	IDDDLVSSPREALSR	S	LSIDDDLVS(0.047)S(0.953)PR	1	WT	-0.880772	-1.15906	0.050555	0.425262	1.64059	-0.0765716	35.1	not assigned.annotated	(original description: pep chromosome:SL3.0:3:66005366:66017625:-1 gene:Solyc03g114580.3 transcript:Solyc03g114580.3.1 gene_biotype:protein_coding transcript_biotype:protein_coding) & no description available(sp|q9c9b9|ttm1_arath : 879.0)	TTM1	AT1G73980.1	0
Solyc03g115240.3.1 107	Solyc03g115240.3.1	GIESDEESPPRKIPA	S	GIES(1)DEES(1)PPRK	1	WT	-1.80949	0.201455	1.17412	0.0795542	0.52177	-0.16741	35.2	not assigned.not annotated	no hits & (original description: pep chromosome:SL3.0:3:66503811:66510179:-1 gene:Solyc03g115240.3 transcript:Solyc03g115240.3.1 gene_biotype:protein_coding transcript_biotype:protein_coding)	VIP4	AT5G61150.2	VIP4
Solyc03g117770.3.1 306	Solyc03g117770.3.1	AVRAGSSTTLLSPPS	T	AGSS(0.018)T(0.937)T(0.018)LLS(0.027)PPS(0.762)S(0.238)PR	1	WT	0.0228981	-1.75689	0.690904	-0.0402315	-0.109132	1.19245	35.2	not assigned.not annotated	no hits & (original description: pep chromosome:SL3.0:3:68285538:68290757:1 gene:Solyc03g117770.3 transcript:Solyc03g117770.3.1 gene_biotype:protein_coding transcript_biotype:protein_coding)		AT1G16180.2	0
Solyc03g117980.3.1 29	Solyc03g117980.3.1	GNDRASYSGPLSGPL	S	ASYS(1)GPLSGPLNK	1	WT	-0.495167	-1.77761	0.430921	0.437507	1.04256	0.361784	10.1.1	Redox homeostasis.reactive oxygen generation.NADPH-oxidase (Rboh)	NADPH-oxidase (Rboh) (original description: pep chromosome:SL3.0:3:68456981:68462916:1 gene:Solyc03g117980.3 transcript:Solyc03g117980.3.1 gene_biotype:protein_coding transcript_biotype:protein_coding)	RBOHD	AT5G47910.1	ATRBOHD,RBOHD
Solyc03g117980.3.1 33	Solyc03g117980.3.1	ASYSGPLSGPLNKRG	S	AS(0.102)Y(0.003)S(0.895)GPLS(1)GPLNK	1	WT	-1.09162	-1.08828	-0.324068	0.763795	0.411008	1.32917	10.1.1	Redox homeostasis.reactive oxygen generation.NADPH-oxidase (Rboh)	NADPH-oxidase (Rboh) (original description: pep chromosome:SL3.0:3:68456981:68462916:1 gene:Solyc03g117980.3 transcript:Solyc03g117980.3.1 gene_biotype:protein_coding transcript_biotype:protein_coding)	RBOHD	AT5G47910.1	ATRBOHD,RBOHD
Solyc03g119400.3.1 32	Solyc03g119400.3.1	PSSCDEDSDEMGSSS	S	TPSSCDEDS(1)DEMGSSSTGK	1	WT	0.382196	-1.05317	-0.477254	-0.962517	0.629386	1.48136	35.2	not assigned.not annotated	no hits & (original description: pep chromosome:SL3.0:3:69512051:69517599:1 gene:Solyc03g119400.3 transcript:Solyc03g119400.3.1 gene_biotype:protein_coding transcript_biotype:protein_coding)		AT1G48840.1	0
Solyc03g119760.3.1 215	Solyc03g119760.3.1	SSDALGASSSSATIR	S	SSDALGAS(0.921)S(0.068)S(0.01)S(0.001)ATIR	1	WT	-1.67503	-0.698928	0.322262	0.520751	0.483671	1.04728	35.2	not assigned.not annotated	no hits & (original description: pep chromosome:SL3.0:3:69788616:69804137:-1 gene:Solyc03g119760.3 transcript:Solyc03g119760.3.1 gene_biotype:protein_coding transcript_biotype:protein_coding)		AT1G73950.1	0
Solyc03g120560.3.1 578	Solyc03g120560.3.1	TMRMMEPSDDENDDD	S	MMEPS(1)DDENDDDDEDDLPQKK	1	WT	0.0219872	-1.94851	0.668898	0.0637111	0.457987	0.735926	0	0	0	NPF1.2	AT1G52190.1	0
Solyc03g120700.3.1 8	Solyc03g120700.3.1	MRVVTPKSPSPTLPA	S	S(0.995)PS(0.005)PTLPADQNR	1	WT	-0.357828	-0.0633085	-0.334277	-1.43542	1.48006	0.710774	22.6.2.1	Vesicle trafficking.target membrane tethering.COG (Conserved-Oligomeric Golgi) complex.component COG1	component COG1 of COG (Conserved-Oligomeric Golgi) complex (original description: pep chromosome:SL3.0:3:70480467:70490982:1 gene:Solyc03g120700.3 transcript:Solyc03g120700.3.1 gene_biotype:protein_coding transcript_biotype:protein_coding)		AT5G16300.1	0
Solyc03g121080.3.1 30	Solyc03g121080.3.1	SLSGSRESNENEQPL	S	ES(1)NENEQPLNQK	1	WT	-0.0919504	-0.640192	-0.238078	-0.978768	0.0613254	1.88766	35.2	not assigned.not annotated	no hits & (original description: pep chromosome:SL3.0:3:70793560:70797612:1 gene:Solyc03g121080.3 transcript:Solyc03g121080.3.1 gene_biotype:protein_coding transcript_biotype:protein_coding)		AT2G16270.1	0
Solyc03g123720.3.1 8	Solyc03g123720.3.1	MMRDRESSDEEDDRE	S	ES(0.009)S(0.991)DEEDDRENLIHQNER	1	WT	0.124783	-1.0053	0.815876	-1.10368	1.42307	-0.254752	35.1	not assigned.annotated	(original description: pep chromosome:SL3.0:3:71967465:71971582:1 gene:Solyc03g123720.3 transcript:Solyc03g123720.3.1 gene_biotype:protein_coding transcript_biotype:protein_coding) & O-fucosyltransferase 36 OS=Arabidopsis thaliana (sp|q9fk30|oft36_arath : 657.0)	OFUT36	AT5G50420.1	0
Solyc04g005820.3.1 83	Solyc04g005820.3.1	SGQFDPSSPSDRRGF	S	SGQFDPS(0.018)S(0.969)PS(0.013)DR	1	WT	-1.24586	-0.181208	-1.08763	0.966106	0.997509	0.551077	35.1	not assigned.annotated	(original description: pep chromosome:SL3.0:4:522943:528642:-1 gene:Solyc04g005820.3 transcript:Solyc04g005820.3.1 gene_biotype:protein_coding transcript_biotype:protein_coding) & DnaJ protein ERDJ3B OS=Arabidopsis thaliana (sp|q9lzk5|dnj19_arath : 155.0)		AT3G08910.1	0
Solyc04g007230.3.1 243	Solyc04g007230.3.1	RGAKSLDSPTSVTKA	S	SLDS(1)PTSVTK	1	WT	-0.912191	-0.99271	-0.794026	0.997454	1.08476	0.616711	35.2	not assigned.not annotated	no hits & (original description: pep chromosome:SL3.0:4:924161:931569:-1 gene:Solyc04g007230.3 transcript:Solyc04g007230.3.1 gene_biotype:protein_coding transcript_biotype:protein_coding)		AT1G25420.1	0
Solyc04g008650.3.1 325	Solyc04g008650.3.1	EGGEEEGTSRGGNGG	T	GVEAGGGEGGEEEGT(0.893)S(0.107)R	1	WT	-0.642669	-0.866953	-0.790471	0.648189	1.67034	-0.0184375	18.4.1.3	Protein modification.phosphorylation.TKL protein kinase superfamily.protein kinase (LRR-III)	protein kinase (LRR-III) (original description: pep chromosome:SL3.0:4:2280049:2286513:1 gene:Solyc04g008650.3 transcript:Solyc04g008650.3.1 gene_biotype:protein_coding transcript_biotype:protein_coding)		AT1G10850.1	0
Solyc04g008650.3.1 326	Solyc04g008650.3.1	GGEEEGTSRGGNGGG	S	GVEAGGGEGGEEEGT(0.113)S(0.887)R	1	WT	-0.782194	-1.39703	-0.289433	0.451197	1.24753	0.769932	18.4.1.3	Protein modification.phosphorylation.TKL protein kinase superfamily.protein kinase (LRR-III)	protein kinase (LRR-III) (original description: pep chromosome:SL3.0:4:2280049:2286513:1 gene:Solyc04g008650.3 transcript:Solyc04g008650.3.1 gene_biotype:protein_coding transcript_biotype:protein_coding)		AT1G10850.1	0
Solyc04g011520.3.1 13	Solyc04g011520.3.1	SVRIKAESPLHHGAS	S	AES(1)PLHHGAS(1)DGR	1	WT	-0.341594	-1.26522	-0.637236	0.636495	1.57164	0.0359233	18.4.1.37.1	Protein modification.phosphorylation.TKL protein kinase superfamily.RLCK-VII receptor-like protein kinase families.receptor-like protein kinase (RLCK-VIIa)	receptor-like protein kinase (RLCK-VIIa) (original description: pep chromosome:SL3.0:4:3956709:3960530:1 gene:Solyc04g011520.3 transcript:Solyc04g011520.3.1 gene_biotype:protein_coding transcript_biotype:protein_coding)	APK1A	AT1G07570.2	APK1,APK1A
Solyc04g011520.3.1 40	Solyc04g011520.3.1	SAPLTPRSQSEILES	S	S(0.994)QS(0.006)EILESSNLK	1	WT	-1.02123	-1.39691	0.50174	0.657767	1.14374	0.114888	18.4.1.37.1	Protein modification.phosphorylation.TKL protein kinase superfamily.RLCK-VII receptor-like protein kinase families.receptor-like protein kinase (RLCK-VIIa)	receptor-like protein kinase (RLCK-VIIa) (original description: pep chromosome:SL3.0:4:3956709:3960530:1 gene:Solyc04g011520.3 transcript:Solyc04g011520.3.1 gene_biotype:protein_coding transcript_biotype:protein_coding)	APK1A	AT1G07570.2	APK1,APK1A
Solyc04g049120.3.1 512	Solyc04g049120.3.1	VKVEDIDSPGSATSK	S	VEDIDS(1)PGSATSK	1	WT	0.161043	-0.231918	-1.51861	-0.260331	0.278604	1.57121	12.3.2.1.4.2	Chromatin organisation.histone modifications.histone deacetylation.HD1 histone deacetylase family.HDA9-PWR deacetylation complex.component PWR	component PWR of HDA9-PWR deacetylation complex (original description: pep chromosome:SL3.0:4:39640385:39650644:1 gene:Solyc04g049120.3 transcript:Solyc04g049120.3.1 gene_biotype:protein_coding transcript_biotype:protein_coding)		AT3G52250.1	0
Solyc04g049950.1.1 198	Solyc04g049950.1.1	ADVQSQDSPKGKVVI	S	GSSDQSGADVQSQDS(1)PK	1	WT	-1.14439	0.695306	-1.09271	-0.384809	1.03008	0.896526	0	0	0		AT3G54760.1	0
Solyc04g051310.3.1 512	Solyc04g051310.3.1	SSRLDTISFSRKVGL	S	LDTIS(0.999)FS(0.001)R	1	WT	-1.76611	0.725161	-0.239001	0.969545	-0.23829	0.548698	35.2	not assigned.not annotated	no hits & (original description: pep chromosome:SL3.0:4:50241662:50259891:1 gene:Solyc04g051310.3 transcript:Solyc04g051310.3.1 gene_biotype:protein_coding transcript_biotype:protein_coding)		AT5G16520.1	0
Solyc04g051570.3.1 1822	Solyc04g051570.3.1	SNHLQQLSPRGSPFH	S	SGPCSNHLQQLS(1)PR	1	WT	-0.545534	-0.328098	-1.25264	0.580627	1.63711	-0.0914645	35.2	not assigned.not annotated	no hits & (original description: pep chromosome:SL3.0:4:50763644:50808873:1 gene:Solyc04g051570.3 transcript:Solyc04g051570.3.1 gene_biotype:protein_coding transcript_biotype:protein_coding)		AT4G39420.2	0
Solyc04g051820.3.1 71	Solyc04g051820.3.1	NTVHSARSDDLQFHQ	S	S(1)DDLQFHQTHPSTTR	1	WT	0.244968	-0.255236	-0.73566	-0.990648	1.82861	-0.092029	35.2	not assigned.not annotated	no hits & (original description: pep chromosome:SL3.0:4:51068358:51071815:1 gene:Solyc04g051820.3 transcript:Solyc04g051820.3.1 gene_biotype:protein_coding transcript_biotype:protein_coding)		AT5G09960.1	0
Solyc04g054200.3.1 737	Solyc04g054200.3.1	PDSPIAHSPRFIDTV	S	SSPDS(1)PIAHS(1)PR	1	WT	-1.46097	-0.68552	-0.31019	1.25657	0.612967	0.587144	50.2.7	Enzyme classification.EC_2 transferases.EC_2.7 transferase transferring phosphorus-containing group	Probable inactive receptor kinase At5g10020 OS=Arabidopsis thaliana (sp|q0wr59|y5020_arath : 1083.0) & .Enzyme classification.EC_2 transferases.EC_2.7 transferase transferring phosphorus-containing group(50.2.7 : 63.2) (original description: pep chromosome:SL3.0:4:51872682:51879115:1 gene:Solyc04g054200.3 transcript:Solyc04g054200.3.1 gene_biotype:protein_coding transcript_biotype:protein_coding)		AT5G10020.1	0
Solyc04g072670.3.1 449	Solyc04g072670.3.1	EHDFESKTPNNSEQP	T	T(1)PNNSEQPDIQFEK	1	WT	-0.22678	-0.391701	-1.37642	0.0824364	1.68597	0.226498	17.3.1.2.4	Protein biosynthesis.mRNA quality control.Exon Junction complex (EJC).peripheral components.component ACINUS	component ACINUS of RNA quality control Exon Junction complex (original description: pep chromosome:SL3.0:4:59715172:59723582:-1 gene:Solyc04g072670.3 transcript:Solyc04g072670.3.1 gene_biotype:protein_coding transcript_biotype:protein_coding)		AT4G39680.1	0
Solyc04g072670.3.1 814	Solyc04g072670.3.1	PTKEMLPSPVADKND	S	EMLPS(1)PVADK	1	WT	0.638777	-0.637728	-1.58153	0.26879	1.26884	0.0428527	17.3.1.2.4	Protein biosynthesis.mRNA quality control.Exon Junction complex (EJC).peripheral components.component ACINUS	component ACINUS of RNA quality control Exon Junction complex (original description: pep chromosome:SL3.0:4:59715172:59723582:-1 gene:Solyc04g072670.3 transcript:Solyc04g072670.3.1 gene_biotype:protein_coding transcript_biotype:protein_coding)		AT4G39680.1	0
Solyc04g076620.3.1 1143	Solyc04g076620.3.1	FAVNRAPTSPMETDE	T	APT(0.893)S(0.107)PMETDETHTR	1	WT	-0.555885	0.612725	-1.44409	0.509314	1.3293	-0.451365	19.2.2.1.5.1.1	Protein homeostasis.ubiquitin-proteasome system.ubiquitin-fold protein conjugation.ubiquitin conjugation (ubiquitylation).ubiquitin-ligase E3 activities.HECT-type E3 ligase activities.monomeric E3 ubiquitin ligase (HECT)	monomeric E3 ubiquitin ligase (HECT) (original description: pep chromosome:SL3.0:4:61584426:61607196:-1 gene:Solyc04g076620.3 transcript:Solyc04g076620.3.1 gene_biotype:protein_coding transcript_biotype:protein_coding)	UPL1	AT1G55860.1	UPL1
Solyc04g078680.3.1 369	Solyc04g078680.3.1	VSAADNVSPRSQPVV	S	SVSAADNVS(1)PR	1	WT	-1.39347	-0.993041	0.276383	0.572681	0.275832	1.26162	35.1	not assigned.annotated	(original description: pep chromosome:SL3.0:4:63463419:63469091:1 gene:Solyc04g078680.3 transcript:Solyc04g078680.3.1 gene_biotype:protein_coding transcript_biotype:protein_coding) & Probable E3 ubiquitin-protein ligase RHG1A OS=Arabidopsis thaliana (sp|q9fmm4|rhg1a_arath : 285.0)	RHG1A	AT5G42940.1	0
Solyc04g078750.3.1 31	Solyc04g078750.3.1	AYYVQSPSRDSHDGE	S	GPTAY(0.002)Y(0.04)VQS(0.958)PS(0.974)RDS(0.026)HDGEK	1	WT	-0.483794	-1.44444	0.365711	0.284459	-0.268755	1.54682	21.1.1.4.1	Cell wall organisation.cellulose.cellulose synthase complex (CSC).microtubule-dependent CSC insertion.microtubule-interacting protein (CC)	microtubule-interacting component CC of cellulose synthase complex (original description: pep chromosome:SL3.0:4:63500272:63502934:1 gene:Solyc04g078750.3 transcript:Solyc04g078750.3.1 gene_biotype:protein_coding transcript_biotype:protein_coding)		AT1G45688.1	0
Solyc04g078750.3.1 7	Solyc04g078750.3.1	_MHTKTDSEDTSLAP	S	T(0.005)DS(0.995)EDTSLAPS(0.4)S(0.6)PDNR	1	WT	-0.397761	-0.585089	0.757414	-1.01888	-0.405823	1.65014	21.1.1.4.1	Cell wall organisation.cellulose.cellulose synthase complex (CSC).microtubule-dependent CSC insertion.microtubule-interacting protein (CC)	microtubule-interacting component CC of cellulose synthase complex (original description: pep chromosome:SL3.0:4:63500272:63502934:1 gene:Solyc04g078750.3 transcript:Solyc04g078750.3.1 gene_biotype:protein_coding transcript_biotype:protein_coding)		AT1G45688.1	0
Solyc04g080600.3.1 128	Solyc04g080600.3.1	SEGSDQFSPSGRQKE	S	TASEGSDQFS(0.972)PS(0.028)GR	1	WT	-0.710259	-1.56247	0.187757	1.30963	0.42806	0.347275	22.1.6.4	Vesicle trafficking.clathrin coated vesicle (CCV) machinery.CCV accessory factors.clathrin uncoating protein (AUL)	clathrin uncoating protein (AUL) (original description: pep chromosome:SL3.0:4:64799380:64806289:1 gene:Solyc04g080600.3 transcript:Solyc04g080600.3.1 gene_biotype:protein_coding transcript_biotype:protein_coding)	AUL1	AT1G75310.1	AUL1
Solyc04g082570.3.1 247	Solyc04g082570.3.1	VGMASSKSENLVTVE	S	S(1)ENLVTVEK	1	WT	1.37079	-1.22962	-0.997062	-0.205412	0.461836	0.599462	19.2.2.1.5.2.1	Protein homeostasis.ubiquitin-proteasome system.ubiquitin-fold protein conjugation.ubiquitin conjugation (ubiquitylation).ubiquitin-ligase E3 activities.U-Box E3 ligase activities.E3 ubiquitin ligase (PUB)	E3 ubiquitin ligase (PUB) (original description: pep chromosome:SL3.0:4:66297135:66304469:1 gene:Solyc04g082570.3 transcript:Solyc04g082570.3.1 gene_biotype:protein_coding transcript_biotype:protein_coding)	PUB43	AT1G76390.2	0
Solyc05g006240.3.1 28	Solyc05g006240.3.1	PYEVLGVSRNSSDQE	S	DPYEVLGVS(1)R	1	WT	-0.654323	1.12111	-1.07694	0.14358	1.23969	-0.773122	26.3.1.3	External stimuli response.gravity.sensing and signalling.signalling protein factor (ARG1)	ARG1 gravity signalling protein factor (original description: pep chromosome:SL3.0:5:898591:903872:-1 gene:Solyc05g006240.3 transcript:Solyc05g006240.3.1 gene_biotype:protein_coding transcript_biotype:protein_coding)	ATJ16	AT1G24120.1	ARL1
Solyc05g009540.3.1 212	Solyc05g009540.3.1	EEITKQKSYDEDENE	S	S(1)YDEDENEVQDR	1	WT	-0.809392	-1.47687	0.186844	0.818702	1.20536	0.0753584	16.4.6.8	RNA processing.pre-mRNA splicing.spliceosome-associated non-snRNP factor activities.splicing regulator kinase (PRP4K)	splicing regulator kinase (PRP4K) (original description: pep chromosome:SL3.0:5:3747436:3758066:1 gene:Solyc05g009540.3 transcript:Solyc05g009540.3.1 gene_biotype:protein_coding transcript_biotype:protein_coding)		AT3G25840.1	0
Solyc05g013490.3.1 681	Solyc05g013490.3.1	EKNPQKMSPNVGTDD	S	MS(1)PNVGTDDR	1	WT	-1.87668	0.207541	0.641953	0.577402	0.767271	-0.317487	35.1	not assigned.annotated	(original description: pep chromosome:SL3.0:5:6705026:6722755:1 gene:Solyc05g013490.3 transcript:Solyc05g013490.3.1 gene_biotype:protein_coding transcript_biotype:protein_coding) & Beta-arabinofuranosyltransferase RAY1 OS=Arabidopsis thaliana (sp|f4i6v0|ray1_arath : 581.0)		AT1G70620.3	0
Solyc05g015650.3.1 914	Solyc05g015650.3.1	RVLSMVESPGARQQY	S	VLSMVES(1)PGAR	1	WT	-0.657725	-0.589946	-0.943524	-0.286913	0.942157	1.53595	15.5.26	RNA biosynthesis.transcriptional regulation.transcription factor (CAMTA)	transcription factor (CAMTA) (original description: pep chromosome:SL3.0:5:11600992:11616245:-1 gene:Solyc05g015650.3 transcript:Solyc05g015650.3.1 gene_biotype:protein_coding transcript_biotype:protein_coding)	CAMTA4	AT1G67310.1	0
Solyc05g015930.3.1 1066;1076	Solyc05g015930.3.1	SHLQRNLSMQDRIQR	S	NLS(1)MQDR	1	WT	-0.203031	-1.76523	1.16288	-0.125857	0.322447	0.608799	35.2	not assigned.not annotated	no hits & (original description: pep chromosome:SL3.0:5:13047764:13056345:1 gene:Solyc05g015930.3 transcript:Solyc05g015930.3.1 gene_biotype:protein_coding transcript_biotype:protein_coding)		AT1G24300.1	0
Solyc05g051210.3.1 3	Solyc05g051210.3.1	_____MDSPHKPRSF	S	MDS(1)PHKPR	1	WT	-0.828225	-0.137424	-1.3645	1.18609	1.00335	0.140711	35.2	not assigned.not annotated	no hits & (original description: pep chromosome:SL3.0:5:62322595:62324381:1 gene:Solyc05g051210.3 transcript:Solyc05g051210.3.1 gene_biotype:protein_coding transcript_biotype:protein_coding)		AT3G05390.1	0
Solyc05g051570.3.1 5	Solyc05g051570.3.1	___MAAVSPLAKYKL	S	AAVS(1)PLAK	1	WT	-0.393418	-1.19902	-0.43284	-0.225261	0.560904	1.68964	22.8.1.8	Vesicle trafficking.regulation of membrane tethering and fusion.RAB-GTPase activities.H-class RAB GTPase	H-class RAB GTPase (original description: pep chromosome:SL3.0:5:62788623:62792592:-1 gene:Solyc05g051570.3 transcript:Solyc05g051570.3.1 gene_biotype:protein_coding transcript_biotype:protein_coding)	RABH1E	AT5G10260.1	AtRABH1e,RABH1e
Solyc05g054150.3.1 186	Solyc05g054150.3.1	LSRKVIQSQELQKKD	S	VIQS(1)QELQK	1	WT	-0.468671	-1.44809	0.03235	1.00608	-0.362216	1.24055	22.8.1.1	Vesicle trafficking.regulation of membrane tethering and fusion.RAB-GTPase activities.A-class RAB GTPase	A-class RAB GTPase (original description: pep chromosome:SL3.0:5:64951325:64956923:1 gene:Solyc05g054150.3 transcript:Solyc05g054150.3.1 gene_biotype:protein_coding transcript_biotype:protein_coding)	RABA5A	AT5G47520.1	AtRABA5a,RABA5a
Solyc05g055110.3.1 428	Solyc05g055110.3.1	KSLESLDSPKLLQSA	S	SLESLDS(1)PK	1	WT	-0.415924	-1.1092	-1.02462	0.997483	1.19273	0.359535	20.4.3.2	Cytoskeleton organisation.nuclear dynamics.nuclear shape determination.CRWN-interacting protein (KAKU4)	KAKU4 nuclear lamina CRWN-interacting protein (original description: pep chromosome:SL3.0:5:65757801:65766184:1 gene:Solyc05g055110.3 transcript:Solyc05g055110.3.1 gene_biotype:protein_coding transcript_biotype:protein_coding)	NUP1	AT3G10650.1	0
Solyc05g055790.3.1 16	Solyc05g055790.3.1	SRSPHPGSPASAIRK	S	SPHPGS(0.998)PAS(0.002)AIR	1	WT	-1.00158	-0.824076	-0.726639	0.986415	1.32641	0.239464	18.4.24.2.5	Protein modification.phosphorylation.serine/threonine protein phosphatase superfamily.PPM/PP2C Mn/Mg-dependent phosphatase families.clade E phosphatase	clade E phosphatase (original description: pep chromosome:SL3.0:5:66139244:66143102:1 gene:Solyc05g055790.3 transcript:Solyc05g055790.3.1 gene_biotype:protein_coding transcript_biotype:protein_coding)		AT3G02750.1	0
Solyc06g005500.3.1 13	Solyc06g005500.3.1	SARIKAESPFHTGLN	S	AES(1)PFHT(0.001)GLNS(0.999)R	1	WT	-0.778045	-0.376421	-0.655844	-0.531137	0.538455	1.80299	18.4.1.37.1	Protein modification.phosphorylation.TKL protein kinase superfamily.RLCK-VII receptor-like protein kinase families.receptor-like protein kinase (RLCK-VIIa)	receptor-like protein kinase (RLCK-VIIa) (original description: pep chromosome:SL3.0:6:525706:529140:1 gene:Solyc06g005500.3 transcript:Solyc06g005500.3.1 gene_biotype:protein_coding transcript_biotype:protein_coding)	APK1A	AT1G07570.2	APK1,APK1A
Solyc06g005500.3.1 21	Solyc06g005500.3.1	PFHTGLNSRSVSIDG	S	AES(1)PFHT(0.001)GLNS(0.999)R	1	WT	-0.877111	-0.595774	-0.678485	-0.158288	0.553551	1.75611	18.4.1.37.1	Protein modification.phosphorylation.TKL protein kinase superfamily.RLCK-VII receptor-like protein kinase families.receptor-like protein kinase (RLCK-VIIa)	receptor-like protein kinase (RLCK-VIIa) (original description: pep chromosome:SL3.0:6:525706:529140:1 gene:Solyc06g005500.3 transcript:Solyc06g005500.3.1 gene_biotype:protein_coding transcript_biotype:protein_coding)	APK1A	AT1G07570.2	APK1,APK1A
Solyc06g007120.3.1 263	Solyc06g007120.3.1	EYLEASASVCKDRRN	S	EYLEAS(0.001)AS(0.999)VCK	1	WT	-0.6149	-0.217694	-0.98869	-0.459598	1.76676	0.51412	5.7.2.3.2	Lipid metabolism.lipid degradation.phospholipase activities.phospholipase C activities.phospholipase C (PI-PLC)	phospholipase C (PI-PLC) (original description: pep chromosome:SL3.0:6:1173162:1179319:1 gene:Solyc06g007120.3 transcript:Solyc06g007120.3.1 gene_biotype:protein_coding transcript_biotype:protein_coding description:Phosphoinositide phospholipase C [Source:UniProtKB/TrEMBL;Acc:B6C9K2])	PLC4	AT5G58700.1	ATPLC4,PLC4
Solyc06g007120.3.1 305	Solyc06g007120.3.1	EKSDSDKSYEDDDDA	S	S(1)YEDDDDATHR	1	WT	0.740559	-0.34779	-1.57191	-0.287073	1.32574	0.140474	5.7.2.3.2	Lipid metabolism.lipid degradation.phospholipase activities.phospholipase C activities.phospholipase C (PI-PLC)	phospholipase C (PI-PLC) (original description: pep chromosome:SL3.0:6:1173162:1179319:1 gene:Solyc06g007120.3 transcript:Solyc06g007120.3.1 gene_biotype:protein_coding transcript_biotype:protein_coding description:Phosphoinositide phospholipase C [Source:UniProtKB/TrEMBL;Acc:B6C9K2])	PLC4	AT5G58700.1	ATPLC4,PLC4
Solyc06g007980.3.1 113	Solyc06g007980.3.1	PKLGRSKTEKPTHSS	T	T(1)EKPTHSSGFAQEAAK	1	WT	-0.52414	-0.745161	-1.1448	0.727666	1.51698	0.169464	5.5.2.4.1	Lipid metabolism.phytosterol biosynthesis.phytosterol conjugation.phytosterol glycosylation.UDP-glucose:sterol glucosyltransferase	UDP-glucose:sterol glucosyltransferase (original description: pep chromosome:SL3.0:6:1833318:1843658:1 gene:Solyc06g007980.3 transcript:Solyc06g007980.3.1 gene_biotype:protein_coding transcript_biotype:protein_coding)	UGT80A2	AT3G07020.2	0
Solyc06g034220.3.1 145	Solyc06g034220.3.1	EDSEEGTSPTASDSD	S	PSPVPEDSEEGTS(0.996)PT(0.004)ASDSDLQEDSEPQDNSIK	1	WT	1.12691	-1.76115	0.0632088	-0.3719	0.615652	0.327277	20.7.1	Cytoskeleton organisation.endoplasmic reticulum-cytoskeleton-plasma membrane interface.contact site protein (VAP27)	contact site protein (VAP27) of ER-cytoskeleton-plasmamembrane interface (original description: pep chromosome:SL3.0:6:24049707:24055832:1 gene:Solyc06g034220.3 transcript:Solyc06g034220.3.1 gene_biotype:protein_coding transcript_biotype:protein_coding)	PVA11	AT3G60600.1	(AT)VAP,VAP,VAP27,VAP27-1
Solyc06g048790.1.1 47	Solyc06g048790.1.1	LNSDNLGSPSAKFDQ	S	PLNSDNLGS(1)PSAK	1	WT	0.963668	-0.943675	-0.971855	-0.808134	0.748762	1.01123	35.2	not assigned.not annotated	no hits & (original description: pep chromosome:SL3.0:6:31806456:31807973:1 gene:Solyc06g048790.1 transcript:Solyc06g048790.1.1 gene_biotype:protein_coding transcript_biotype:protein_coding)		AT5G05350.1	0
Solyc06g049060.3.1 44	Solyc06g049060.3.1	KLFGRQTSFHQMMGG	S	QT(0.011)S(0.989)FHQMMGGGK	1	WT	-0.949854	-1.49971	0.467475	1.08699	0.602418	0.29268	13.7.2.1	Cell cycle organisation.membrane organisation.endoplasmic reticulum (ER) organisation.ER-associated protein (Reticulon)	ER-associated protein (Reticulon) (original description: pep chromosome:SL3.0:6:32419868:32426189:-1 gene:Solyc06g049060.3 transcript:Solyc06g049060.3.1 gene_biotype:protein_coding transcript_biotype:protein_coding)		AT3G10915.2	0
Solyc06g049070.3.1 340	Solyc06g049070.3.1	NDVALPMSPIGKADN	S	EDESDPLIGMETGAGAINDVALPMS(1)PIGK	1	WT	-0.941269	-0.615073	-0.300405	0.222823	1.8802	-0.246276	24.2.1.1.3	Solute transport.carrier-mediated transport.DMT superfamily.NST-TPT group.nucleotide sugar transporter (URGT/UXT)	nucleotide sugar transporter (URGT/UXT) (original description: pep chromosome:SL3.0:6:32431534:32435521:1 gene:Solyc06g049070.3 transcript:Solyc06g049070.3.1 gene_biotype:protein_coding transcript_biotype:protein_coding)	UXT3	AT1G06890.1	0
Solyc06g053150.1.1 504	Solyc06g053150.1.1	IKSSRKKSLDFDTPE	S	S(1)LDFDTPEK	1	WT	0.137463	-1.71205	-0.047833	0.937316	-0.340995	1.0261	35.1	not assigned.annotated	(original description: pep chromosome:SL3.0:6:35968634:35970172:-1 gene:Solyc06g053150.1 transcript:Solyc06g053150.1.1 gene_biotype:protein_coding transcript_biotype:protein_coding) & AAA-ATPase At2g46620 OS=Arabidopsis thaliana (sp|f4ij77|aatp4_arath : 479.0)		AT2G46620.1	0
Solyc06g054020.3.1 276	Solyc06g054020.3.1	MRDYDMLSVTMKRKG	S	DYDMLS(1)VT(1)MKR	1	WT	0.759443	-1.40512	-1.15196	0.680003	0.42675	0.690892	35.1	not assigned.annotated	(original description: pep chromosome:SL3.0:6:36983681:36990458:1 gene:Solyc06g054020.3 transcript:Solyc06g054020.3.1 gene_biotype:protein_coding transcript_biotype:protein_coding) & Probable RNA helicase SDE3 OS=Arabidopsis thaliana (sp|q8gyd9|sde3_arath : 1043.0)	SDE3	AT1G05460.1	SDE3
Solyc06g054020.3.1 278	Solyc06g054020.3.1	DYDMLSVTMKRKGLQ	T	DYDMLS(1)VT(1)MKR	1	WT	0.688153	-1.59849	-0.365123	-0.257735	0.220605	1.31259	35.1	not assigned.annotated	(original description: pep chromosome:SL3.0:6:36983681:36990458:1 gene:Solyc06g054020.3 transcript:Solyc06g054020.3.1 gene_biotype:protein_coding transcript_biotype:protein_coding) & Probable RNA helicase SDE3 OS=Arabidopsis thaliana (sp|q8gyd9|sde3_arath : 1043.0)	SDE3	AT1G05460.1	SDE3
Solyc06g060370.3.1 318	Solyc06g060370.3.1	QTPGTPRTPRTPRKS	T	HMLSQQT(0.013)PGT(0.987)PRT(1)PR	1	WT	-0.650814	-1.43215	-0.287192	0.267375	1.33474	0.768036	24.2.1.1.2	Solute transport.carrier-mediated transport.DMT superfamily.NST-TPT group.phosphometabolite transporter (KVAG)	phosphometabolite transporter (KVAG) (original description: pep chromosome:SL3.0:6:38475267:38482324:-1 gene:Solyc06g060370.3 transcript:Solyc06g060370.3.1 gene_biotype:protein_coding transcript_biotype:protein_coding)	UDP-GALT1	AT1G77610.1	0
Solyc06g060370.3.1 325	Solyc06g060370.3.1	TPRTPRKSMEFVPLV	S	S(1)MEFVPLVNEK	1	WT	0.217911	-1.57433	-0.874742	0.696849	0.919099	0.615213	24.2.1.1.2	Solute transport.carrier-mediated transport.DMT superfamily.NST-TPT group.phosphometabolite transporter (KVAG)	phosphometabolite transporter (KVAG) (original description: pep chromosome:SL3.0:6:38475267:38482324:-1 gene:Solyc06g060370.3 transcript:Solyc06g060370.3.1 gene_biotype:protein_coding transcript_biotype:protein_coding)	UDP-GALT1	AT1G77610.1	0
Solyc06g064940.3.1 63	Solyc06g064940.3.1	EKELVGESNSFKEES	S	ELVGES(0.936)NS(0.064)FK	1	WT	-0.818618	-1.03764	-0.515832	-0.0484383	1.37649	1.04403	35.1	not assigned.annotated	(original description: pep chromosome:SL3.0:6:40607549:40610129:-1 gene:Solyc06g064940.3 transcript:Solyc06g064940.3.1 gene_biotype:protein_coding transcript_biotype:protein_coding) & Patellin-5 OS=Arabidopsis thaliana (sp|q9m0r2|patl5_arath : 383.0)	PATL2	AT1G22530.1	PATL2
Solyc06g064940.3.1 65	Solyc06g064940.3.1	ELVGESNSFKEESNK	S	ELVGESNS(1)FKEESNK	1	WT	-0.258521	-0.526378	-1.60096	0.526406	0.720978	1.13847	35.1	not assigned.annotated	(original description: pep chromosome:SL3.0:6:40607549:40610129:-1 gene:Solyc06g064940.3 transcript:Solyc06g064940.3.1 gene_biotype:protein_coding transcript_biotype:protein_coding) & Patellin-5 OS=Arabidopsis thaliana (sp|q9m0r2|patl5_arath : 383.0)	PATL2	AT1G22530.1	PATL2
Solyc06g065710.3.1 299	Solyc06g065710.3.1	SKVGPASSGEAVQTA	S	VGPAS(1)S(1)GEAVQTAESGR	1	WT	-0.134259	-1.09895	1.06442	-1.1981	1.052	0.314889	13.3.5.3.2	Cell cycle organisation.mitosis and meiosis.sister chromatid separation.cohesin establishment.cohesin cofactor (PDS5)	cohesin cofactor (PDS5) (original description: pep chromosome:SL3.0:6:41255753:41268141:-1 gene:Solyc06g065710.3 transcript:Solyc06g065710.3.1 gene_biotype:protein_coding transcript_biotype:protein_coding)		AT4G31880.2	0
Solyc06g065710.3.1 331	Solyc06g065710.3.1	GSPKSITSNGGSLEN	S	S(0.897)IT(0.104)S(1)NGGSLENVR	1	WT	-1.5061	1.19519	-0.0335928	-0.802446	0.55981	0.587138	13.3.5.3.2	Cell cycle organisation.mitosis and meiosis.sister chromatid separation.cohesin establishment.cohesin cofactor (PDS5)	cohesin cofactor (PDS5) (original description: pep chromosome:SL3.0:6:41255753:41268141:-1 gene:Solyc06g065710.3 transcript:Solyc06g065710.3.1 gene_biotype:protein_coding transcript_biotype:protein_coding)		AT4G31880.2	0
Solyc06g065710.3.1 369	Solyc06g065710.3.1	ASKIPSESDDSRVEK	S	IPS(1)ES(0.992)DDS(0.008)RVEK	1	WT	-1.48208	-0.205649	-0.557813	1.06524	1.14633	0.0339701	13.3.5.3.2	Cell cycle organisation.mitosis and meiosis.sister chromatid separation.cohesin establishment.cohesin cofactor (PDS5)	cohesin cofactor (PDS5) (original description: pep chromosome:SL3.0:6:41255753:41268141:-1 gene:Solyc06g065710.3 transcript:Solyc06g065710.3.1 gene_biotype:protein_coding transcript_biotype:protein_coding)		AT4G31880.2	0
Solyc06g067990.3.1 401	Solyc06g067990.3.1	LGQRDLYSPTELRSV	S	DLYS(0.975)PT(0.025)ELR	1	WT	-0.804626	-0.660052	-0.472909	0.225789	1.89925	-0.187452	14.3.2.2	DNA damage response.homologous recombination repair (HR).BRCC DNA-damage response complex.component BRCC36	component BRCC36 of BRCC DNA-damage response complex (original description: pep chromosome:SL3.0:6:42254121:42262945:-1 gene:Solyc06g067990.3 transcript:Solyc06g067990.3.1 gene_biotype:protein_coding transcript_biotype:protein_coding)	BRCC36A	AT1G80210.1	0
Solyc06g071170.3.1 277	Solyc06g071170.3.1	RSVGVTVSPSRFAPP	S	SVGVT(0.002)VS(0.877)PS(0.121)R	1	WT	-1.65142	1.01032	0.360706	0.170884	0.791892	-0.682386	35.2	not assigned.not annotated	no hits & (original description: pep chromosome:SL3.0:6:43899754:43909613:1 gene:Solyc06g071170.3 transcript:Solyc06g071170.3.1 gene_biotype:protein_coding transcript_biotype:protein_coding)		AT3G47850.1	0
Solyc06g071470.3.1 651	Solyc06g071470.3.1	RQPKKSASQNEQLTD	S	S(0.001)AS(0.999)QNEQLTDDQLLAR	1	WT	-1.50914	-0.636308	0.0156304	1.37127	0.106077	0.652469	16.8.1.1.1	RNA processing.RNA surveillance.exosome complex.EXO9 core complex.component RRP40	component RRP40 of exosome EXO9 core complex (original description: pep chromosome:SL3.0:6:44106660:44118594:1 gene:Solyc06g071470.3 transcript:Solyc06g071470.3.1 gene_biotype:protein_coding transcript_biotype:protein_coding)	PEX14	AT5G62810.1	ATPEX14,PED2,PEX14
Solyc06g073380.3.1 208	Solyc06g073380.3.1	SVVRNDISEVPTGKS	S	NDIS(1)EVPTGK	1	WT	-1.12242	0.429383	-1.37727	1.03556	0.677358	0.357397	35.2	not assigned.not annotated	no hits & (original description: pep chromosome:SL3.0:6:45352468:45363513:-1 gene:Solyc06g073380.3 transcript:Solyc06g073380.3.1 gene_biotype:protein_coding transcript_biotype:protein_coding)		AT2G43320.1	0
Solyc06g082910.3.1 273	Solyc06g082910.3.1	ESSIGGDSLSRRDFS	S	ES(0.197)S(0.803)IGGDS(0.941)LS(0.059)R	1	WT	-0.0572798	-0.5609	-1.49106	0.248783	0.353022	1.50743	20.2.2.6.1	Cytoskeleton organisation.microfilament network.actin polymerisation.formin actin filament elongation factor activities.group-I formin	group-I formin actin filament elongation factor (original description: pep chromosome:SL3.0:6:48587531:48591136:1 gene:Solyc06g082910.3 transcript:Solyc06g082910.3.1 gene_biotype:protein_coding transcript_biotype:protein_coding description:Formin-like protein [Source:UniProtKB/TrEMBL;Acc:K4CAE6])	FH1	AT3G25500.1	AFH1,AHF1,ATFH1,FH1
Solyc07g005010.3.1 842	Solyc07g005010.3.1	VARVGNESGEIEQAI	S	VGNES(1)GEIEQAIK	1	WT	-0.641019	-1.43621	-0.496335	0.685664	1.0619	0.825996	18.4.1.11	Protein modification.phosphorylation.TKL protein kinase superfamily.protein kinase (LRR-XI)	protein kinase (LRR-XI) (original description: pep chromosome:SL3.0:7:41762:45808:1 gene:Solyc07g005010.3 transcript:Solyc07g005010.3.1 gene_biotype:protein_coding transcript_biotype:protein_coding)		AT5G51350.1	0
Solyc07g005200.3.1 175	Solyc07g005200.3.1	LDSLVEKSSDLSAAS	S	S(0.926)S(0.074)DLSAASQMFYK	1	WT	-0.897792	-1.1675	-0.344093	1.35904	0.921351	0.128994	22.7.5.2	Vesicle trafficking.SNARE target membrane recognition and fusion complexes.R-type SNARE longin components.YKT6-group component	YKT6-type R-type SNARE longin protein (original description: pep chromosome:SL3.0:7:190185:194087:1 gene:Solyc07g005200.3 transcript:Solyc07g005200.3.1 gene_biotype:protein_coding transcript_biotype:protein_coding)	YKT61	AT5G58060.1	ATGP1,ATYKT61,YKT61
Solyc07g008320.3.1 9	Solyc07g008320.3.1	SEENVKGSPYRRHQN	S	SEENVKGS(1)PYR	1	WT	-1.89135	-0.0154445	0.0488794	0.225457	0.952055	0.680399	24.1.2.2.2	Solute transport.primary active transport.P-type ATPase superfamily.P2 family.P2B-type calcium cation-transporting ATPase (ACA)	P2B-type calcium cation-transporting ATPase (ACA) (original description: pep chromosome:SL3.0:7:3076021:3098901:-1 gene:Solyc07g008320.3 transcript:Solyc07g008320.3.1 gene_biotype:protein_coding transcript_biotype:protein_coding description:Calcium-transporting ATPase [Source:UniProtKB/TrEMBL;Acc:K4CBV1])	ACA8	AT5G57110.2	ACA8,AT-ACA8
Solyc07g017780.3.1 6	Solyc07g017780.3.1	__MAKAISLEEIKNE	S	AIS(1)LEEIK	1	WT	0.335949	-1.53452	-0.964274	0.556068	0.768014	0.838759	24.1.2.3.1	Solute transport.primary active transport.P-type ATPase superfamily.P3 family.P3A-type proton-translocating ATPase (AHA)	P3A-type proton-translocating ATPase (AHA) (original description: pep chromosome:SL3.0:7:8086578:8093595:1 gene:Solyc07g017780.3 transcript:Solyc07g017780.3.1 gene_biotype:protein_coding transcript_biotype:protein_coding)	AHA1	AT2G18960.1	AHA1,HA1,OST2,PMA
Solyc07g032230.3.1 653	Solyc07g032230.3.1	FPSPERKSPTYNSAI	S	S(0.9)PT(0.098)YNS(0.002)AIK	1	WT	-1.35742	0.299633	-0.572753	-0.0216067	1.65503	-0.00288322	35.2	not assigned.not annotated	no hits & (original description: pep chromosome:SL3.0:7:36281124:36287169:-1 gene:Solyc07g032230.3 transcript:Solyc07g032230.3.1 gene_biotype:protein_coding transcript_biotype:protein_coding)		AT2G19710.1	0
Solyc07g041155.1.1 226	Solyc07g041155.1.1	RQQALTMSPTGKALS	S	QQALTMS(0.999)PT(0.001)GK	1	WT	-1.30573	-0.524359	-0.465339	0.305744	0.390418	1.59927	35.1	not assigned.annotated	(original description: pep chromosome:SL3.0:7:52011659:52017941:1 gene:Solyc07g041155.1 transcript:Solyc07g041155.1.1 gene_biotype:protein_coding transcript_biotype:protein_coding) & Myosin-17 OS=Arabidopsis thaliana (sp|f4k5j1|myo17_arath : 934.0)	XI-K	AT5G20490.2	ATXIK,XI-17,XIK
Solyc07g042380.3.1 1151	Solyc07g042380.3.1	NLKRKSESEDEAEID	S	SES(1)EDEAEIDSEGR	1	WT	0.391737	-1.23773	-0.423295	-0.706066	1.57328	0.402071	35.2	not assigned.not annotated	no hits & (original description: pep chromosome:SL3.0:7:55629404:55643833:-1 gene:Solyc07g042380.3 transcript:Solyc07g042380.3.1 gene_biotype:protein_coding transcript_biotype:protein_coding)		AT2G34357.1	0
Solyc07g049260.3.1 92	Solyc07g049260.3.1	RSPSRSRSPSPPRPR	S	S(1)PS(1)PPRPR	1	WT	-0.156863	-0.432008	-1.67594	0.616192	1.17167	0.476956	35.1	not assigned.annotated	(original description: pep chromosome:SL3.0:7:59654969:59658850:-1 gene:Solyc07g049260.3 transcript:Solyc07g049260.3.1 gene_biotype:protein_coding transcript_biotype:protein_coding) & Plant UBX domain-containing protein 4 OS=Arabidopsis thaliana (sp|q8rwu7|pux4_arath : 323.0)	PUX5	AT4G15410.1	PUX5
Solyc07g049260.3.1 94	Solyc07g049260.3.1	PSRSRSPSPPRPRNP	S	S(1)PS(1)PPRPR	1	WT	0.261434	-0.116136	-1.92635	0.318817	0.866423	0.595815	35.1	not assigned.annotated	(original description: pep chromosome:SL3.0:7:59654969:59658850:-1 gene:Solyc07g049260.3 transcript:Solyc07g049260.3.1 gene_biotype:protein_coding transcript_biotype:protein_coding) & Plant UBX domain-containing protein 4 OS=Arabidopsis thaliana (sp|q8rwu7|pux4_arath : 323.0)	PUX5	AT4G15410.1	PUX5
Solyc07g053980.3.1 977	Solyc07g053980.3.1	EMDIREGSVELGSMR	S	EGS(1)VELGSMR	1	WT	-1.15037	-0.56945	-0.56912	1.07627	1.35961	-0.146943	21.7.1	Cell wall organisation.callose.callose synthase	callose synthase (original description: pep chromosome:SL3.0:7:62512811:62521858:-1 gene:Solyc07g053980.3 transcript:Solyc07g053980.3.1 gene_biotype:protein_coding transcript_biotype:protein_coding)	CALS12	AT4G03550.1	ATGSL05,ATGSL5,GSL05,GSL5,PMR4
Solyc07g055130.3.1 503	Solyc07g055130.3.1	LSSQKAVSLPSSPHE	S	AVS(1)LPS(0.196)S(0.804)PHEFR	1	WT	-0.418041	-1.15721	-0.551393	0.839856	1.55136	-0.264565	18.4.1.30	Protein modification.phosphorylation.TKL protein kinase superfamily.protein kinase (MAP3K-RAF)	protein kinase (MAP3K-RAF) (original description: pep chromosome:SL3.0:7:63376151:63390951:-1 gene:Solyc07g055130.3 transcript:Solyc07g055130.3.1 gene_biotype:protein_coding transcript_biotype:protein_coding)		AT3G58640.2	0
Solyc07g061950.3.1 508	Solyc07g061950.3.1	KGSLKSTSGGSSHYN	S	STS(1)GGSSHYNEYK	1	WT	-1.00219	-1.02758	-0.531555	1.39606	0.461709	0.703553	35.1	not assigned.annotated	(original description: pep chromosome:SL3.0:7:64946787:64954448:-1 gene:Solyc07g061950.3 transcript:Solyc07g061950.3.1 gene_biotype:protein_coding transcript_biotype:protein_coding) & C2 domain-containing protein At1g53590 OS=Arabidopsis thaliana (sp|q93xx4|c2d61_arath : 760.0)	NTMC2T6.1	AT1G53590.1	NTMC2T6.1,NTMC2TYPE6.1
Solyc07g061950.3.1 564	Solyc07g061950.3.1	NLGEPDLSPRVNLRA	S	SGNLGEPDLS(1)PR	1	WT	-0.896782	-1.13733	-0.651208	1.11313	0.826426	0.745765	35.1	not assigned.annotated	(original description: pep chromosome:SL3.0:7:64946787:64954448:-1 gene:Solyc07g061950.3 transcript:Solyc07g061950.3.1 gene_biotype:protein_coding transcript_biotype:protein_coding) & C2 domain-containing protein At1g53590 OS=Arabidopsis thaliana (sp|q93xx4|c2d61_arath : 760.0)	NTMC2T6.1	AT1G53590.1	NTMC2T6.1,NTMC2TYPE6.1
Solyc07g063630.3.1 260	Solyc07g063630.3.1	QQVEAVDSV______	S	QQVEAVDS(1)V	1	WT	-0.768111	-1.26854	-0.147328	-0.0276075	0.697884	1.5137	35.1	not assigned.annotated	(original description: pep chromosome:SL3.0:7:66178767:66182300:-1 gene:Solyc07g063630.3 transcript:Solyc07g063630.3.1 gene_biotype:protein_coding transcript_biotype:protein_coding) & Vesicle-associated protein 4-1 OS=Arabidopsis thaliana (sp|q1ece0|vap41_arath : 278.0)		AT4G21450.1	0
Solyc07g063680.3.1 7	Solyc07g063680.3.1	_MQQQPPSPTPDSDL	S	MQQQPPS(0.994)PT(0.006)PDSDLPR	1	WT	-0.395495	-1.1727	-0.851359	0.455315	1.53309	0.431148	35.1	not assigned.annotated	(original description: pep chromosome:SL3.0:7:66213037:66216701:1 gene:Solyc07g063680.3 transcript:Solyc07g063680.3.1 gene_biotype:protein_coding transcript_biotype:protein_coding) & Universal stress protein PHOS32 OS=Arabidopsis thaliana (sp|q8vyn9|pho32_arath : 203.0)		AT1G11360.1	0
Solyc07g065290.3.1 214	Solyc07g065290.3.1	GDEDEVLSPGSLDKL	S	GDEDEVLS(0.998)PGS(0.002)LDK	1	WT	-1.45174	-0.258527	-0.591545	0.102728	1.25307	0.946019	15.5.16	RNA biosynthesis.transcriptional regulation.transcription factor (C3H-ZF)	C3H zinc finger transcription factor (original description: pep chromosome:SL3.0:7:67237590:67242750:-1 gene:Solyc07g065290.3 transcript:Solyc07g065290.3.1 gene_biotype:protein_coding transcript_biotype:protein_coding)		AT2G05160.1	0
Solyc07g065680.3.1 664	Solyc07g065680.3.1	KNQVEGDSPSYLPGE	S	NQVEGDS(0.997)PS(0.003)YLPGEK	1	WT	-0.648524	-1.05803	-0.984902	0.773871	1.12086	0.796723	35.1	not assigned.annotated	(original description: pep chromosome:SL3.0:7:67484361:67489583:1 gene:Solyc07g065680.3 transcript:Solyc07g065680.3.1 gene_biotype:protein_coding transcript_biotype:protein_coding) & WEB family protein At5g55860 OS=Arabidopsis thaliana (sp|q9lvq4|y5586_arath : 341.0)		AT5G55860.1	0
Solyc07g065840.2.1 219	Solyc07g065840.2.1	KTIEKEISDDEEEEE	S	EIS(1)DDEEEEEKKDEEGK	1	WT	0.626246	-0.807257	-1.10344	-0.397921	1.60441	0.0779622	19.1.6.1	Protein homeostasis.protein quality control.Hsp90 chaperone system.chaperone (Hsp90)	chaperone (Hsp90) (original description: pep chromosome:SL3.0:7:67565749:67569469:-1 gene:Solyc07g065840.2 transcript:Solyc07g065840.2.1 gene_biotype:protein_coding transcript_biotype:protein_coding gene_symbol:HSC80 description:Heat shock cognate protein 80 [Source:UniProtKB/Swiss-Prot;Acc:P36181])	HSP90-4	AT5G56000.1	AtHsp90.4,Hsp81.4
Solyc07g066210.3.1 732	Solyc07g066210.3.1	REVSHRKSVYQQNEE	S	S(1)VY(1)QQNEEEK	1	WT	-1.14524	0.414766	-0.700657	-0.363564	1.69823	0.0964725	24.2.16	Solute transport.carrier-mediated transport.anion channel / anion:proton antiporter (CLC)	anion channel / anion:proton antiporter (CLC) (original description: pep chromosome:SL3.0:7:67816015:67827996:1 gene:Solyc07g066210.3 transcript:Solyc07g066210.3.1 gene_biotype:protein_coding transcript_biotype:protein_coding description:Chloride channel protein [Source:UniProtKB/TrEMBL;Acc:Q9ARC6])	CLC-F	AT1G55620.2	ATCLC-F,CLC-F,CLCF
Solyc07g066210.3.1 734	Solyc07g066210.3.1	VSHRKSVYQQNEEEK	Y	S(1)VY(1)QQNEEEK	1	WT	-1.16434	0.492865	-0.718807	-0.442351	1.62687	0.205761	24.2.16	Solute transport.carrier-mediated transport.anion channel / anion:proton antiporter (CLC)	anion channel / anion:proton antiporter (CLC) (original description: pep chromosome:SL3.0:7:67816015:67827996:1 gene:Solyc07g066210.3 transcript:Solyc07g066210.3.1 gene_biotype:protein_coding transcript_biotype:protein_coding description:Chloride channel protein [Source:UniProtKB/TrEMBL;Acc:Q9ARC6])	CLC-F	AT1G55620.2	ATCLC-F,CLC-F,CLCF
Solyc08g005020.3.1 199	Solyc08g005020.3.1	RSSKDDDSDDDDGGE	S	DDDS(1)DDDDGGEDEDEDDERPSKR	1	WT	-1.39026	-0.554996	-0.376563	0.546953	1.49699	0.277877	0	0	0		AT1G47970.1	0
Solyc08g005520.3.1 198	Solyc08g005520.3.1	KLEKAATSEEGEIVA	S	AAT(0.004)S(0.996)EEGEIVAGK	1	WT	-0.393325	-0.546722	-1.41844	0.869168	1.32342	0.165902	35.2	not assigned.not annotated	no hits & (original description: pep chromosome:SL3.0:8:386139:390475:-1 gene:Solyc08g005520.3 transcript:Solyc08g005520.3.1 gene_biotype:protein_coding transcript_biotype:protein_coding)		AT4G19150.1	0
Solyc08g006310.3.1 617	Solyc08g006310.3.1	PQISRGASESELSEL	S	GAS(1)ESELSELNR	1	WT	0.236814	-0.275695	-1.85825	0.608375	0.971678	0.317079	21.2.1.1.1	Cell wall organisation.hemicellulose.xyloglucan.biosynthesis.1,4-beta-glucan synthase (CSLC)	1,4-beta-glucan synthase (CSLC) (original description: pep chromosome:SL3.0:8:974336:978276:1 gene:Solyc08g006310.3 transcript:Solyc08g006310.3.1 gene_biotype:protein_coding transcript_biotype:protein_coding)	CSLC5	AT4G31590.1	ATCSLC05,ATCSLC5,CSLC05,CSLC5
Solyc08g007000.3.1 63	Solyc08g007000.3.1	RFVSPSQSLRFDEPG	S	FVS(1)PS(0.003)QS(0.997)LR	1	WT	0.174461	-1.55708	-0.713567	0.284894	0.509206	1.30209	18.4.24.2.3	Protein modification.phosphorylation.serine/threonine protein phosphatase superfamily.PPM/PP2C Mn/Mg-dependent phosphatase families.clade C phosphatase	clade C phosphatase (original description: pep chromosome:SL3.0:8:1575893:1582799:1 gene:Solyc08g007000.3 transcript:Solyc08g007000.3.1 gene_biotype:protein_coding transcript_biotype:protein_coding)	PLL1	AT2G35350.1	PLL1
Solyc08g014370.1.1 69	Solyc08g014370.1.1	EIVTNEKSDAEDQLD	S	S(1)DAEDQLDEAK	1	WT	-1.76932	0.787302	0.404639	-0.530068	0.863335	0.244118	35.2	not assigned.not annotated	no hits & (original description: pep chromosome:SL3.0:8:4289257:4290858:1 gene:Solyc08g014370.1 transcript:Solyc08g014370.1.1 gene_biotype:protein_coding transcript_biotype:protein_coding)		AT2G44380.1	0
Solyc08g021960.3.1 108	Solyc08g021960.3.1	KSMDRKDSGENISAE	S	KDS(1)GENISAEEEGK	1	WT	0.869121	-0.859474	-0.995969	-0.865361	0.766524	1.08516	24.2.1.7	Solute transport.carrier-mediated transport.DMT superfamily.solute transporter (TPPT)	solute transporter (TPPT) (original description: pep chromosome:SL3.0:8:34139816:34151722:1 gene:Solyc08g021960.3 transcript:Solyc08g021960.3.1 gene_biotype:protein_coding transcript_biotype:protein_coding)		AT4G32140.1	0
Solyc08g061320.3.1 140	Solyc08g061320.3.1	LKDQLELSPNRINGT	S	DQLELS(1)PNR	1	WT	-0.647769	-0.892488	-1.12454	0.678359	1.20076	0.785677	35.1	not assigned.annotated	(original description: pep chromosome:SL3.0:8:48571928:48576718:-1 gene:Solyc08g061320.3 transcript:Solyc08g061320.3.1 gene_biotype:protein_coding transcript_biotype:protein_coding) & Polyadenylate-binding protein-interacting protein 7 OS=Arabidopsis thaliana (sp|o64843|cid7_arath : 622.0)	CID7	AT2G26280.1	CID7
Solyc08g061980.3.1 97	Solyc08g061980.3.1	ETLSRRKSFASSAFS	S	S(1)FASSAFSK	1	WT	-0.97583	-0.145946	-0.0975814	-0.610426	-0.077644	1.90743	24.3.5	Solute transport.channels.mechanosensitive ion channel (MSL)	mechanosensitive ion channel (MSL) (original description: pep chromosome:SL3.0:8:50260778:50265896:-1 gene:Solyc08g061980.3 transcript:Solyc08g061980.3.1 gene_biotype:protein_coding transcript_biotype:protein_coding)	MSL10	AT5G12080.3	ATMSL10,MSL10
Solyc08g062330.3.1 451	Solyc08g062330.3.1	RTFETRISGNLVHDN	S	IS(1)GNLVHDNV	1	WT	-0.521142	-1.40782	-0.274972	0.455963	0.190165	1.55781	35.1	not assigned.annotated	(original description: pep chromosome:SL3.0:8:50970519:50972489:1 gene:Solyc08g062330.3 transcript:Solyc08g062330.3.1 gene_biotype:protein_coding transcript_biotype:protein_coding) & Ankyrin repeat-containing protein ITN1 OS=Arabidopsis thaliana (sp|q9c7a2|itn1_arath : 99.4)		AT5G51160.1	0
Solyc08g065150.1.1 251	Solyc08g065150.1.1	RHVSRSRSDTKPSAG	S	S(0.016)RS(0.983)DT(0.001)KPSAGEAPVK	1	WT	-1.26197	-1.18619	1.01795	0.66254	0.723375	0.0442884	16.6.2.2.2	RNA processing.tRNA modification.N6-threonylcarbamoylation.KEOPS/EKC complex.component BUD32	component BUD32 of tRNA N6-threonylcarbamoylation KEOPS/EKC complex (original description: pep chromosome:SL3.0:8:52967644:52968675:-1 gene:Solyc08g065150.1 transcript:Solyc08g065150.1.1 gene_biotype:protein_coding transcript_biotype:protein_coding)	A70	AT5G56980.1	0
Solyc08g066210.3.1 998	Solyc08g066210.3.1	FRYSGGKSPDTEYDV	S	S(1)PDTEYDVAPLLSGNNSEK	1	WT	0.288977	-1.6265	-0.793086	0.920581	0.428304	0.781724	18.4.1.15	Protein modification.phosphorylation.TKL protein kinase superfamily.protein kinase (LRR-XV)	protein kinase (LRR-XV) (original description: pep chromosome:SL3.0:8:54706306:54710179:-1 gene:Solyc08g066210.3 transcript:Solyc08g066210.3.1 gene_biotype:protein_coding transcript_biotype:protein_coding)		AT5G25930.1	0
Solyc08g067095.1.1 411	Solyc08g067095.1.1	YGDGSPESG______	S	AGLVSYGDGS(1)PES(1)G	1	WT	-1.01791	1.56264	-1.01413	0.129335	0.627748	-0.287683	35.2	not assigned.not annotated	no hits & (original description: pep chromosome:SL3.0:8:56072635:56074602:1 gene:Solyc08g067095.1 transcript:Solyc08g067095.1.1 gene_biotype:protein_coding transcript_biotype:protein_coding)	CYP63	AT3G63400.3	0
Solyc08g067095.1.1 8	Solyc08g067095.1.1	MSRSMSISPRRSLSR	S	S(0.011)MS(0.989)IS(1)PR	1	WT	0.654366	-0.793908	-1.59312	0.53107	1.04775	0.153847	35.2	not assigned.not annotated	no hits & (original description: pep chromosome:SL3.0:8:56072635:56074602:1 gene:Solyc08g067095.1 transcript:Solyc08g067095.1.1 gene_biotype:protein_coding transcript_biotype:protein_coding)	CYP63	AT3G63400.3	0
Solyc08g068040.3.1 474	Solyc08g068040.3.1	QVLRLEDSPNYGNRS	S	LEDS(1)PNYGNR	1	WT	-0.95908	0.19039	0.256791	-0.837264	-0.413271	1.76243	35.2	not assigned.not annotated	no hits & (original description: pep chromosome:SL3.0:8:57190052:57198699:-1 gene:Solyc08g068040.3 transcript:Solyc08g068040.3.1 gene_biotype:protein_coding transcript_biotype:protein_coding)		AT2G25730.2	0
Solyc08g074240.3.1 240;240;240	Solyc08g074240.3.1	AKKRSRLSAASKPSI	S	LS(1)AAS(0.001)KPS(0.999)IAA	1	WT	-1.74041	-0.200557	-0.230495	0.353221	1.13255	0.685696	17.1.3.1.7	Protein biosynthesis.ribosome biogenesis.small ribosomal subunit (SSU).SSU proteome.component RPS6	component RPS6 of SSU proteome (original description: pep chromosome:SL3.0:8:58476718:58479886:1 gene:Solyc08g074240.3 transcript:Solyc08g074240.3.1 gene_biotype:protein_coding transcript_biotype:protein_coding description:40S ribosomal protein S6 [Source:UniProtKB/TrEMBL;Acc:K4CME5])	RPS6B	AT5G10360.1	EMB3010,RPS6B
Solyc08g074240.3.1 243;243;243	Solyc08g074240.3.1	RSRLSAASKPSIAA_	S	S(0.002)RLS(0.998)AAS(1)KPS(1)IAA	1	WT	-0.488866	-0.454277	-1.06481	-0.507302	1.24741	1.26785	17.1.3.1.7	Protein biosynthesis.ribosome biogenesis.small ribosomal subunit (SSU).SSU proteome.component RPS6	component RPS6 of SSU proteome (original description: pep chromosome:SL3.0:8:58476718:58479886:1 gene:Solyc08g074240.3 transcript:Solyc08g074240.3.1 gene_biotype:protein_coding transcript_biotype:protein_coding description:40S ribosomal protein S6 [Source:UniProtKB/TrEMBL;Acc:K4CME5])	RPS6B	AT5G10360.1	EMB3010,RPS6B
Solyc08g074240.3.1 246;246;246	Solyc08g074240.3.1	LSAASKPSIAA____	S	LSAAS(1)KPS(1)IAA	1	WT	-0.926633	-0.692693	-0.823856	0.0381006	1.41364	0.991438	17.1.3.1.7	Protein biosynthesis.ribosome biogenesis.small ribosomal subunit (SSU).SSU proteome.component RPS6	component RPS6 of SSU proteome (original description: pep chromosome:SL3.0:8:58476718:58479886:1 gene:Solyc08g074240.3 transcript:Solyc08g074240.3.1 gene_biotype:protein_coding transcript_biotype:protein_coding description:40S ribosomal protein S6 [Source:UniProtKB/TrEMBL;Acc:K4CME5])	RPS6B	AT5G10360.1	EMB3010,RPS6B
Solyc08g074370.3.1 372	Solyc08g074370.3.1	DNEAALTSPGSASRL	S	VTEGVPDNEAALT(0.006)S(0.971)PGS(0.016)AS(0.007)R	1	WT	-0.562674	-0.825533	-0.777183	1.1059	1.42797	-0.368476	18.3.4.1.2	Protein modification.lipidation.glycophosphatidylinositol (GPI) anchor addition.GPI pre-assembly.N-acetylglucosaminyl-phosphatidylinositol de-N-acetylase (PIG-L)	N-acetylglucosaminyl-phosphatidylinositol de-N-acetylase (PIG-L) (original description: pep chromosome:SL3.0:8:58600091:58617056:-1 gene:Solyc08g074370.3 transcript:Solyc08g074370.3.1 gene_biotype:protein_coding transcript_biotype:protein_coding)	DCAF1	AT4G31160.1	DCAF1
Solyc08g074520.2.1 266	Solyc08g074520.2.1	PQAQDIISPRGMCPD	S	DGDTEAPQAQDIIS(1)PR	1	WT	-0.993928	-0.872952	-0.717294	1.3651	0.863488	0.355586	0	0	0	RGD3	AT3G54280.1	ATBTAF1,BTAF1,CHA16,CHR16,RGD3
Solyc08g076920.3.1 180	Solyc08g076920.3.1	EKTEVIASPKASQAV	S	TEVIAS(1)PK	1	WT	-0.992242	-0.807718	-0.739717	1.45013	0.789152	0.300399	22.3.4.2	Vesicle trafficking.Coat protein I (COPI) coatomer machinery.ARF-GTPase-activating (ARF-GAP) activities.class II ARF-GAP protein	class II ARF-GAP ARF-GTPase-activating protein (original description: pep chromosome:SL3.0:8:60957847:60964672:-1 gene:Solyc08g076920.3 transcript:Solyc08g076920.3.1 gene_biotype:protein_coding transcript_biotype:protein_coding)	AGD9	AT5G46750.1	AGD9
Solyc08g077100.3.1 30	Solyc08g077100.3.1	KRNIATFSAELRKYS	S	NIATFS(1)AELR	1	WT	-0.463362	-0.269304	-1.55868	0.827799	1.24512	0.218426	35.1	not assigned.annotated	(original description: pep chromosome:SL3.0:8:61146397:61148674:1 gene:Solyc08g077100.3 transcript:Solyc08g077100.3.1 gene_biotype:protein_coding transcript_biotype:protein_coding) & MND1-interacting protein 1 OS=Arabidopsis thaliana (sp|q8rx22|mip1_arath : 226.0)		AT2G35330.1	0
Solyc08g077150.3.1 63	Solyc08g077150.3.1	RFVSPSQSLRFDEPA	S	FVS(1)PS(0.003)QS(0.997)LR	1	WT	0.393871	-1.64223	-0.588	0.162371	0.404142	1.26985	18.4.24.2.3	Protein modification.phosphorylation.serine/threonine protein phosphatase superfamily.PPM/PP2C Mn/Mg-dependent phosphatase families.clade C phosphatase	clade C phosphatase (original description: pep chromosome:SL3.0:8:61166047:61175092:-1 gene:Solyc08g077150.3 transcript:Solyc08g077150.3.1 gene_biotype:protein_coding transcript_biotype:protein_coding)	PLL1	AT2G35350.1	PLL1
Solyc08g078690.3.1 60	Solyc08g078690.3.1	RPNTGIVSPRSTSDV	S	PNTGIVS(1)PR	1	WT	0.914949	-1.16391	-0.712239	-0.284892	-0.226472	1.47256	20.7.1	Cytoskeleton organisation.endoplasmic reticulum-cytoskeleton-plasma membrane interface.contact site protein (VAP27)	contact site protein (VAP27) of ER-cytoskeleton-plasmamembrane interface (original description: pep chromosome:SL3.0:8:62584816:62589857:1 gene:Solyc08g078690.3 transcript:Solyc08g078690.3.1 gene_biotype:protein_coding transcript_biotype:protein_coding)	PVA11	AT3G60600.1	(AT)VAP,VAP,VAP27,VAP27-1
Solyc08g078850.3.1 32	Solyc08g078850.3.1	ISNAAPPSPTKRHTK	S	SISNAAPPS(0.976)PT(0.024)K	1	WT	-0.691846	-0.887614	-0.910695	0.0923901	1.09653	1.30123	3.11.2.1	Carbohydrate metabolism.fermentation.lactic acid fermentation.L-lactate dehydrogenase	L-lactate dehydrogenase (original description: pep chromosome:SL3.0:8:62670654:62672638:1 gene:Solyc08g078850.3 transcript:Solyc08g078850.3.1 gene_biotype:protein_coding transcript_biotype:protein_coding description:L-lactate dehydrogenase [Source:UniProtKB/TrEMBL;Acc:Q96569])		AT4G17260.1	0
Solyc08g079630.3.1 292	Solyc08g079630.3.1	QSSVKQTTPTSSSFR	T	QTT(1)PTSSSFR	1	WT	-1.10283	-0.673688	-0.612932	0.983221	1.40978	-0.0035534	35.1	not assigned.annotated	(original description: pep chromosome:SL3.0:8:63230382:63234805:-1 gene:Solyc08g079630.3 transcript:Solyc08g079630.3.1 gene_biotype:protein_coding transcript_biotype:protein_coding) & AT-hook motif nuclear-localized protein 1 OS=Arabidopsis thaliana (sp|q8vyj2|ahl1_arath : 244.0)	AHL1	AT4G12080.1	AHL1,ATAHL1
Solyc08g080110.3.1 679	Solyc08g080110.3.1	SSRIMSSSPKPDPKS	S	IMS(0.024)S(0.165)S(0.812)PKPDPK	1	WT	-0.844178	-1.05902	-0.468215	0.0986575	1.55719	0.715561	0	0	0		AT4G11860.1	0
Solyc08g080410.3.1 362	Solyc08g080410.3.1	RVVSPLSSPRQNLNH	S	VVS(1)PLS(0.056)S(0.944)PR	1	WT	-1.62331	-0.100898	1.11557	-0.0497996	-0.338224	0.996659	19.3.4.5	Protein homeostasis.autophagy.autophagic cargo receptor activities.adaptor protein (PUX7/8/9/13)	adaptor protein (PUX7/8/9/13) (original description: pep chromosome:SL3.0:8:63816537:63823679:-1 gene:Solyc08g080410.3 transcript:Solyc08g080410.3.1 gene_biotype:protein_coding transcript_biotype:protein_coding)	PUX8	AT4G11740.1	SAY1
Solyc08g080720.2.1 69	Solyc08g080720.2.1	PVSVDPVSPKPKRVK	S	PVSVDPVS(1)PKPK	1	WT	-0.477256	-1.09527	0.259819	-0.913653	0.80334	1.42302	35.2	not assigned.not annotated	no hits & (original description: pep chromosome:SL3.0:8:64055232:64056151:-1 gene:Solyc08g080720.2 transcript:Solyc08g080720.2.1 gene_biotype:protein_coding transcript_biotype:protein_coding)		AT4G31360.1	0
Solyc08g081250.3.1 225	Solyc08g081250.3.1	QFLQGIKSILTDSSL	S	S(0.997)ILT(0.044)DS(0.132)S(0.827)LDK	1	WT	0.434797	-1.95893	-0.0224004	0.348914	0.3398	0.857817	35.1	not assigned.annotated	(original description: pep chromosome:SL3.0:8:64423868:64432316:-1 gene:Solyc08g081250.3 transcript:Solyc08g081250.3.1 gene_biotype:protein_coding transcript_biotype:protein_coding) & Puromycin-sensitive aminopeptidase OS=Arabidopsis thaliana (sp|q8h0s9|psa_arath : 787.0)		AT1G63770.5	0
Solyc08g081250.3.1 231	Solyc08g081250.3.1	KSILTDSSLDKEFIA	S	S(0.959)ILT(0.359)DS(0.768)S(0.915)LDK	1	WT	0.469894	-1.94586	-0.0542053	0.593494	0.152925	0.783753	35.1	not assigned.annotated	(original description: pep chromosome:SL3.0:8:64423868:64432316:-1 gene:Solyc08g081250.3 transcript:Solyc08g081250.3.1 gene_biotype:protein_coding transcript_biotype:protein_coding) & Puromycin-sensitive aminopeptidase OS=Arabidopsis thaliana (sp|q8h0s9|psa_arath : 787.0)		AT1G63770.5	0
Solyc08g081730.3.1 52	Solyc08g081730.3.1	DDEKKKPTSPAPATS	T	KPT(0.952)S(0.047)PAPATSSFGSK	1	WT	0.538481	-1.47411	-0.838574	0.40615	0.0786011	1.28945	13.7.2.1	Cell cycle organisation.membrane organisation.endoplasmic reticulum (ER) organisation.ER-associated protein (Reticulon)	ER-associated protein (Reticulon) (original description: pep chromosome:SL3.0:8:64827569:64832296:1 gene:Solyc08g081730.3 transcript:Solyc08g081730.3.1 gene_biotype:protein_coding transcript_biotype:protein_coding description:Reticulon-like protein [Source:UniProtKB/TrEMBL;Acc:K4CPG9])	RTNLB2	AT4G11220.1	BTI2,RTNLB2
Solyc08g081730.3.1 53	Solyc08g081730.3.1	DEKKKPTSPAPATSS	S	KPTS(1)PAPATSSFGSK	1	WT	0.512194	-1.18089	-0.951658	-0.474478	0.952037	1.1428	13.7.2.1	Cell cycle organisation.membrane organisation.endoplasmic reticulum (ER) organisation.ER-associated protein (Reticulon)	ER-associated protein (Reticulon) (original description: pep chromosome:SL3.0:8:64827569:64832296:1 gene:Solyc08g081730.3 transcript:Solyc08g081730.3.1 gene_biotype:protein_coding transcript_biotype:protein_coding description:Reticulon-like protein [Source:UniProtKB/TrEMBL;Acc:K4CPG9])	RTNLB2	AT4G11220.1	BTI2,RTNLB2
Solyc08g081730.3.1 60	Solyc08g081730.3.1	SPAPATSSFGSKVRR	S	KPT(0.079)S(0.921)PAPAT(0.001)S(0.004)S(0.992)FGS(0.002)K	1	WT	-0.747883	-0.399513	-1.22215	0.133185	1.48494	0.75142	13.7.2.1	Cell cycle organisation.membrane organisation.endoplasmic reticulum (ER) organisation.ER-associated protein (Reticulon)	ER-associated protein (Reticulon) (original description: pep chromosome:SL3.0:8:64827569:64832296:1 gene:Solyc08g081730.3 transcript:Solyc08g081730.3.1 gene_biotype:protein_coding transcript_biotype:protein_coding description:Reticulon-like protein [Source:UniProtKB/TrEMBL;Acc:K4CPG9])	RTNLB2	AT4G11220.1	BTI2,RTNLB2
Solyc08g082410.3.1 922	Solyc08g082410.3.1	KGPIRGTSVEVPSGS	S	GTS(1)VEVPSGSQK	1	WT	-1.68119	0.82362	-0.456135	0.469462	-0.173873	1.01812	35.2	not assigned.not annotated	no hits & (original description: pep chromosome:SL3.0:8:65341928:65349964:1 gene:Solyc08g082410.3 transcript:Solyc08g082410.3.1 gene_biotype:protein_coding transcript_biotype:protein_coding)		AT5G53440.1	0
Solyc08g082750.3.1 720	Solyc08g082750.3.1	IIGNEELSPKLNGFV	S	IIGNEELS(1)PK	1	WT	-0.204251	-1.62867	-0.148622	0.902244	1.20566	-0.126369	15.5.6.2	RNA biosynthesis.transcriptional regulation.NIN-like transcription factor superfamily.transcription factor (NLP)	transcription factor (NLP) (original description: pep chromosome:SL3.0:8:65565741:65574907:1 gene:Solyc08g082750.3 transcript:Solyc08g082750.3.1 gene_biotype:protein_coding transcript_biotype:protein_coding)	NLP7	AT4G24020.1	NLP7
Solyc09g005600.3.1 973	Solyc09g005600.3.1	NPLHSELSPTKEVLE	S	NPLHSELS(1)PTK	1	WT	0.320756	-1.71934	-0.0674899	-0.0438729	0.124691	1.38526	35.2	not assigned.not annotated	no hits & (original description: pep chromosome:SL3.0:9:404125:420991:-1 gene:Solyc09g005600.3 transcript:Solyc09g005600.3.1 gene_biotype:protein_coding transcript_biotype:protein_coding)		AT5G05570.2	0
Solyc09g007280.3.1 616	Solyc09g007280.3.1	EHLYGPQSPDRRINW	S	EHLYGPQS(1)PDRR	1	WT	-1.66793	-0.796673	0.733038	0.579148	0.728712	0.423709	18.4.1.1	Protein modification.phosphorylation.TKL protein kinase superfamily.protein kinase (LRR-I)	protein kinase (LRR-I) (original description: pep chromosome:SL3.0:9:871716:882550:1 gene:Solyc09g007280.3 transcript:Solyc09g007280.3.1 gene_biotype:protein_coding transcript_biotype:protein_coding)		AT2G37050.1	0
Solyc09g008860.3.1 358;357;396	Solyc09g008860.3.1	LEELLRASAEMLGKG	S	AS(1)AEMLGK	1	WT	-1.98451	0.305544	0.126093	0.590528	0.215959	0.746387	18.4.1.3	Protein modification.phosphorylation.TKL protein kinase superfamily.protein kinase (LRR-III)	protein kinase (LRR-III) (original description: pep chromosome:SL3.0:9:2279158:2282029:-1 gene:Solyc09g008860.3 transcript:Solyc09g008860.3.1 gene_biotype:protein_coding transcript_biotype:protein_coding)	PXC1	AT2G36570.1	0
Solyc09g009180.3.1 319	Solyc09g009180.3.1	TRETAALSPTLQRDF	S	ETAALS(0.999)PT(0.001)LQR	1	WT	-0.263955	-0.250104	-0.284589	-0.643178	-0.570147	2.01197	23.3.1.5	Protein translocation.endoplasmic reticulum.co-translational insertion system.accessory component Sec63	accessory component Sec63 of co-translational insertion system (original description: pep chromosome:SL3.0:9:2524540:2534413:-1 gene:Solyc09g009180.3 transcript:Solyc09g009180.3.1 gene_biotype:protein_coding transcript_biotype:protein_coding)	ERDJ2A	AT1G79940.2	ATERDJ2A
Solyc09g009840.1.1 154	Solyc09g009840.1.1	SASVTEPSSPKVSCM	S	SASVTEPS(0.89)S(0.11)PK	1	WT	0.0895973	-0.411681	-1.79254	0.924421	0.442737	0.747469	35.2	not assigned.not annotated	no hits & (original description: pep chromosome:SL3.0:9:3333021:3333887:-1 gene:Solyc09g009840.1 transcript:Solyc09g009840.1.1 gene_biotype:protein_coding transcript_biotype:protein_coding)		AT2G36220.1	0
Solyc09g014610.3.1 126	Solyc09g014610.3.1	RGTVFPESPKLPRSN	S	GTVFPES(1)PK	1	WT	0.283907	-1.30357	-0.762483	-0.225943	0.469503	1.53858	24.3.10	Solute transport.channels.anion channel (SLAC)	anion channel (SLAC) (original description: pep chromosome:SL3.0:9:6258663:6261526:-1 gene:Solyc09g014610.3 transcript:Solyc09g014610.3.1 gene_biotype:protein_coding transcript_biotype:protein_coding)	SLAH3	AT5G24030.1	SLAH3
Solyc09g014770.3.1 150	Solyc09g014770.3.1	AFESIEGSDEEDNIT	S	SPVASASAFESIEGS(1)DEEDNITDTTK	1	WT	0.1912	-1.95691	0.1398	0.238334	0.911637	0.475938	6.1.2.4.1	Nucleotide metabolism.purines.salvage pathway.AMP deaminase activities.membrane-associated AMP deaminase	membrane-associated AMP deaminase (original description: pep chromosome:SL3.0:9:6868796:6881705:1 gene:Solyc09g014770.3 transcript:Solyc09g014770.3.1 gene_biotype:protein_coding transcript_biotype:protein_coding)	AMPD	AT2G38280.1	ATAMPD,FAC1
Solyc09g031920.1.1 6	Solyc09g031920.1.1	__MEDHKSPVAAAMG	S	S(1)PVAAAMGNK	1	WT	0.72627	-1.66616	-0.632353	0.0689183	0.467216	1.03611	35.2	not assigned.not annotated	no hits & (original description: pep chromosome:SL3.0:9:27808873:27809475:1 gene:Solyc09g031920.1 transcript:Solyc09g031920.1.1 gene_biotype:protein_coding transcript_biotype:protein_coding)		AT3G54200.1	0
Solyc09g056340.3.1 180	Solyc09g056340.3.1	VSRKVLNSDSYKAEL	S	VLNS(0.941)DS(0.059)YK	1	WT	-0.356801	-0.745928	-0.996142	0.354468	1.78786	-0.043459	22.8.1.1	Vesicle trafficking.regulation of membrane tethering and fusion.RAB-GTPase activities.A-class RAB GTPase	A-class RAB GTPase (original description: pep chromosome:SL3.0:9:49012157:49014205:1 gene:Solyc09g056340.3 transcript:Solyc09g056340.3.1 gene_biotype:protein_coding transcript_biotype:protein_coding)	RABA5B	AT3G07410.1	AtRABA5b,RABA5b
Solyc09g061320.3.1 382	Solyc09g061320.3.1	STEQDHLSPR_____	S	IQSTEQDHLS(1)PR	1	WT	-0.221794	-1.48839	-0.752924	0.54265	0.837652	1.08281	24.2.1.7	Solute transport.carrier-mediated transport.DMT superfamily.solute transporter (TPPT)	solute transporter (TPPT) (original description: pep chromosome:SL3.0:9:58894168:58898211:-1 gene:Solyc09g061320.3 transcript:Solyc09g061320.3.1 gene_biotype:protein_coding transcript_biotype:protein_coding)		AT3G07080.1	0
Solyc09g064840.3.1 773	Solyc09g064840.3.1	NISVTSSSSPEKVVD	S	NISVTSS(0.006)S(0.912)S(0.082)PEK	1	WT	-1.57119	-0.492433	-0.359232	1.1057	0.84539	0.471764	15.5.49	RNA biosynthesis.transcriptional regulation.transcription factor (HUA2)	transcription factor (HUA2) (original description: pep chromosome:SL3.0:9:62528883:62543225:1 gene:Solyc09g064840.3 transcript:Solyc09g064840.3.1 gene_biotype:protein_coding transcript_biotype:protein_coding)	HULK3	AT3G63070.1	0
Solyc09g072890.2.1 164	Solyc09g072890.2.1	RLNETQTSPITSRGQ	S	LNETQT(0.006)S(0.955)PIT(0.031)S(0.008)R	1	WT	-0.711133	0.505349	-0.522915	-1.2732	1.41365	0.588253	12.3.3.7	Chromatin organisation.histone modifications.histone lysine methylation.class-V histone methyltransferase (Suvar)	class V/Su(var) histone methyltransferase component of histone lysine methylation/demethylation (original description: pep chromosome:SL3.0:9:65991995:66010364:-1 gene:Solyc09g072890.2 transcript:Solyc09g072890.2.1 gene_biotype:protein_coding transcript_biotype:protein_coding)	SUVR2	AT5G43990.5	SDG18,SUVR2
Solyc09g075830.3.1 1049	Solyc09g075830.3.1	NEVGSEDSPTAERKR	S	HIENEVGSEDS(0.997)PT(0.003)AER	1	WT	-1.4337	-0.322775	-0.484059	0.410849	1.53263	0.297058	27.1.7	Multi-process regulation.circadian clock system.circadian clock regulator (TIC)	circadian clock regulator (TIC) (original description: pep chromosome:SL3.0:9:67886536:67893666:1 gene:Solyc09g075830.3 transcript:Solyc09g075830.3.1 gene_biotype:protein_coding transcript_biotype:protein_coding)	TIC	AT3G22380.1	TIC
Solyc09g082510.3.1 127	Solyc09g082510.3.1	AHAGEPHSPEVSRGA	S	SSAHAGEPHS(0.971)PEVS(0.029)R	1	WT	-0.822572	-0.966954	-0.551578	-0.122432	1.10016	1.36338	20.2.5.1.1	Cytoskeleton organisation.microfilament network.actin-membrane compartment interaction.NET-type actin-membrane nexus protein families.actin-binding protein (NET1)	actin-binding protein (NET1) (original description: pep chromosome:SL3.0:9:68660394:68669009:1 gene:Solyc09g082510.3 transcript:Solyc09g082510.3.1 gene_biotype:protein_coding transcript_biotype:protein_coding)	NET1A	AT3G22790.1	0
Solyc09g082780.3.1 18	Solyc09g082780.3.1	KSPEALQSPNNDGAV	S	SPEALQS(1)PNNDGAVSALK	1	WT	-0.610232	-0.953324	-0.762901	-0.0776953	0.855119	1.54903	35.1	not assigned.annotated	(original description: pep chromosome:SL3.0:9:68880018:68883724:1 gene:Solyc09g082780.3 transcript:Solyc09g082780.3.1 gene_biotype:protein_coding transcript_biotype:protein_coding) & Stem-specific protein TSJT1 OS=Nicotiana tabacum (sp|p24805|tsjt1_tobac : 132.0)		AT3G22850.1	0
Solyc09g091400.3.1 962	Solyc09g091400.3.1	VDVLLKGSPTTTTTT	S	GS(1)PTTTTTTDHNQENNNSTK	1	WT	-0.244508	-1.61785	1.04835	-0.465017	0.94737	0.331652	11.10.1.8.2	Phytohormone action.signalling peptides.NCRP (non-cysteine-rich-peptide) category.GLV/RGF/CLEL-peptide activity.RGF-peptide receptor (RGFR)	RGF-peptide receptor (RGFR) (original description: pep chromosome:SL3.0:9:71157720:71162570:-1 gene:Solyc09g091400.3 transcript:Solyc09g091400.3.1 gene_biotype:protein_coding transcript_biotype:protein_coding)	RCH2	AT3G24240.1	0
Solyc09g091440.3.1 416	Solyc09g091440.3.1	DSRWDADSDTNGEER	S	WDADS(1)DTNGEER	1	WT	-1.38437	1.61469	0.113402	0.146134	0.156393	-0.646249	12.3.2.1.1	Chromatin organisation.histone modifications.histone deacetylation.HD1 histone deacetylase family.class-I histone deacetylase	class-I histone deacetylase (original description: pep chromosome:SL3.0:9:71198877:71204860:-1 gene:Solyc09g091440.3 transcript:Solyc09g091440.3.1 gene_biotype:protein_coding transcript_biotype:protein_coding description:Histone deacetylase [Source:UniProtKB/TrEMBL;Acc:K4CWH0])	HDA19	AT4G38130.1	ATHD1,ATHDA19,HD1,HDA1,HDA19,RPD3A
Solyc09g091560.3.1 572	Solyc09g091560.3.1	EFATPPSSPTASGRE	S	FEELQPLDEFAT(1)PPS(0.062)S(0.924)PT(0.014)ASGR	1	WT	-0.884865	-0.871834	-0.650061	0.555749	1.63697	0.214043	35.2	not assigned.not annotated	no hits & (original description: pep chromosome:SL3.0:9:71288909:71307450:1 gene:Solyc09g091560.3 transcript:Solyc09g091560.3.1 gene_biotype:protein_coding transcript_biotype:protein_coding)		AT1G04780.1	0
Solyc09g097900.3.1 184	Solyc09g097900.3.1	VSRKVLNSDSYKAEL	S	VLNS(0.941)DS(0.059)YK	1	WT	-0.462633	-0.797225	-1.03877	0.391462	1.69503	0.21214	22.8.1.1	Vesicle trafficking.regulation of membrane tethering and fusion.RAB-GTPase activities.A-class RAB GTPase	A-class RAB GTPase (original description: pep chromosome:SL3.0:9:72391722:72396599:-1 gene:Solyc09g097900.3 transcript:Solyc09g097900.3.1 gene_biotype:protein_coding transcript_biotype:protein_coding)	RABA5D	AT2G31680.1	AtRABA5d,RABA5d
Solyc09g098170.3.1 184	Solyc09g098170.3.1	VSRKVLNSDSYKAEL	S	VLNS(0.941)DS(0.059)YK	1	WT	-0.377631	-0.829949	-0.962281	0.502972	1.72797	-0.0610822	22.8.1.1	Vesicle trafficking.regulation of membrane tethering and fusion.RAB-GTPase activities.A-class RAB GTPase	A-class RAB GTPase (original description: pep chromosome:SL3.0:9:72545119:72548722:1 gene:Solyc09g098170.3 transcript:Solyc09g098170.3.1 gene_biotype:protein_coding transcript_biotype:protein_coding)	ARA	AT1G05810.1	ARA,ARA-1,ATRAB11D,ATRABA5E,RABA5E
Solyc10g006050.3.1 312	Solyc10g006050.3.1	RADSFLSSPTRNLWG	S	ADSFLS(0.022)S(0.889)PT(0.089)R	1	WT	-0.349866	-0.976245	-1.02485	1.22104	1.17526	-0.0453351	35.1	not assigned.annotated	(original description: pep chromosome:SL3.0:10:785925:791341:1 gene:Solyc10g006050.3 transcript:Solyc10g006050.3.1 gene_biotype:protein_coding transcript_biotype:protein_coding) & Heterogeneous nuclear ribonucleoprotein 1 OS=Arabidopsis thaliana (sp|q8w034|rnp1_arath : 216.0)		AT3G07810.1	0
Solyc10g007470.3.1 100	Solyc10g007470.3.1	QRKEETISPVSAFKF	S	EETIS(1)PVSAFK	1	WT	0.698957	-1.06806	-1.41706	0.157462	0.738479	0.890223	35.1	not assigned.annotated	(original description: pep chromosome:SL3.0:10:1808979:1813384:1 gene:Solyc10g007470.3 transcript:Solyc10g007470.3.1 gene_biotype:protein_coding transcript_biotype:protein_coding) & Zinc finger BED domain-containing protein RICESLEEPER 1 OS=Oryza sativa subsp. japonica (sp|b9fjg3|rsle1_orysj : 423.0)	HAT	AT3G42170.1	0
Solyc10g011980.3.1 189	Solyc10g011980.3.1	LSKTIQVSPRRKLPR	S	TIQVS(1)PR	1	WT	-0.707929	-1.13134	-0.844621	0.7577	0.767783	1.15841	35.1	not assigned.annotated	(original description: pep chromosome:SL3.0:10:4259034:4270346:1 gene:Solyc10g011980.3 transcript:Solyc10g011980.3.1 gene_biotype:protein_coding transcript_biotype:protein_coding) & Uncharacterized protein At1g01500 OS=Arabidopsis thaliana (sp|q8guh2|y1015_arath : 354.0)		AT1G01500.1	0
Solyc10g047670.2.1 272	Solyc10g047670.2.1	IKLPEVISPNRVQTE	S	LPEVIS(1)PNR	1	WT	-0.0556325	-0.493555	-1.57612	-0.00138229	1.12568	1.00101	35.1	not assigned.annotated	(original description: pep chromosome:SL3.0:10:41533814:41539140:1 gene:Solyc10g047670.2 transcript:Solyc10g047670.2.1 gene_biotype:protein_coding transcript_biotype:protein_coding) & HVA22-like protein a OS=Arabidopsis thaliana (sp|q9s7v4|ha22a_arath : 125.0)	HVA22A	AT1G74520.1	ATHVA22A,HVA22A
Solyc10g051340.2.1 303	Solyc10g051340.2.1	EKERRVSSPSFSKAG	S	VSS(0.997)PS(0.003)FSK	1	WT	-0.814239	-0.971909	-0.517626	1.0584	1.40651	-0.161145	20.2.3.2	Cytoskeleton organisation.microfilament network.actin organisation.regulator protein (CAP1)	CAP1 actin organisation regulator protein (original description: pep chromosome:SL3.0:10:51887735:51896359:-1 gene:Solyc10g051340.2 transcript:Solyc10g051340.2.1 gene_biotype:protein_coding transcript_biotype:protein_coding description:Adenylyl cyclase-associated protein [Source:UniProtKB/TrEMBL;Acc:K4D0T6])	ATCAP1	AT4G34490.1	ATCAP1,CAP 1,CAP1
Solyc10g055630.2.1 279	Solyc10g055630.2.1	KALGSFRSNQTN___	S	ALGS(1)FRS(1)NQT(1)N	1	WT	-1.52587	0.174271	0.443917	-0.831649	0.523231	1.2161	24.3.1.2	Solute transport.channels.MIP family.plasma membrane intrinsic protein (PIP)	plasma membrane intrinsic protein (PIP) (original description: pep chromosome:SL3.0:10:57054673:57056433:1 gene:Solyc10g055630.2 transcript:Solyc10g055630.2.1 gene_biotype:protein_coding transcript_biotype:protein_coding description:Plasmamembrane intrinsic protein 29 [Source:UniProtKB/TrEMBL;Acc:K4D1F3])	PIP2-7	AT4G35100.2	PIP2;7,PIP3,PIP3A,SIMIP
Solyc10g074700.2.1 194	Solyc10g074700.2.1	RERTTVDSPSHASLQ	S	TTVDS(1)PSHASLQR	1	WT	-0.874205	-1.04474	-0.622199	0.233513	1.01232	1.29531	5.2.3.1.3	Lipid metabolism.glycerolipid biosynthesis.phosphatidylethanolamine.CDP-ethanolamine pathway.CTP:phosphorylethanolamine cytidylyltransferase	CTP:phosphorylethanolamine cytidylyltransferase (original description: pep chromosome:SL3.0:10:58369538:58383199:1 gene:Solyc10g074700.2 transcript:Solyc10g074700.2.1 gene_biotype:protein_coding transcript_biotype:protein_coding)	PECT1	AT2G38670.1	PECT1
Solyc10g074710.2.1 49	Solyc10g074710.2.1	SRSTSDLSDPSTPRN	S	STS(0.001)DLS(0.994)DPS(0.002)T(0.003)PR	1	WT	-0.288753	-1.78344	0.197761	0.0586141	1.05764	0.758179	18.4.1.37.1	Protein modification.phosphorylation.TKL protein kinase superfamily.RLCK-VII receptor-like protein kinase families.receptor-like protein kinase (RLCK-VIIa)	receptor-like protein kinase (RLCK-VIIa) (original description: pep chromosome:SL3.0:10:58389219:58393067:1 gene:Solyc10g074710.2 transcript:Solyc10g074710.2.1 gene_biotype:protein_coding transcript_biotype:protein_coding)	PBL8	AT5G01020.1	0
Solyc10g076870.2.1 45	Solyc10g076870.2.1	TAVTDSPSPQKDNQS	S	SAPESAGQKPSPPPSTSTAVT(0.039)DS(0.967)PS(0.994)PQK	1	WT	-1.20058	1.30707	-0.649536	-0.527569	-0.00174746	1.07235	35.1	not assigned.annotated	(original description: pep chromosome:SL3.0:10:59948294:59958335:-1 gene:Solyc10g076870.2 transcript:Solyc10g076870.2.1 gene_biotype:protein_coding transcript_biotype:protein_coding) & Heterogeneous nuclear ribonucleoprotein Q OS=Arabidopsis thaliana (sp|q9asp6|hnrpq_arath : 127.0)		AT2G44710.1	0
Solyc10g078370.2.1 221	Solyc10g078370.2.1	SEIFSRRSHGPNSGL	S	S(1)HGPNSGLSLTPR	1	WT	0.020385	-1.38485	-0.946571	1.28474	0.578609	0.447692	11.2.4.1.1	Phytohormone action.auxin.transport.polar auxin transport.auxin transporter (PIN)	auxin transporter (PIN) (original description: pep chromosome:SL3.0:10:60325111:60329110:1 gene:Solyc10g078370.2 transcript:Solyc10g078370.2.1 gene_biotype:protein_coding transcript_biotype:protein_coding description:Auxin efflux carrier component [Source:UniProtKB/TrEMBL;Acc:D6RT09])	PIN1	AT1G73590.1	ATPIN1,PIN1
Solyc10g078370.2.1 409	Solyc10g078370.2.1	GPVVRSSSTTELRPK	S	SSS(1)TTELRPK	1	WT	0.682974	-1.31637	-0.816835	0.638775	-0.429804	1.24126	11.2.4.1.1	Phytohormone action.auxin.transport.polar auxin transport.auxin transporter (PIN)	auxin transporter (PIN) (original description: pep chromosome:SL3.0:10:60325111:60329110:1 gene:Solyc10g078370.2 transcript:Solyc10g078370.2.1 gene_biotype:protein_coding transcript_biotype:protein_coding description:Auxin efflux carrier component [Source:UniProtKB/TrEMBL;Acc:D6RT09])	PIN1	AT1G73590.1	ATPIN1,PIN1
Solyc10g081570.2.1 448	Solyc10g081570.2.1	KNLAVVESPKDAESK	S	NLAVVES(1)PK	1	WT	-0.96157	-0.267876	-0.932494	-0.208841	0.811115	1.55967	35.2	not assigned.not annotated	no hits & (original description: pep chromosome:SL3.0:10:62734110:62737651:-1 gene:Solyc10g081570.2 transcript:Solyc10g081570.2.1 gene_biotype:protein_coding transcript_biotype:protein_coding)		0	0
Solyc10g081620.2.1 264	Solyc10g081620.2.1	QLERTPRSTDGDLFK	S	S(0.991)T(0.009)DGDLFK	1	WT	-0.0959819	-1.41598	0.450087	-0.884802	0.743586	1.20309	12.3.3.9.3	Chromatin organisation.histone modifications.histone lysine methylation.JmjC group histone demethylase activities.histone demethylase (JMJD6)	histone demethylase (JMJD6) (original description: pep chromosome:SL3.0:10:62791692:62800688:1 gene:Solyc10g081620.2 transcript:Solyc10g081620.2.1 gene_biotype:protein_coding transcript_biotype:protein_coding)	MYOB7	AT5G06560.1	0
Solyc10g083360.2.1 381	Solyc10g083360.2.1	NNYKRTLSGGLESPR	S	TLS(1)GGLESPR	1	WT	-0.842969	-1.02787	-0.708982	1.20628	1.0941	0.279449	0	0	0	IQM3	AT3G52870.1	0
Solyc10g084045.1.1 10	Solyc10g084045.1.1	DDPSETGYDMEKTPL	Y	MKDDPSETGY(1)DMEKT(1)PLIR	1	WT	-0.548712	0.569574	-1.1602	-0.932976	1.10942	0.962899	15.3.5.3.8	RNA biosynthesis.RNA polymerase II-dependent transcription.transcription initiation.TFIId basal transcription regulation complex.component TAF8	component TAF8 of TFIId basal transcription regulation complex (original description: pep chromosome:SL3.0:10:63840777:63845648:1 gene:Solyc10g084045.1 transcript:Solyc10g084045.1.1 gene_biotype:protein_coding transcript_biotype:protein_coding)		0	0
Solyc10g084045.1.1 15	Solyc10g084045.1.1	TGYDMEKTPLIRKQE	T	MKDDPSETGY(1)DMEKT(1)PLIR	1	WT	-0.235685	0.225168	-1.51181	-0.598633	1.04316	1.07779	15.3.5.3.8	RNA biosynthesis.RNA polymerase II-dependent transcription.transcription initiation.TFIId basal transcription regulation complex.component TAF8	component TAF8 of TFIId basal transcription regulation complex (original description: pep chromosome:SL3.0:10:63840777:63845648:1 gene:Solyc10g084045.1 transcript:Solyc10g084045.1.1 gene_biotype:protein_coding transcript_biotype:protein_coding)		0	0
Solyc10g084210.2.1 63	Solyc10g084210.2.1	DIDKQKDSNVAGDDA	S	QKDS(1)NVAGDDAFAR	1	WT	-0.522153	-1.56412	-0.135839	1.32999	0.664736	0.227382	0	0	0	SYP71	AT3G09740.1	ATSYP71,SYP71
Solyc10g084830.2.1 130	Solyc10g084830.2.1	SKLSIVSSARYSAPE	S	LSIVS(1)S(1)AR	1	WT	0.510551	-1.48367	-0.978139	0.354041	1.09894	0.49828	24.2.3.4.7	Solute transport.carrier-mediated transport.APC superfamily.AAAP family.solute transporter (AAAP)	solute transporter (AAAP) (original description: pep chromosome:SL3.0:10:64349079:64354640:-1 gene:Solyc10g084830.2 transcript:Solyc10g084830.2.1 gene_biotype:protein_coding transcript_biotype:protein_coding)	AVT1D	AT5G02180.1	0
Solyc10g085990.2.1 374	Solyc10g085990.2.1	SRPGPATSPRMKRW_	S	GGIQTSRPGPAT(0.001)S(0.999)PR	1	WT	-0.963604	-1.5259	0.941178	0.333688	0.671638	0.542997	18.4.1.37.1	Protein modification.phosphorylation.TKL protein kinase superfamily.RLCK-VII receptor-like protein kinase families.receptor-like protein kinase (RLCK-VIIa)	receptor-like protein kinase (RLCK-VIIa) (original description: pep chromosome:SL3.0:10:65102197:65106750:-1 gene:Solyc10g085990.2 transcript:Solyc10g085990.2.1 gene_biotype:protein_coding transcript_biotype:protein_coding)	PBL7	AT5G02800.1	0
Solyc11g008340.2.1 486	Solyc11g008340.2.1	SQQIDLNTPKSMPTD	T	CSQQIDLNT(1)PK	1	WT	-1.21427	-0.863409	-0.487734	0.684098	1.33086	0.550464	22.6.3.5	Vesicle trafficking.target membrane tethering.Exocyst complex.component SEC8	component SEC8 of Exocyst complex (original description: pep chromosome:SL3.0:11:2534116:2551191:1 gene:Solyc11g008340.2 transcript:Solyc11g008340.2.1 gene_biotype:protein_coding transcript_biotype:protein_coding)	SEC8	AT3G10380.1	ATSEC8,SEC8
Solyc11g010330.2.1 295	Solyc11g010330.2.1	IVSDNDTSPRMDRVV	S	APIVSDNDT(0.025)S(0.975)PR	1	WT	-0.100418	-1.17365	-0.205132	-0.166741	-0.222978	1.86892	19.2.2.1.5.3.3	Protein homeostasis.ubiquitin-proteasome system.ubiquitin-fold protein conjugation.ubiquitin conjugation (ubiquitylation).ubiquitin-ligase E3 activities.RING-domain E3 ligase activities.RING-H2-class E3 ligase	RING-H2-class E3 ligase (original description: pep chromosome:SL3.0:11:3403875:3407542:1 gene:Solyc11g010330.2 transcript:Solyc11g010330.2.1 gene_biotype:protein_coding transcript_biotype:protein_coding)	ATL54	AT1G72220.1	0
Solyc11g011220.2.1 76	Solyc11g011220.2.1	QKLYEAASGESSAVI	S	LYEAAS(1)GESSAVIDK	1	WT	-0.676908	-0.283669	-0.893813	0.706349	1.69306	-0.545018	35.2	not assigned.not annotated	no hits & (original description: pep chromosome:SL3.0:11:4269809:4275433:-1 gene:Solyc11g011220.2 transcript:Solyc11g011220.2.1 gene_biotype:protein_coding transcript_biotype:protein_coding)		AT1G23170.2	0
Solyc11g011760.2.1 100	Solyc11g011760.2.1	SALSAYSSPRYVRPN	S	SLNATGSALSAYS(0.038)S(0.962)PR	1	WT	-0.680282	-0.187035	-1.25652	-0.0840933	1.59327	0.614658	5.9.6	Lipid metabolism.lipid bodies-associated activities.associated factor (LDIP)	associated factor (LDIP) (original description: pep chromosome:SL3.0:11:4738254:4743582:1 gene:Solyc11g011760.2 transcript:Solyc11g011760.2.1 gene_biotype:protein_coding transcript_biotype:protein_coding)		AT5G16550.1	0
Solyc11g012460.2.1 186	Solyc11g012460.2.1	LSRKVMQSQELQKKD	S	VMQS(1)QELQK	1	WT	-0.595997	-1.65013	-0.0615313	1.03	0.495754	0.781906	22.8.1.1	Vesicle trafficking.regulation of membrane tethering and fusion.RAB-GTPase activities.A-class RAB GTPase	A-class RAB GTPase (original description: pep chromosome:SL3.0:11:5297852:5299226:1 gene:Solyc11g012460.2 transcript:Solyc11g012460.2.1 gene_biotype:protein_coding transcript_biotype:protein_coding)	RABA5A	AT5G47520.1	AtRABA5a,RABA5a
Solyc11g020670.1.1 226	Solyc11g020670.1.1	TTTSGATSPSPDKPG	S	EDTTTSGAT(0.049)S(0.9)PS(0.049)PDKPGS(0.001)DSSK	1	WT	-1.40539	-0.0919084	0.240025	0.151561	1.63094	-0.525227	15.5.19	RNA biosynthesis.transcriptional regulation.transcription factor (TCP)	transcription factor (TCP) (original description: pep chromosome:SL3.0:11:11841566:11842690:-1 gene:Solyc11g020670.1 transcript:Solyc11g020670.1.1 gene_biotype:protein_coding transcript_biotype:protein_coding)	TCP8	AT1G58100.1	0
Solyc11g022390.2.1 106	Solyc11g022390.2.1	INTCTVKSPSQSAMD	S	S(0.976)PS(0.024)QSAMDTIISK	1	WT	-0.140924	-0.0211886	-0.62872	-1.26476	1.68812	0.367474	16.6.6.1	RNA processing.tRNA modification.methylthiolation.tRNA methylthiotransferase	tRNA methylthiotransferase (original description: pep chromosome:SL3.0:11:13743241:13755860:1 gene:Solyc11g022390.2 transcript:Solyc11g022390.2.1 gene_biotype:protein_coding transcript_biotype:protein_coding)		AT1G72090.1	0
Solyc11g022390.2.1 48	Solyc11g022390.2.1	KLTVVQDSPTPKIPG	S	LTVVQDS(0.968)PT(0.032)PK	1	WT	-0.498105	-0.0166911	-0.113679	-1.04504	1.89654	-0.223024	16.6.6.1	RNA processing.tRNA modification.methylthiolation.tRNA methylthiotransferase	tRNA methylthiotransferase (original description: pep chromosome:SL3.0:11:13743241:13755860:1 gene:Solyc11g022390.2 transcript:Solyc11g022390.2.1 gene_biotype:protein_coding transcript_biotype:protein_coding)		AT1G72090.1	0
Solyc11g051160.2.1 65	Solyc11g051160.2.1	TPVTESASFKEESNK	S	TPVTESAS(1)FKEESNK	1	WT	0.24876	-1.43503	-0.891269	0.549237	1.31865	0.209651	35.1	not assigned.annotated	(original description: pep chromosome:SL3.0:11:17780439:17783348:1 gene:Solyc11g051160.2 transcript:Solyc11g051160.2.1 gene_biotype:protein_coding transcript_biotype:protein_coding) & Patellin-5 OS=Arabidopsis thaliana (sp|q9m0r2|patl5_arath : 376.0)	PATL2	AT1G22530.1	PATL2
Solyc11g066480.2.1 52	Solyc11g066480.2.1	TPQSSQNSPGNVSND	S	TPQSSQNS(1)PGNVSNDK	1	WT	-0.978072	-1.1598	-0.258699	0.123262	1.26343	1.00988	13.1.1.2.8	Cell cycle organisation.cell cycle control.cyclin-dependent regulation.cyclin-dependent protein kinase complex.scaffolding component CKS	scaffolding component CKS of cyclin-dependent kinase complex (original description: pep chromosome:SL3.0:11:52508670:52521681:-1 gene:Solyc11g066480.2 transcript:Solyc11g066480.2.1 gene_biotype:protein_coding transcript_biotype:protein_coding)		AT2G27980.1	0
Solyc11g069170.2.1 123	Solyc11g069170.2.1	TADVSITSPTKGTKE	S	TADVSITS(0.996)PT(0.004)K	1	WT	0.101757	-0.86843	-0.914623	0.247252	-0.357586	1.79163	35.2	not assigned.not annotated	no hits & (original description: pep chromosome:SL3.0:11:54089597:54095072:-1 gene:Solyc11g069170.2 transcript:Solyc11g069170.2.1 gene_biotype:protein_coding transcript_biotype:protein_coding)		AT1G07970.1	0
Solyc11g069430.2.1 282;264	Solyc11g069430.2.1	GAIKALGSFRSNA__	S	ALGS(1)FRS(1)NA	1	WT	-1.37871	1.11407	-0.37793	-0.381378	-0.211042	1.23499	24.3.1.2	Solute transport.channels.MIP family.plasma membrane intrinsic protein (PIP)	plasma membrane intrinsic protein (PIP) (original description: pep chromosome:SL3.0:11:54305254:54308455:-1 gene:Solyc11g069430.2 transcript:Solyc11g069430.2.1 gene_biotype:protein_coding transcript_biotype:protein_coding)	PIP2B	AT2G37170.1	PIP2;2,PIP2B
Solyc11g069580.2.1 69;69	Solyc11g069580.2.1	KVLSRVFSEDYERVK	S	VFS(1)EDYER	1	WT	-0.898886	-1.3935	0.0148998	0.866091	0.203794	1.2076	24.3.2.4	Solute transport.channels.VIC superfamily.cyclic nucleotide-gated cation channel (CNGC)	cyclic nucleotide-gated cation channel (CNGC) (original description: pep chromosome:SL3.0:11:54503753:54509485:-1 gene:Solyc11g069580.2 transcript:Solyc11g069580.2.1 gene_biotype:protein_coding transcript_biotype:protein_coding)	CNGC15	AT2G28260.1	ATCNGC15,CNGC15
Solyc11g069710.2.1 72	Solyc11g069710.2.1	DSINAATTPASPSLS	T	VDEGGDSINAAT(0.029)T(0.971)PAS(0.959)PS(0.02)LS(0.02)K	1	WT	-0.939943	-1.07665	-0.567019	0.79664	1.34323	0.44374	24.1.3.2.2	Solute transport.primary active transport.ABC superfamily.ABC2 family.subfamily ABCG transporter	subfamily ABCG transporter (original description: pep chromosome:SL3.0:11:54605277:54615523:-1 gene:Solyc11g069710.2 transcript:Solyc11g069710.2.1 gene_biotype:protein_coding transcript_biotype:protein_coding)	ABCG3	AT2G28070.1	0
Solyc11g071840.2.1 43	Solyc11g071840.2.1	FWHRRKHSVEIDSNL	S	HS(1)VEIDSNLLQK	1	WT	0.646405	-0.639788	-0.79922	-1.13751	1.39951	0.530603	0	0	0	IQD5	AT3G22190.1	IQD5
Solyc11g072340.2.1 343	Solyc11g072340.2.1	PLPERHRSLSPPTRE	S	S(1)LS(1)PPTR	1	WT	-1.68364	0.759242	-0.518378	0.540913	1.00812	-0.106249	0	0	0	RS40	AT4G25500.1	AT-SRP40,ATRSP35,ATRSP40,RSP35
Solyc12g008710.2.1 9	Solyc12g008710.2.1	DLLPAESSPILPKKH	S	MDLLPAES(0.215)S(0.785)PILPK	1	WT	-0.175387	-0.838276	-0.000482016	-0.207584	1.92941	-0.707683	19.4.5.4.1	Protein homeostasis.proteolysis.metallopeptidase activities.M16 families.peptidase (PQQL-like)	PQQL-like peptidase (original description: pep chromosome:SL3.0:12:2074089:2086770:1 gene:Solyc12g008710.2 transcript:Solyc12g008710.2.1 gene_biotype:protein_coding transcript_biotype:protein_coding)		AT5G56730.1	0
Solyc12g009590.2.1 146	Solyc12g009590.2.1	KDTAAMESEEDVEKK	S	DTAAMES(1)EEDVEK	1	WT	0.438015	-0.407744	-0.339377	-1.61991	1.10952	0.819499	12.5.4.3	Chromatin organisation.DNA methylation.cytosine methylation reader activities.methylation reader (MBD10-11)	methylation reader (MBD10-11) (original description: pep chromosome:SL3.0:12:2852187:2860094:1 gene:Solyc12g009590.2 transcript:Solyc12g009590.2.1 gene_biotype:protein_coding transcript_biotype:protein_coding)	MBD10	AT1G15340.1	MBD10
Solyc12g014600.2.1 311	Solyc12g014600.2.1	RGDSLLSSPTRNVWG	S	GDSLLS(0.005)S(0.924)PT(0.072)R	1	WT	-0.405611	-0.896352	-1.09786	1.2216	1.15494	0.0232762	35.1	not assigned.annotated	(original description: pep chromosome:SL3.0:12:5599533:5604754:-1 gene:Solyc12g014600.2 transcript:Solyc12g014600.2.1 gene_biotype:protein_coding transcript_biotype:protein_coding) & Heterogeneous nuclear ribonucleoprotein 1 OS=Arabidopsis thaliana (sp|q8w034|rnp1_arath : 217.0)		AT3G07810.1	0
Solyc12g015880.2.1 219	Solyc12g015880.2.1	KTIEKEISDDEDEEE	S	EIS(1)DDEDEEEKKDEEGK	1	WT	0.746334	-0.600336	-1.00699	-0.557347	1.64514	-0.2268	19.1.6.1	Protein homeostasis.protein quality control.Hsp90 chaperone system.chaperone (Hsp90)	chaperone (Hsp90) (original description: pep chromosome:SL3.0:12:5868091:5871290:-1 gene:Solyc12g015880.2 transcript:Solyc12g015880.2.1 gene_biotype:protein_coding transcript_biotype:protein_coding description:Molecular chaperone Hsp90-1 [Source:UniProtKB/TrEMBL;Acc:Q6UJX4])	HSP90-4	AT5G56000.1	AtHsp90.4,Hsp81.4
Solyc12g017835.1.1 1513	Solyc12g017835.1.1	QASDILPTSPSKLLA	T	IQASDILPT(0.986)S(0.011)PS(0.003)K	1	WT	-0.816362	0.762677	-1.45577	1.2202	0.370329	-0.0810715	22.3.3.2	Vesicle trafficking.Coat protein I (COPI) coatomer machinery.ARF-GTPase guanyl-nucleotide exchange factor (ARF-GEF) activities.ARF-GEF factor (BIG)	BIG-type ARF-GTPase guanyl-nucleotide exchange factor (original description: pep chromosome:SL3.0:12:7453579:7491582:1 gene:Solyc12g017835.1 transcript:Solyc12g017835.1.1 gene_biotype:protein_coding transcript_biotype:protein_coding)	ATMIN7	AT3G43300.1	ATMIN7,BEN1
Solyc12g017835.1.1 1665	Solyc12g017835.1.1	DKFQEQGSIKEDKFQ	S	FQEQGS(1)IKEDK	1	WT	-0.83601	-0.736681	-0.938048	0.119356	1.14646	1.24493	22.3.3.2	Vesicle trafficking.Coat protein I (COPI) coatomer machinery.ARF-GTPase guanyl-nucleotide exchange factor (ARF-GEF) activities.ARF-GEF factor (BIG)	BIG-type ARF-GTPase guanyl-nucleotide exchange factor (original description: pep chromosome:SL3.0:12:7453579:7491582:1 gene:Solyc12g017835.1 transcript:Solyc12g017835.1.1 gene_biotype:protein_coding transcript_biotype:protein_coding)	ATMIN7	AT3G43300.1	ATMIN7,BEN1
Solyc12g021130.2.1 360	Solyc12g021130.2.1	SQLTRESSFSSYSDT	S	ESS(1)FSSYSDTDEESK	1	WT	-0.713434	-1.47475	0.0159455	1.3226	0.745486	0.104161	5.5.2.2	Lipid metabolism.phytosterol biosynthesis.phytosterol conjugation.3-beta hydroxysteroid dehydrogenase	3-beta hydroxysteroid dehydrogenase (original description: pep chromosome:SL3.0:12:14340065:14350533:1 gene:Solyc12g021130.2 transcript:Solyc12g021130.2.1 gene_biotype:protein_coding transcript_biotype:protein_coding description:Reticulon-like protein [Source:UniProtKB/TrEMBL;Acc:K4DDN2])	3BETAHSD/D3	AT2G43420.1	0
Solyc12g035300.1.1 6	Solyc12g035300.1.1	__MKDLLSLSRGPIP	S	KDLLS(1)LS(1)R	1	WT	0.0420127	-1.35564	-1.05157	0.8916	1.03174	0.441851	35.2	not assigned.not annotated	no hits & (original description: pep chromosome:SL3.0:12:39728315:39732629:-1 gene:Solyc12g035300.1 transcript:Solyc12g035300.1.1 gene_biotype:protein_coding transcript_biotype:protein_coding)		0	0
Solyc12g035300.1.1 8	Solyc12g035300.1.1	MKDLLSLSRGPIPYV	S	KDLLS(1)LS(1)R	1	WT	-0.0313865	-1.34575	-1.03009	0.885399	1.06504	0.456786	35.2	not assigned.not annotated	no hits & (original description: pep chromosome:SL3.0:12:39728315:39732629:-1 gene:Solyc12g035300.1 transcript:Solyc12g035300.1.1 gene_biotype:protein_coding transcript_biotype:protein_coding)		0	0
Solyc12g038340.2.1 121	Solyc12g038340.2.1	TDGFGLTSPAKSMTE	S	LTDGFGLT(0.043)S(0.957)PAK	1	WT	-0.644765	-1.10726	-0.843066	1.06679	1.17742	0.350878	17.4.1.2.3.4	Protein biosynthesis.translation initiation.Pre-Initiation Complex (PIC) module.eIF2 Met-tRNA binding factor activity.eIF2-GDP recycling complex (eIF2B).component eIF2B-delta	component eIF2B-delta of eIF2B eIF2-GDP recycling complex (original description: pep chromosome:SL3.0:12:50617787:50624486:1 gene:Solyc12g038340.2 transcript:Solyc12g038340.2.1 gene_biotype:protein_coding transcript_biotype:protein_coding)		AT5G38640.1	0
Solyc12g055830.2.1 11	Solyc12g055830.2.1	EDGGDDLSPQRRAPR	S	SNEDGGDDLS(1)PQRR	1	WT	-0.188399	-0.52141	-1.21638	-0.499947	1.31318	1.11295	35.1	not assigned.annotated	(original description: pep chromosome:SL3.0:12:62777496:62781668:-1 gene:Solyc12g055830.2 transcript:Solyc12g055830.2.1 gene_biotype:protein_coding transcript_biotype:protein_coding) & Soluble inorganic pyrophosphatase PPA1 OS=Solanum tuberosum (sp|q43187|ipyr_soltu : 403.0)	PPA1	AT1G01050.1	AtPPa1,PPa1
Solyc12g088210.2.1 299	Solyc12g088210.2.1	MKGFSASSFARRIFK	S	GFSAS(0.065)S(0.935)FAR	1	WT	-1.62814	-0.738743	0.962576	0.356968	0.840678	0.206659	21.2.2.2.4	Cell wall organisation.hemicellulose.xylan.modification and degradation.endo-beta-1,4-xylanase	endo-beta-1,4-xylanase (original description: pep chromosome:SL3.0:12:64626631:64638421:1 gene:Solyc12g088210.2 transcript:Solyc12g088210.2.1 gene_biotype:protein_coding transcript_biotype:protein_coding)	RXF12	AT1G58370.1	ATXYN1,RXF12
Solyc12g096300.2.1 240;240;240	Solyc12g096300.2.1	AKKRSRLSAASKPSI	S	LS(1)AASKPSIAA	1	WT	-1.49348	-0.351429	-0.428796	0.201222	1.40643	0.666052	17.1.3.1.7	Protein biosynthesis.ribosome biogenesis.small ribosomal subunit (SSU).SSU proteome.component RPS6	component RPS6 of SSU proteome (original description: pep chromosome:SL3.0:12:66261443:66264178:-1 gene:Solyc12g096300.2 transcript:Solyc12g096300.2.1 gene_biotype:protein_coding transcript_biotype:protein_coding description:40S ribosomal protein S6 [Source:UniProtKB/TrEMBL;Acc:K4DHA3])	RPS6B	AT5G10360.1	EMB3010,RPS6B
Solyc12g096300.2.1 243;243;243	Solyc12g096300.2.1	RSRLSAASKPSIAA_	S	S(0.002)RLS(0.998)AAS(1)KPS(1)IAA	1	WT	-0.602733	-0.651611	-1.10394	-0.0855337	1.2213	1.22252	17.1.3.1.7	Protein biosynthesis.ribosome biogenesis.small ribosomal subunit (SSU).SSU proteome.component RPS6	component RPS6 of SSU proteome (original description: pep chromosome:SL3.0:12:66261443:66264178:-1 gene:Solyc12g096300.2 transcript:Solyc12g096300.2.1 gene_biotype:protein_coding transcript_biotype:protein_coding description:40S ribosomal protein S6 [Source:UniProtKB/TrEMBL;Acc:K4DHA3])	RPS6B	AT5G10360.1	EMB3010,RPS6B
Solyc12g096300.2.1 246;246;246	Solyc12g096300.2.1	LSAASKPSIAA____	S	LSAAS(1)KPS(1)IAA	1	WT	-0.825164	-0.637544	-0.902219	-0.0910212	1.421	1.03495	17.1.3.1.7	Protein biosynthesis.ribosome biogenesis.small ribosomal subunit (SSU).SSU proteome.component RPS6	component RPS6 of SSU proteome (original description: pep chromosome:SL3.0:12:66261443:66264178:-1 gene:Solyc12g096300.2 transcript:Solyc12g096300.2.1 gene_biotype:protein_coding transcript_biotype:protein_coding description:40S ribosomal protein S6 [Source:UniProtKB/TrEMBL;Acc:K4DHA3])	RPS6B	AT5G10360.1	EMB3010,RPS6B
Solyc12g096520.2.1 706	Solyc12g096520.2.1	FLGNQEGSSRGTSA_	S	FLGNQEGS(0.891)S(0.109)R	1	WT	-0.525869	-1.0508	-0.885702	1.43807	0.860124	0.164175	35.1	not assigned.annotated	(original description: pep chromosome:SL3.0:12:66380121:66394815:-1 gene:Solyc12g096520.2 transcript:Solyc12g096520.2.1 gene_biotype:protein_coding transcript_biotype:protein_coding) & Probable protein phosphatase 2C 59 OS=Arabidopsis thaliana (sp|q8rxv3|p2c59_arath : 478.0)	WIN2	AT4G31750.1	WIN2
Solyc12g098440.2.1 128	Solyc12g098440.2.1	PRHERRPSREEGYLR	S	RPS(1)REEGYLR	1	WT	-0.840015	-1.48462	0.684652	0.808327	0.973638	-0.14198	26.8.2.2.2	External stimuli response.pathogen.effector-triggered immunity (ETI) network.RIN4-RPM1 immune signalling.RPM1-interacting factor (RIN4)	RIN4 effector-triggered immunity RPM1-interacting factor (original description: pep chromosome:SL3.0:12:66920689:66925549:1 gene:Solyc12g098440.2 transcript:Solyc12g098440.2.1 gene_biotype:protein_coding transcript_biotype:protein_coding)	RIN4	AT3G25070.1	RIN4
Solyc12g099910.2.1 1490	Solyc12g099910.2.1	IKEEGEMSDNEEVYE	S	EEGEMS(1)DNEEVYEQFK	1	WT	-1.58496	-0.505192	0.435792	0.390691	1.37065	-0.106978	12.4.1.1.2	Chromatin organisation.chromatin remodeling complexes.ATPase modules.Snf2-like group.chromatin remodeling factor (Chd1)	chromatin remodeling factor (Chd1) (original description: pep chromosome:SL3.0:12:67832643:67855937:1 gene:Solyc12g099910.2 transcript:Solyc12g099910.2.1 gene_biotype:protein_coding transcript_biotype:protein_coding)	CHR5	AT2G13370.1	CHR5
Solyc00g007070.3.1 151	Solyc00g007070.3.1	VKEGGYESDYRASPP	S	EGGYES(1)DY(0.001)RAS(0.999)PPPRPK	1	syr1	-0.899432	-0.541943	-0.375929	-0.427156	0.396029	1.84843	35.2	not assigned.not annotated	no hits & (original description: pep chromosome:SL3.0:2:32699142:32701914:1 gene:Solyc00g007070.3 transcript:Solyc00g007070.3.1 gene_biotype:protein_coding transcript_biotype:protein_coding)		AT5G66010.1	0
Solyc00g007070.3.1 156	Solyc00g007070.3.1	YESDYRASPPPRPKR	S	EGGYES(1)DY(0.001)RAS(0.999)PPPRPK	1	syr1	-0.696866	-0.406572	-0.362561	-0.674037	1.92834	0.211699	35.2	not assigned.not annotated	no hits & (original description: pep chromosome:SL3.0:2:32699142:32701914:1 gene:Solyc00g007070.3 transcript:Solyc00g007070.3.1 gene_biotype:protein_coding transcript_biotype:protein_coding)		AT5G66010.1	0
Solyc00g009110.3.1 113	Solyc00g009110.3.1	KSFNTYSSFKLTVNG	S	S(1)FNTYS(0.055)S(0.945)FK	1	syr1	-0.144985	-1.71751	-0.132734	0.286361	1.33889	0.369986	27.5.4.1	Multi-process regulation.phosphoinositide lipid regulatory system.inositol polyphosphate 5-phosphatase activities.type-I inositol-polyphosphate 5-phosphatase	type-I inositol-polyphosphate 5-phosphatase (original description: pep supercontig:SL3.0:SL3.00SC0000019:81566:89206:1 gene:Solyc00g009110.3 transcript:Solyc00g009110.3.1 gene_biotype:protein_coding transcript_biotype:protein_coding)	IP5P3	AT1G71710.2	0
Solyc00g011890.3.1 471	Solyc00g011890.3.1	GLDALVDSPTKTGKH	S	SLAGLDALVDS(0.912)PT(0.088)K	1	syr1	-0.691744	-0.409164	0.0214356	-0.903424	1.87787	0.105022	3.13.7.2.1	Carbohydrate metabolism.nucleotide sugar biosynthesis.UDP-L-arabinose biosynthesis.salvage biosynthesis.L-arabinose kinase	L-arabinose kinase (original description: pep supercontig:SL3.0:SL3.00SC0000043:20263:35742:-1 gene:Solyc00g011890.3 transcript:Solyc00g011890.3.1 gene_biotype:protein_coding transcript_biotype:protein_coding)	ARA1	AT4G16130.1	ARA1,ATISA1,ISA1
Solyc00g071580.1.1 83	Solyc00g071580.1.1	LGATAELTAKKAKKR	T	LGATAELT(1)AK	1	syr1	-0.874559	-0.149098	0.109933	-1.26135	1.43706	0.738016	35.2	not assigned.not annotated	no hits & (original description: pep supercontig:SL3.0:SL3.00SC0000616:240:1468:-1 gene:Solyc00g071580.1 transcript:Solyc00g071580.1.1 gene_biotype:protein_coding transcript_biotype:protein_coding)		0	0
Solyc01g005030.3.1 325	Solyc01g005030.3.1	VYSEGEGSDIGGTLS	S	NAVYSEGEGS(1)DIGGTLSEK	1	syr1	0.0290252	-0.378673	-1.07667	-0.384409	1.88246	-0.0717337	18.4.1.31.2	Protein modification.phosphorylation.TKL protein kinase superfamily.MLK protein kinase families.protein kinase (MLK-II)	protein kinase (MLK-II) (original description: pep chromosome:SL3.0:1:46062:61589:1 gene:Solyc01g005030.3 transcript:Solyc01g005030.3.1 gene_biotype:protein_coding transcript_biotype:protein_coding)	TMN3	AT2G01970.1	0
Solyc01g005820.3.1 148	Solyc01g005820.3.1	PSRSRSRSPGCAPYS	S	S(0.072)RS(0.928)PGCAPYS(1)P	1	syr1	-0.474745	-0.346315	-0.281398	-0.563637	2.03094	-0.364842	35.2	not assigned.not annotated	no hits & (original description: pep chromosome:SL3.0:1:535572:541703:1 gene:Solyc01g005820.3 transcript:Solyc01g005820.3.1 gene_biotype:protein_coding transcript_biotype:protein_coding)	SCL30A	AT3G13570.1	SCL30A
Solyc01g005820.3.1 155	Solyc01g005820.3.1	SPGCAPYSP______	S	S(0.074)RS(0.926)PGCAPYS(1)P	1	syr1	-0.434858	-0.387836	-0.272674	-0.565625	2.0319	-0.370909	35.2	not assigned.not annotated	no hits & (original description: pep chromosome:SL3.0:1:535572:541703:1 gene:Solyc01g005820.3 transcript:Solyc01g005820.3.1 gene_biotype:protein_coding transcript_biotype:protein_coding)	SCL30A	AT3G13570.1	SCL30A
Solyc01g006950.3.1 6	Solyc01g006950.3.1	__MNDLFSGSFSRYR	S	MNDLFS(0.909)GS(0.088)FS(0.003)R	1	syr1	-0.342039	-0.68819	-0.275765	-1.14893	1.23013	1.22479	22.7.1.1	Vesicle trafficking.SNARE target membrane recognition and fusion complexes.Qa-type SNARE components.SYP1-group component	SYP1-group Qa-type SNARE component (original description: pep chromosome:SL3.0:1:1515155:1517487:-1 gene:Solyc01g006950.3 transcript:Solyc01g006950.3.1 gene_biotype:protein_coding transcript_biotype:protein_coding)	SYP121	AT3G11820.1	AT-SYR1,ATSYP121,ATSYR1,PEN1,SYP121,SYR1
Solyc01g008080.3.1 29;50	Solyc01g008080.3.1	KLKRLVQSPNSFFMD	S	LVQS(1)PNSFFMDVK	1	syr1	-0.13535	-0.798882	-0.183017	-0.199868	1.9629	-0.645785	0	0	0	RPS27B	AT3G61110.1	ARS27A,RS27A
Solyc01g009090.3.1 76	Solyc01g009090.3.1	DYYDRNRSPPHHPPG	S	NRS(1)PPHHPPGR	1	syr1	-0.741013	-0.335081	-0.760735	-0.680213	1.0041	1.51294	15.5.15	RNA biosynthesis.transcriptional regulation.transcription factor (C2H2-ZF)	C2H2 zinc finger transcription factor (original description: pep chromosome:SL3.0:1:3028724:3042442:-1 gene:Solyc01g009090.3 transcript:Solyc01g009090.3.1 gene_biotype:protein_coding transcript_biotype:protein_coding)	SE	AT2G27100.1	SE
Solyc01g009280.3.1 624	Solyc01g009280.3.1	KLLDRQMSVNSVPKK	S	QMS(1)VNSVPK	1	syr1	-0.793841	-1.24599	0.423582	-0.256674	0.296895	1.57603	11.3.2.2	Phytohormone action.brassinosteroid.perception and signal transduction.protein phosphatase (BSU)	brassinosteroid signalling protein phosphatase (BSU) (original description: pep chromosome:SL3.0:1:3236292:3253968:-1 gene:Solyc01g009280.3 transcript:Solyc01g009280.3.1 gene_biotype:protein_coding transcript_biotype:protein_coding description:Serine/threonine-protein phosphatase [Source:UniProtKB/TrEMBL;Acc:G8Z292])	BSL3	AT2G27210.1	BSL3
Solyc01g057770.3.1 652	Solyc01g057770.3.1	MCSSKVTSCNATPTR	S	VT(0.002)S(0.997)CNAT(0.001)PTR	1	syr1	-1.46757	-0.65445	-0.22702	0.519642	1.37459	0.454807	24.2.3.6	Solute transport.carrier-mediated transport.APC superfamily.borate transporter (BOR)	borate transporter (BOR) (original description: pep chromosome:SL3.0:1:63672035:63680464:1 gene:Solyc01g057770.3 transcript:Solyc01g057770.3.1 gene_biotype:protein_coding transcript_biotype:protein_coding)	BOR2	AT3G62270.1	0
Solyc01g068100.3.1 102	Solyc01g068100.3.1	IVVDEDDSGPLSLKL	S	VIVVDEDDS(0.998)GPLS(0.002)LK	1	syr1	-0.859935	-0.804245	-0.398869	-0.474873	1.33443	1.20349	15.5.18	RNA biosynthesis.transcriptional regulation.transcription factor (SBP)	transcription factor (SBP) (original description: pep chromosome:SL3.0:1:77005827:77013470:-1 gene:Solyc01g068100.3 transcript:Solyc01g068100.3.1 gene_biotype:protein_coding transcript_biotype:protein_coding)	SPL1	AT2G47070.1	SPL1
Solyc01g079330.3.1 161	Solyc01g079330.3.1	AGLVEYDSDDNPIVV	S	AVDAGLVEYDS(1)DDNPIVVDKK	1	syr1	-0.684685	-0.8789	-0.323641	-0.527	1.68775	0.726474	35.1	not assigned.annotated	(original description: pep chromosome:SL3.0:1:78258570:78268475:-1 gene:Solyc01g079330.3 transcript:Solyc01g079330.3.1 gene_biotype:protein_coding transcript_biotype:protein_coding) & DEAD-box ATP-dependent RNA helicase 24 OS=Arabidopsis thaliana (sp|o22907|rh24_arath : 1002.0)	RH24	AT2G47330.1	0
Solyc01g079507.1.1 104	Solyc01g079507.1.1	DILMTQRSEEVTENT	S	S(1)EEVTENTDGSDPK	1	syr1	0.054086	0.232946	-0.0360218	-1.20409	1.70891	-0.755831	13.2.1.2.6	Cell cycle organisation.DNA replication.preinitiation.MCM replicative DNA helicase complex.component MCM7	component MCM7 of MCM replicative DNA helicase complex (original description: pep chromosome:SL3.0:1:78409540:78415807:1 gene:Solyc01g079507.1 transcript:Solyc01g079507.1.1 gene_biotype:protein_coding transcript_biotype:protein_coding description:DNA replication licensing factor MCM7 [Source:UniProtKB/TrEMBL;Acc:K4AXJ5])	MCM7	AT4G02060.2	MCM7,PRL
Solyc01g080160.3.1 474	Solyc01g080160.3.1	GQNKEGHSPKKSSED	S	EGHS(1)PKKS(0.846)S(0.154)EDLSTSR	1	syr1	0.108443	-1.18478	-0.255736	-0.951886	1.09299	1.19097	35.1	not assigned.annotated	(original description: pep chromosome:SL3.0:1:79203507:79211851:1 gene:Solyc01g080160.3 transcript:Solyc01g080160.3.1 gene_biotype:protein_coding transcript_biotype:protein_coding) & DUF21 domain-containing protein At4g14240 OS=Arabidopsis thaliana (sp|q67xq0|y4424_arath : 592.0)	CBSDUF1	AT4G14240.1	0
Solyc01g080160.3.1 478	Solyc01g080160.3.1	EGHSPKKSSEDLSTS	S	EGHS(0.996)PKKS(0.887)S(0.114)EDLS(0.001)T(0.001)S(0.001)R	1	syr1	0.814949	-1.1857	-0.13902	-1.19659	0.960398	0.745961	35.1	not assigned.annotated	(original description: pep chromosome:SL3.0:1:79203507:79211851:1 gene:Solyc01g080160.3 transcript:Solyc01g080160.3.1 gene_biotype:protein_coding transcript_biotype:protein_coding) & DUF21 domain-containing protein At4g14240 OS=Arabidopsis thaliana (sp|q67xq0|y4424_arath : 592.0)	CBSDUF1	AT4G14240.1	0
Solyc01g080400.3.1 15	Solyc01g080400.3.1	CCCRYPRSSDGDNRE	S	S(0.965)S(0.035)DGDNREDLGR	1	syr1	-0.295013	-0.453205	-0.528778	-1.17881	1.33482	1.121	35.1	not assigned.annotated	(original description: pep chromosome:SL3.0:1:79501504:79508467:1 gene:Solyc01g080400.3 transcript:Solyc01g080400.3.1 gene_biotype:protein_coding transcript_biotype:protein_coding) & Probable protein phosphatase 2C 35 OS=Arabidopsis thaliana (sp|q7xj53|p2c35_arath : 514.0)		AT3G06270.1	0
Solyc01g080880.3.1 19	Solyc01g080880.3.1	QSPDKEPSQDDSKTD	S	TVNVQS(1)PDKEPS(1)QDDSK	1	syr1	0.0409906	0.481902	-1.84116	-0.28826	0.839874	0.766651	11.3.2.1.5	Phytohormone action.brassinosteroid.perception and signal transduction.receptor complex.signalling protein kinase (BSK)	BSK-type brassinosteroid signalling protein kinase (original description: pep chromosome:SL3.0:1:80048585:80055841:-1 gene:Solyc01g080880.3 transcript:Solyc01g080880.3.1 gene_biotype:protein_coding transcript_biotype:protein_coding)	BSK2	AT5G46570.1	BSK2
Solyc01g081440.3.1 347	Solyc01g081440.3.1	KQVRAATSPLPSPRS	S	AAT(0.004)S(0.996)PLPS(1)PR	1	syr1	-0.453417	-0.384738	-1.06555	-0.603028	1.30582	1.20092	35.2	not assigned.not annotated	no hits & (original description: pep chromosome:SL3.0:1:80500439:80505752:-1 gene:Solyc01g081440.3 transcript:Solyc01g081440.3.1 gene_biotype:protein_coding transcript_biotype:protein_coding)		AT5G17640.1	0
Solyc01g081440.3.1 351	Solyc01g081440.3.1	AATSPLPSPRSSGDF	S	AAT(0.009)S(0.991)PLPS(1)PR	1	syr1	-1.24185	-0.951141	0.556538	-0.358042	1.24845	0.746039	35.2	not assigned.not annotated	no hits & (original description: pep chromosome:SL3.0:1:80500439:80505752:-1 gene:Solyc01g081440.3 transcript:Solyc01g081440.3.1 gene_biotype:protein_coding transcript_biotype:protein_coding)		AT5G17640.1	0
Solyc01g087210.3.1 233	Solyc01g087210.3.1	MTTSQPPSERGVGDI	S	NVVPMT(0.005)T(0.033)S(0.961)QPPS(1)ER	1	syr1	-1.08071	-0.735346	0.835393	-0.596541	0.0836919	1.49351	21.1.1.1.1	Cell wall organisation.cellulose.cellulose synthase complex (CSC).CSC components.catalytic component CesA	catalytic component CesA of cellulose synthase complex (original description: pep chromosome:SL3.0:1:82008206:82016312:-1 gene:Solyc01g087210.3 transcript:Solyc01g087210.3.1 gene_biotype:protein_coding transcript_biotype:protein_coding description:Cellulose synthase [Source:UniProtKB/TrEMBL;Acc:K4AYB2])	CESA3	AT5G05170.1	ATCESA3,ATH-B,CESA3,CEV1,IXR1
Solyc01g087210.3.1 720	Solyc01g087210.3.1	SLLMSQMSLEKRFGQ	S	SLLMSQMS(1)LEK	1	syr1	0.141147	-0.997683	-0.597644	0.601759	-0.778385	1.63081	21.1.1.1.1	Cell wall organisation.cellulose.cellulose synthase complex (CSC).CSC components.catalytic component CesA	catalytic component CesA of cellulose synthase complex (original description: pep chromosome:SL3.0:1:82008206:82016312:-1 gene:Solyc01g087210.3 transcript:Solyc01g087210.3.1 gene_biotype:protein_coding transcript_biotype:protein_coding description:Cellulose synthase [Source:UniProtKB/TrEMBL;Acc:K4AYB2])	CESA3	AT5G05170.1	ATCESA3,ATH-B,CESA3,CEV1,IXR1
Solyc01g088700.3.1 1593	Solyc01g088700.3.1	FDTSRPPSPLVRSGG	S	GFDT(0.002)S(0.001)RPPS(0.997)PLVR	1	syr1	-0.337032	-0.264115	0.123013	-0.809712	1.93168	-0.64383	17.4.2.3.2	Protein biosynthesis.translation initiation.mRNA loading.eIF4F mRNA unwinding complex.component eIF4G	component eIF4G of eIF4F mRNA unwinding complex (original description: pep chromosome:SL3.0:1:83319374:83327434:-1 gene:Solyc01g088700.3 transcript:Solyc01g088700.3.1 gene_biotype:protein_coding transcript_biotype:protein_coding)	EIF(ISO)4G1	AT5G57870.2	eIFiso4G1
Solyc01g090910.3.1 132	Solyc01g090910.3.1	YVLPKPPSPVREGSE	S	VAYVLPKPPS(1)PVR	1	syr1	-0.526989	-0.449468	-0.380239	-1.03917	1.65931	0.736555	20.7.1	Cytoskeleton organisation.endoplasmic reticulum-cytoskeleton-plasma membrane interface.contact site protein (VAP27)	contact site protein (VAP27) of ER-cytoskeleton-plasmamembrane interface (original description: pep chromosome:SL3.0:1:84492321:84497495:1 gene:Solyc01g090910.3 transcript:Solyc01g090910.3.1 gene_biotype:protein_coding transcript_biotype:protein_coding)	PVA11	AT3G60600.1	(AT)VAP,VAP,VAP27,VAP27-1
Solyc01g090990.3.1 132	Solyc01g090990.3.1	YVPANPPSPVPEGSE	S	VVYVPANPPS(1)PVPEGS(0.894)EEGGS(0.106)PR	1	syr1	-0.540236	-0.615752	-1.11725	-0.164541	1.01604	1.42174	20.7.1	Cytoskeleton organisation.endoplasmic reticulum-cytoskeleton-plasma membrane interface.contact site protein (VAP27)	contact site protein (VAP27) of ER-cytoskeleton-plasmamembrane interface (original description: pep chromosome:SL3.0:1:84556697:84563336:-1 gene:Solyc01g090990.3 transcript:Solyc01g090990.3.1 gene_biotype:protein_coding transcript_biotype:protein_coding)	PVA13	AT4G00170.1	0
Solyc01g090990.3.1 143	Solyc01g090990.3.1	EGSEEGGSPRTSLTE	S	VVYVPANPPSPVPEGS(0.002)EEGGS(0.998)PR	1	syr1	-0.115078	-1.08077	0.689353	-0.92088	1.57298	-0.145603	20.7.1	Cytoskeleton organisation.endoplasmic reticulum-cytoskeleton-plasma membrane interface.contact site protein (VAP27)	contact site protein (VAP27) of ER-cytoskeleton-plasmamembrane interface (original description: pep chromosome:SL3.0:1:84556697:84563336:-1 gene:Solyc01g090990.3 transcript:Solyc01g090990.3.1 gene_biotype:protein_coding transcript_biotype:protein_coding)	PVA13	AT4G00170.1	0
Solyc01g091370.3.1 68	Solyc01g091370.3.1	GAVARTISPTPISAD	S	TIS(1)PTPISADFLSK	1	syr1	-0.696874	-0.488286	-0.0185226	0.0174272	1.92948	-0.743228	35.1	not assigned.annotated	(original description: pep chromosome:SL3.0:1:84878231:84882234:-1 gene:Solyc01g091370.3 transcript:Solyc01g091370.3.1 gene_biotype:protein_coding transcript_biotype:protein_coding) & AT-hook motif nuclear-localized protein 1 OS=Arabidopsis thaliana (sp|q8vyj2|ahl1_arath : 154.0)	AHL1	AT4G12080.1	AHL1,ATAHL1
Solyc01g091600.3.1 144	Solyc01g091600.3.1	RRIQLSDSSPILNSE	S	IQLS(0.001)DS(0.893)S(0.106)PILNSEQR	1	syr1	-0.309415	0.00191353	0.116568	-1.52506	0.118898	1.5971	19.2.2.1.5.3.3	Protein homeostasis.ubiquitin-proteasome system.ubiquitin-fold protein conjugation.ubiquitin conjugation (ubiquitylation).ubiquitin-ligase E3 activities.RING-domain E3 ligase activities.RING-H2-class E3 ligase	RING-H2-class E3 ligase (original description: pep chromosome:SL3.0:1:85058373:85064242:-1 gene:Solyc01g091600.3 transcript:Solyc01g091600.3.1 gene_biotype:protein_coding transcript_biotype:protein_coding)		AT3G61180.1	0
Solyc01g094050.1.1 61	Solyc01g094050.1.1	IIGGLNQSPGSDNLR	S	IIGGLNQS(0.998)PGS(0.002)DNLR	1	syr1	-0.108873	-0.748797	-0.513714	-0.785081	1.85991	0.296559	0	0	0	BCHC2	AT2G45540.1	0
Solyc01g094290.3.1 1186	Solyc01g094290.3.1	KAQASDSSDENQIGE	S	AQAS(0.004)DS(0.102)S(0.894)DENQIGEGTLAI	1	syr1	0.202524	-0.517147	-0.962234	-1.02741	1.31832	0.98595	24.2.8.2.2	Solute transport.carrier-mediated transport.CPA superfamily.CPA-2 family.proton:potassium cation antiporter (KEA)	proton:potassium cation antiporter (KEA) (original description: pep chromosome:SL3.0:1:85695186:85705934:-1 gene:Solyc01g094290.3 transcript:Solyc01g094290.3.1 gene_biotype:protein_coding transcript_biotype:protein_coding)	KEA2	AT4G00630.1	ATKEA2,KEA2
Solyc01g094290.3.1 446	Solyc01g094290.3.1	VLDSSKDSDSDAEKP	S	LVLDSSKDS(1)DS(1)DAEKPK	1	syr1	-0.0956408	-0.571102	-0.847846	-0.860028	1.62708	0.747535	24.2.8.2.2	Solute transport.carrier-mediated transport.CPA superfamily.CPA-2 family.proton:potassium cation antiporter (KEA)	proton:potassium cation antiporter (KEA) (original description: pep chromosome:SL3.0:1:85695186:85705934:-1 gene:Solyc01g094290.3 transcript:Solyc01g094290.3.1 gene_biotype:protein_coding transcript_biotype:protein_coding)	KEA2	AT4G00630.1	ATKEA2,KEA2
Solyc01g094290.3.1 448	Solyc01g094290.3.1	DSSKDSDSDAEKPKS	S	LVLDSSKDS(1)DS(1)DAEKPK	1	syr1	-0.358118	0.255586	-0.485398	-1.52552	0.98513	1.12832	24.2.8.2.2	Solute transport.carrier-mediated transport.CPA superfamily.CPA-2 family.proton:potassium cation antiporter (KEA)	proton:potassium cation antiporter (KEA) (original description: pep chromosome:SL3.0:1:85695186:85705934:-1 gene:Solyc01g094290.3 transcript:Solyc01g094290.3.1 gene_biotype:protein_coding transcript_biotype:protein_coding)	KEA2	AT4G00630.1	ATKEA2,KEA2
Solyc01g094420.3.1 445	Solyc01g094420.3.1	DLPEVHPSDDDFSSP	S	DLPEVHPS(1)DDDFSSPPITSK	1	syr1	-0.531916	-0.239119	-0.572408	-0.921705	0.455355	1.80979	35.2	not assigned.not annotated	no hits & (original description: pep chromosome:SL3.0:1:85792135:85796118:1 gene:Solyc01g094420.3 transcript:Solyc01g094420.3.1 gene_biotype:protein_coding transcript_biotype:protein_coding)		AT1G31150.1	0
Solyc01g094420.3.1 529	Solyc01g094420.3.1	KQSEKDNSEALHIDG	S	DNS(1)EALHIDGR	1	syr1	-1.3282	0.690397	-0.253568	-0.657312	0.0450752	1.50361	35.2	not assigned.not annotated	no hits & (original description: pep chromosome:SL3.0:1:85792135:85796118:1 gene:Solyc01g094420.3 transcript:Solyc01g094420.3.1 gene_biotype:protein_coding transcript_biotype:protein_coding)		AT1G31150.1	0
Solyc01g094880.3.1 968	Solyc01g094880.3.1	QTLESKGSFKEQSAH	S	QTLESKGS(1)FK	1	syr1	-0.530116	-1.38445	-0.610272	0.523955	1.27751	0.723374	35.2	not assigned.not annotated	no hits & (original description: pep chromosome:SL3.0:1:86151183:86168934:1 gene:Solyc01g094880.3 transcript:Solyc01g094880.3.1 gene_biotype:protein_coding transcript_biotype:protein_coding)		AT5G28350.1	0
Solyc01g095200.3.1 30	Solyc01g095200.3.1	FHGDDSSSSSESDTE	S	FHGDDSS(0.014)S(0.969)S(0.006)S(0.011)ESDTETK	1	syr1	-1.20237	-0.596798	-0.793755	0.416751	0.972901	1.20327	13.7.2.1	Cell cycle organisation.membrane organisation.endoplasmic reticulum (ER) organisation.ER-associated protein (Reticulon)	ER-associated protein (Reticulon) (original description: pep chromosome:SL3.0:1:86420731:86423960:1 gene:Solyc01g095200.3 transcript:Solyc01g095200.3.1 gene_biotype:protein_coding transcript_biotype:protein_coding description:Reticulon-like protein [Source:UniProtKB/TrEMBL;Acc:K4AZQ9])	RTNLB1	AT4G23630.1	BTI1,RTNLB1
Solyc01g096270.3.1 62	Solyc01g096270.3.1	DFEDVGHSDDAREML	S	DATDDFEDVGHS(1)DDAR	1	syr1	-0.568475	-1.09268	-0.403539	-0.402846	1.47188	0.995653	21.9.1.7.1.3	Cell wall organisation.cutin and suberin.cuticular lipid formation.alkane-forming pathway.CER1-CER3 alkane-forming complex.component Cyt-b5	component Cyt-b5 of CER1-CER3 alkane-forming complex (original description: pep chromosome:SL3.0:1:87220316:87226022:1 gene:Solyc01g096270.3 transcript:Solyc01g096270.3.1 gene_biotype:protein_coding transcript_biotype:protein_coding)	CYTB5-E	AT5G53560.1	ATB5-A,ATCB5-E,B5
Solyc01g096500.3.1 468	Solyc01g096500.3.1	PRASSLSSIDSIMTP	S	AS(0.027)S(0.973)LSS(1)IDSIMTPSR	1	syr1	0.223318	-0.661367	0.329908	-1.62031	0.486944	1.24151	0	0	0	ATLCBK1	AT5G23450.2	ATLCBK1,LCBK1
Solyc01g096600.3.1 553	Solyc01g096600.3.1	AEENQIATPPSEMDN	T	NSAQQAEENQIAT(1)PPSEMDNEVGR	1	syr1	-0.682375	0.087328	0.220024	-1.54209	1.32093	0.596184	16.11.1.1.1	RNA processing.messenger ribonucleoparticle (mRNP) export.TREX/THO mRNP trafficking complex.THO subcomplex.component THOC1/HPR1	component THOC1/HPR1 of mRNP trafficking THO subcomplex (original description: pep chromosome:SL3.0:1:87535802:87554867:-1 gene:Solyc01g096600.3 transcript:Solyc01g096600.3.1 gene_biotype:protein_coding transcript_biotype:protein_coding)	THO1	AT5G09860.1	AtHPR1,AtTHO1,HPR1,THO1
Solyc01g096780.3.1 64	Solyc01g096780.3.1	TPNVSYRSDSRDAIQ	S	S(0.904)DS(0.096)RDAIQVVK	1	syr1	-1.40793	-0.733486	-0.330918	0.388643	0.88646	1.19723	20.4.2.1.1	Cytoskeleton organisation.nuclear dynamics.nuclear movement.SUN-WIP cytoskeleton-nucleoskeleton-linker complex.inner nuclear envelope component Cter-SUN	inner nuclear envelope component Cter-SUN of SUN-WIP cytoskeleton-nucleoskeleton-linker complex (original description: pep chromosome:SL3.0:1:87661930:87670185:1 gene:Solyc01g096780.3 transcript:Solyc01g096780.3.1 gene_biotype:protein_coding transcript_biotype:protein_coding)	SUN1	AT5G04990.1	ATSUN1,SUN1
Solyc01g096780.3.1 66	Solyc01g096780.3.1	NVSYRSDSRDAIQVV	S	SDS(1)RDAIQVVK	1	syr1	-0.914769	-1.3288	-0.226195	0.613994	1.2796	0.576165	20.4.2.1.1	Cytoskeleton organisation.nuclear dynamics.nuclear movement.SUN-WIP cytoskeleton-nucleoskeleton-linker complex.inner nuclear envelope component Cter-SUN	inner nuclear envelope component Cter-SUN of SUN-WIP cytoskeleton-nucleoskeleton-linker complex (original description: pep chromosome:SL3.0:1:87661930:87670185:1 gene:Solyc01g096780.3 transcript:Solyc01g096780.3.1 gene_biotype:protein_coding transcript_biotype:protein_coding)	SUN1	AT5G04990.1	ATSUN1,SUN1
Solyc01g097040.3.1 217	Solyc01g097040.3.1	STSVFVPSPRLEYKK	S	EIENEASTSVFVPS(1)PR	1	syr1	-0.627813	-0.599167	-0.796308	-0.523143	1.05309	1.49334	20.2.4.3	Cytoskeleton organisation.microfilament network.myosin microfilament-based motor protein activities.myosin receptor (MyoB)	myosin receptor (MyoB) (original description: pep chromosome:SL3.0:1:87889592:87894883:1 gene:Solyc01g097040.3 transcript:Solyc01g097040.3.1 gene_biotype:protein_coding transcript_biotype:protein_coding)	MYOB1	AT1G08800.2	0
Solyc01g097040.3.1 258	Solyc01g097040.3.1	DYSIDDLSDRCLHPE	S	DYSIDDLS(1)DR	1	syr1	-1.2987	-0.764306	0.680388	0.453813	1.3669	-0.438101	20.2.4.3	Cytoskeleton organisation.microfilament network.myosin microfilament-based motor protein activities.myosin receptor (MyoB)	myosin receptor (MyoB) (original description: pep chromosome:SL3.0:1:87889592:87894883:1 gene:Solyc01g097040.3 transcript:Solyc01g097040.3.1 gene_biotype:protein_coding transcript_biotype:protein_coding)	MYOB1	AT1G08800.2	0
Solyc01g098090.3.1 387;119	Solyc01g098090.3.1	KVFQRGGSFLAGNLS	S	GGS(1)FLAGNLS(0.978)FS(0.022)R	1	syr1	-1.13799	-1.354	0.425119	0.297829	1.02138	0.747662	35.1	not assigned.annotated	(original description: pep chromosome:SL3.0:1:88561649:88576267:1 gene:Solyc01g098090.3 transcript:Solyc01g098090.3.1 gene_biotype:protein_coding transcript_biotype:protein_coding) & Dynein assembly factor with WDR repeat domains 1 OS=Chlamydomonas reinhardtii (sp|q3y8l7|daw1_chlre : 84.3)	LRS1	AT3G05090.1	LRS1
Solyc01g098090.3.1 394;126	Solyc01g098090.3.1	SFLAGNLSFSRARVS	S	GGS(1)FLAGNLS(0.979)FS(0.021)R	1	syr1	-0.476479	-1.4674	0.3758	-0.422214	1.39489	0.595407	35.1	not assigned.annotated	(original description: pep chromosome:SL3.0:1:88561649:88576267:1 gene:Solyc01g098090.3 transcript:Solyc01g098090.3.1 gene_biotype:protein_coding transcript_biotype:protein_coding) & Dynein assembly factor with WDR repeat domains 1 OS=Chlamydomonas reinhardtii (sp|q3y8l7|daw1_chlre : 84.3)	LRS1	AT3G05090.1	LRS1
Solyc01g098160.3.1 546	Solyc01g098160.3.1	KEPVQNWSGPLVEPA	S	EPVQNWS(1)GPLVEPAS(1)AGGR	1	syr1	-0.943518	-0.906217	-0.163716	-0.303609	1.65106	0.665994	18.4.3.1.8	Protein modification.phosphorylation.CMGC protein kinase superfamily.CDK protein kinase families.protein kinase (CDK9)	protein kinase (CDK9) (original description: pep chromosome:SL3.0:1:88605729:88616034:-1 gene:Solyc01g098160.3 transcript:Solyc01g098160.3.1 gene_biotype:protein_coding transcript_biotype:protein_coding)		AT1G54610.3	0
Solyc01g098920.3.1 6	Solyc01g098920.3.1	__MAGGGSAAGKGDA	S	AGGGS(1)AAGKGDAPTVR	1	syr1	0.896136	-0.564772	-0.778061	-1.2489	1.21882	0.476781	35.1	not assigned.annotated	(original description: pep chromosome:SL3.0:1:89163945:89176344:1 gene:Solyc01g098920.3 transcript:Solyc01g098920.3.1 gene_biotype:protein_coding transcript_biotype:protein_coding) & Mitochondrial Rho GTPase 1 OS=Arabidopsis thaliana (sp|q8rxf8|miro1_arath : 798.0)	MIRO1	AT5G27540.1	emb2473,MIRO1
Solyc01g099350.3.1 514	Solyc01g099350.3.1	NATRDLESDIATVQE	S	DLES(1)DIAT(1)VQEGK	1	syr1	-1.00581	-0.725338	-0.400166	-0.106901	1.74595	0.492258	35.1	not assigned.annotated	(original description: pep chromosome:SL3.0:1:89506518:89519966:1 gene:Solyc01g099350.3 transcript:Solyc01g099350.3.1 gene_biotype:protein_coding transcript_biotype:protein_coding) & Acyl-CoA-binding domain-containing protein 4 OS=Arabidopsis thaliana (sp|q9ma55|acbp4_arath : 805.0)	ACBP4	AT3G05420.2	ACBP4
Solyc01g099350.3.1 8	Solyc01g099350.3.1	MAMARVSSGLAYPER	S	VSS(1)GLAYPER	1	syr1	-1.0433	1.04209	0.605168	-1.36066	0.779367	-0.0226616	35.1	not assigned.annotated	(original description: pep chromosome:SL3.0:1:89506518:89519966:1 gene:Solyc01g099350.3 transcript:Solyc01g099350.3.1 gene_biotype:protein_coding transcript_biotype:protein_coding) & Acyl-CoA-binding domain-containing protein 4 OS=Arabidopsis thaliana (sp|q9ma55|acbp4_arath : 805.0)	ACBP4	AT3G05420.2	ACBP4
Solyc01g101250.3.1 298	Solyc01g101250.3.1	ASVFSNESDEE____	S	VTVASVFSNES(1)DEE	1	syr1	-0.759333	-1.6371	0.435664	0.683835	1.00631	0.270627	35.2	not assigned.not annotated	no hits & (original description: pep chromosome:SL3.0:1:90936443:90944170:-1 gene:Solyc01g101250.3 transcript:Solyc01g101250.3.1 gene_biotype:protein_coding transcript_biotype:protein_coding)		AT5G26610.2	0
Solyc01g102700.3.1 609	Solyc01g102700.3.1	DPFASWDSNKHSGAV	S	RSDPFASWDS(1)NK	1	syr1	0.484883	-0.427273	-0.29729	-1.48891	1.49002	0.238567	18.4.1.8.1	Protein modification.phosphorylation.TKL protein kinase superfamily.LRR-VIII protein kinase families.protein kinase (LRR-VIII-1)	protein kinase (LRR-VIII-1) (original description: pep chromosome:SL3.0:1:91309948:91318509:1 gene:Solyc01g102700.3 transcript:Solyc01g102700.3.1 gene_biotype:protein_coding transcript_biotype:protein_coding)		AT5G49760.1	0
Solyc01g103245.1.1 29;122	Solyc01g103245.1.1	EEDKSIDSDGESVDL	S	SIDS(1)DGESVDLR	1	syr1	-1.49741	-0.110168	-0.458021	1.53405	0.409425	0.122119	35.1	not assigned.annotated	(original description: pep chromosome:SL3.0:1:91778579:91784793:1 gene:Solyc01g103245.1 transcript:Solyc01g103245.1.1 gene_biotype:protein_coding transcript_biotype:protein_coding) & Uncharacterized protein At5g08430 OS=Arabidopsis thaliana (sp|q9ft92|y5843_arath : 210.0)		AT5G08430.1	0
Solyc01g103370.3.1 2	Solyc01g103370.3.1	______MSNEYDYLF	S	S(1)NEYDYLFK	1	syr1	-0.00539535	-0.471991	-0.773936	-1.14041	1.10229	1.28944	22.8.1.4	Vesicle trafficking.regulation of membrane tethering and fusion.RAB-GTPase activities.D-class RAB GTPase	D-class RAB GTPase (original description: pep chromosome:SL3.0:1:91868910:91873903:1 gene:Solyc01g103370.3 transcript:Solyc01g103370.3.1 gene_biotype:protein_coding transcript_biotype:protein_coding description:Small GTP-binding protein [Source:UniProtKB/TrEMBL;Acc:Q41339])	RABD1	AT3G11730.1	ATFP8,ATRABD1,RABD1
Solyc01g103490.3.1 600	Solyc01g103490.3.1	IQPDDEISE______	S	YSLLTVIQPDDEIS(1)E	1	syr1	-0.547349	-0.606082	-0.187906	-0.852107	0.333151	1.86029	35.1	not assigned.annotated	(original description: pep chromosome:SL3.0:1:91966317:91973854:1 gene:Solyc01g103490.3 transcript:Solyc01g103490.3.1 gene_biotype:protein_coding transcript_biotype:protein_coding) & MACPF domain-containing protein At4g24290 OS=Arabidopsis thaliana (sp|q9stw5|macp2_arath : 931.0)		AT4G24290.2	0
Solyc01g103670.3.1 504	Solyc01g103670.3.1	QFDLRSESTRLEDAG	S	S(0.018)ES(0.859)T(0.123)RLEDAGSR	1	syr1	-0.694751	-0.837874	1.24487	-1.12416	0.655409	0.756497	35.1	not assigned.annotated	(original description: pep chromosome:SL3.0:1:92096755:92105486:1 gene:Solyc01g103670.3 transcript:Solyc01g103670.3.1 gene_biotype:protein_coding transcript_biotype:protein_coding) & Embryogenesis-associated protein EMB8 OS=Picea glauca (sp|q40863|emb8_picgl : 233.0)		AT5G49950.1	0
Solyc01g103695.1.1 291	Solyc01g103695.1.1	LDVDDVTSPNFRTSD	S	LDVDDVT(0.023)S(0.977)PNFR	1	syr1	0.0457908	-0.306693	0.068831	-0.967173	1.86254	-0.703296	35.1	not assigned.annotated	(original description: pep chromosome:SL3.0:1:92131235:92140266:-1 gene:Solyc01g103695.1 transcript:Solyc01g103695.1.1 gene_biotype:protein_coding transcript_biotype:protein_coding) & DExH-box ATP-dependent RNA helicase DExH7, chloroplastic OS=Arabidopsis thaliana (sp|f4i9q5|dexh7_arath : 540.0)		AT1G58060.1	0
Solyc01g104470.3.1 224	Solyc01g104470.3.1	YREGLEESDIESS__	S	EGLEES(1)DIESS	1	syr1	-1.02372	-1.31786	0.229632	0.881333	1.17591	0.0547026	17.1.2.2.2.6	Protein biosynthesis.ribosome biogenesis.large ribosomal subunit (LSU).LSU processome.pre-60S ribosomal subunit nuclear export.export factor (MRT4)	pre-60S subunit nuclear export factor (MRT4) (original description: pep chromosome:SL3.0:1:92826984:92830003:-1 gene:Solyc01g104470.3 transcript:Solyc01g104470.3.1 gene_biotype:protein_coding transcript_biotype:protein_coding description:Ribosome assembly factor mrt4 [Source:UniProtKB/TrEMBL;Acc:K4B222])		AT1G25260.1	0
Solyc01g104470.3.1 228	Solyc01g104470.3.1	LEESDIESS______	S	EGLEESDIES(0.995)S(0.005)	1	syr1	-1.42508	-0.750229	-0.0905659	1.21708	0.952668	0.0961307	17.1.2.2.2.6	Protein biosynthesis.ribosome biogenesis.large ribosomal subunit (LSU).LSU processome.pre-60S ribosomal subunit nuclear export.export factor (MRT4)	pre-60S subunit nuclear export factor (MRT4) (original description: pep chromosome:SL3.0:1:92826984:92830003:-1 gene:Solyc01g104470.3 transcript:Solyc01g104470.3.1 gene_biotype:protein_coding transcript_biotype:protein_coding description:Ribosome assembly factor mrt4 [Source:UniProtKB/TrEMBL;Acc:K4B222])		AT1G25260.1	0
Solyc01g104470.3.1 229	Solyc01g104470.3.1	EESDIESS_______	S	EGLEESDIES(0.056)S(0.944)	1	syr1	-1.1302	-1.27016	0.130971	1.09794	0.902415	0.269028	17.1.2.2.2.6	Protein biosynthesis.ribosome biogenesis.large ribosomal subunit (LSU).LSU processome.pre-60S ribosomal subunit nuclear export.export factor (MRT4)	pre-60S subunit nuclear export factor (MRT4) (original description: pep chromosome:SL3.0:1:92826984:92830003:-1 gene:Solyc01g104470.3 transcript:Solyc01g104470.3.1 gene_biotype:protein_coding transcript_biotype:protein_coding description:Ribosome assembly factor mrt4 [Source:UniProtKB/TrEMBL;Acc:K4B222])		AT1G25260.1	0
Solyc01g105140.3.1 167	Solyc01g105140.3.1	RHRSRSRSLSPDYDR	S	S(1)LS(1)PDYDR	1	syr1	-0.522899	-0.341863	-0.272059	-0.83066	1.96103	0.00644901	35.1	not assigned.annotated	(original description: pep chromosome:SL3.0:1:93299492:93307374:-1 gene:Solyc01g105140.3 transcript:Solyc01g105140.3.1 gene_biotype:protein_coding transcript_biotype:protein_coding) & Serine/arginine-rich splicing factor SC35 OS=Arabidopsis thaliana (sp|q9fmg4|sc35_arath : 168.0)	SC35	AT5G64200.2	ATSC35,SC35
Solyc01g105140.3.1 214	Solyc01g105140.3.1	ESPPRSLSPTKGSPV	S	S(0.002)LS(0.997)PT(0.034)KGS(0.967)PVRR	1	syr1	-0.807198	-0.0749509	-0.45764	-0.229153	1.97822	-0.409279	35.1	not assigned.annotated	(original description: pep chromosome:SL3.0:1:93299492:93307374:-1 gene:Solyc01g105140.3 transcript:Solyc01g105140.3.1 gene_biotype:protein_coding transcript_biotype:protein_coding) & Serine/arginine-rich splicing factor SC35 OS=Arabidopsis thaliana (sp|q9fmg4|sc35_arath : 168.0)	SC35	AT5G64200.2	ATSC35,SC35
Solyc01g105140.3.1 219	Solyc01g105140.3.1	SLSPTKGSPVRRVRN	S	S(0.004)LS(0.996)PT(0.01)KGS(0.99)PVRR	1	syr1	-0.783865	-0.274439	-0.259281	-0.152248	1.98784	-0.518005	35.1	not assigned.annotated	(original description: pep chromosome:SL3.0:1:93299492:93307374:-1 gene:Solyc01g105140.3 transcript:Solyc01g105140.3.1 gene_biotype:protein_coding transcript_biotype:protein_coding) & Serine/arginine-rich splicing factor SC35 OS=Arabidopsis thaliana (sp|q9fmg4|sc35_arath : 168.0)	SC35	AT5G64200.2	ATSC35,SC35
Solyc01g105150.3.1 14	Solyc01g105150.3.1	ERENGGLTSMESIES	T	ENGGLT(1)SMES(0.987)IES(0.013)R	1	syr1	0.110971	-0.67294	-0.269819	-0.570454	-0.554561	1.9568	24.2.3.11	Solute transport.carrier-mediated transport.APC superfamily.potassium cation transporter (HAK/KUP/KT)	potassium cation transporter (HAK/KUP/KT) (original description: pep chromosome:SL3.0:1:93316322:93327197:1 gene:Solyc01g105150.3 transcript:Solyc01g105150.3.1 gene_biotype:protein_coding transcript_biotype:protein_coding)	POT7	AT5G09400.1	KUP7
Solyc01g105150.3.1 76	Solyc01g105150.3.1	RTGPRIDSFDVEALE	S	IDS(1)FDVEALEVPGVQK	1	syr1	-0.405738	-0.923824	0.0348	-0.281366	-0.365074	1.9412	24.2.3.11	Solute transport.carrier-mediated transport.APC superfamily.potassium cation transporter (HAK/KUP/KT)	potassium cation transporter (HAK/KUP/KT) (original description: pep chromosome:SL3.0:1:93316322:93327197:1 gene:Solyc01g105150.3 transcript:Solyc01g105150.3.1 gene_biotype:protein_coding transcript_biotype:protein_coding)	POT7	AT5G09400.1	KUP7
Solyc01g105980.3.1 23	Solyc01g105980.3.1	VNNGRSISPNRVRTG	S	SIS(1)PNRVR	1	syr1	-0.457331	-0.857105	-0.603906	-0.63575	1.39028	1.16381	35.2	not assigned.not annotated	no hits & (original description: pep chromosome:SL3.0:1:93870016:93874862:-1 gene:Solyc01g105980.3 transcript:Solyc01g105980.3.1 gene_biotype:protein_coding transcript_biotype:protein_coding)		AT4G33625.1	0
Solyc01g107150.3.1 218	Solyc01g107150.3.1	TNFMKSTSPSGPGAT	S	STS(0.999)PSGPGATTR	1	syr1	-0.299914	-0.301604	-0.254054	-1.25143	1.74947	0.357527	35.2	not assigned.not annotated	no hits & (original description: pep chromosome:SL3.0:1:94654059:94663782:-1 gene:Solyc01g107150.3 transcript:Solyc01g107150.3.1 gene_biotype:protein_coding transcript_biotype:protein_coding)		AT2G14835.2	0
Solyc01g108230.3.1 282	Solyc01g108230.3.1	QVGEDIRSDSEDDD_	S	GQVGEDIRS(1)DS(1)EDDD	1	syr1	-1.62282	-0.766926	0.646016	1.04221	0.470496	0.231028	5.4.5	Lipid metabolism.sphingolipid biosynthesis.ceramide synthase	ceramide synthase (original description: pep chromosome:SL3.0:1:95475925:95483881:1 gene:Solyc01g108230.3 transcript:Solyc01g108230.3.1 gene_biotype:protein_coding transcript_biotype:protein_coding)	LAG2	AT3G19260.1	LAG1 HOMOLOG 2,LOH2
Solyc01g108250.3.1 13	Solyc01g108250.3.1	SREGLELSDESDYED	S	EGLELS(1)DES(1)DYEDEEGSSR	1	syr1	-0.796602	-0.381012	-0.358039	-0.790443	1.78026	0.545837	35.1	not assigned.annotated	(original description: pep chromosome:SL3.0:1:95516428:95519424:1 gene:Solyc01g108250.3 transcript:Solyc01g108250.3.1 gene_biotype:protein_coding transcript_biotype:protein_coding) & Protein CYPRO4 OS=Cynara cardunculus (sp|p40781|cypr4_cynca : 803.0)		AT3G19240.1	0
Solyc01g108250.3.1 16	Solyc01g108250.3.1	GLELSDESDYEDEEG	S	EGLELS(1)DES(1)DYEDEEGSSR	1	syr1	-0.84968	-0.63145	-0.42159	-0.471261	1.76214	0.61184	35.1	not assigned.annotated	(original description: pep chromosome:SL3.0:1:95516428:95519424:1 gene:Solyc01g108250.3 transcript:Solyc01g108250.3.1 gene_biotype:protein_coding transcript_biotype:protein_coding) & Protein CYPRO4 OS=Cynara cardunculus (sp|p40781|cypr4_cynca : 803.0)		AT3G19240.1	0
Solyc01g111660.3.1 300	Solyc01g111660.3.1	AAIKALGSFRSNATN	S	ALGS(1)FRS(1)NAT(1)N	1	syr1	-1.13718	-1.21537	0.606189	0.187538	1.33263	0.226186	24.3.1.2	Solute transport.channels.MIP family.plasma membrane intrinsic protein (PIP)	plasma membrane intrinsic protein (PIP) (original description: pep chromosome:SL3.0:1:97779722:97781067:1 gene:Solyc01g111660.3 transcript:Solyc01g111660.3.1 gene_biotype:protein_coding transcript_biotype:protein_coding)	PIP2-7	AT4G35100.2	PIP2;7,PIP3,PIP3A,SIMIP
Solyc01g111660.3.1 303	Solyc01g111660.3.1	KALGSFRSNATN___	S	ALGS(1)FRS(1)NAT(1)N	1	syr1	-1.17061	-1.22931	0.509941	0.110206	1.25215	0.527628	24.3.1.2	Solute transport.channels.MIP family.plasma membrane intrinsic protein (PIP)	plasma membrane intrinsic protein (PIP) (original description: pep chromosome:SL3.0:1:97779722:97781067:1 gene:Solyc01g111660.3 transcript:Solyc01g111660.3.1 gene_biotype:protein_coding transcript_biotype:protein_coding)	PIP2-7	AT4G35100.2	PIP2;7,PIP3,PIP3A,SIMIP
Solyc01g111660.3.1 306	Solyc01g111660.3.1	GSFRSNATN______	T	ALGS(1)FRS(1)NAT(1)N	1	syr1	-1.16536	-0.98163	-0.238158	0.920078	1.32493	0.14013	24.3.1.2	Solute transport.channels.MIP family.plasma membrane intrinsic protein (PIP)	plasma membrane intrinsic protein (PIP) (original description: pep chromosome:SL3.0:1:97779722:97781067:1 gene:Solyc01g111660.3 transcript:Solyc01g111660.3.1 gene_biotype:protein_coding transcript_biotype:protein_coding)	PIP2-7	AT4G35100.2	PIP2;7,PIP3,PIP3A,SIMIP
Solyc02g014310.3.1 115	Solyc02g014310.3.1	SSSDDSDSSDEDEAP	S	VASSSDDS(0.041)DS(0.978)S(0.981)DEDEAPAK	1	syr1	0.0595064	0.0656579	-1.88955	0.0836892	0.806073	0.874628	17.1.1.1.1	Protein biosynthesis.ribosome biogenesis.rRNA biosynthesis.rRNA transcription.rDNA chromatin transcription factor (NCL)	rDNA chromatin transcription factor (NCL) (original description: pep chromosome:SL3.0:2:16213019:16217902:-1 gene:Solyc02g014310.3 transcript:Solyc02g014310.3.1 gene_biotype:protein_coding transcript_biotype:protein_coding)	NUCL2	AT3G18610.1	ATNUC-L2,NUC-L2,PARLL1
Solyc02g014310.3.1 116	Solyc02g014310.3.1	SSDDSDSSDEDEAPA	S	VASSSDDS(0.041)DS(0.978)S(0.981)DEDEAPAK	1	syr1	-1.22204	-0.49972	0.803367	-0.625739	1.48892	0.0552136	17.1.1.1.1	Protein biosynthesis.ribosome biogenesis.rRNA biosynthesis.rRNA transcription.rDNA chromatin transcription factor (NCL)	rDNA chromatin transcription factor (NCL) (original description: pep chromosome:SL3.0:2:16213019:16217902:-1 gene:Solyc02g014310.3 transcript:Solyc02g014310.3.1 gene_biotype:protein_coding transcript_biotype:protein_coding)	NUCL2	AT3G18610.1	ATNUC-L2,NUC-L2,PARLL1
Solyc02g014310.3.1 361	Solyc02g014310.3.1	KAQQTPITPKAQTPG	T	AQQTPIT(1)PK	1	syr1	-0.519446	0.346245	-0.538927	-1.37997	0.709088	1.38301	17.1.1.1.1	Protein biosynthesis.ribosome biogenesis.rRNA biosynthesis.rRNA transcription.rDNA chromatin transcription factor (NCL)	rDNA chromatin transcription factor (NCL) (original description: pep chromosome:SL3.0:2:16213019:16217902:-1 gene:Solyc02g014310.3 transcript:Solyc02g014310.3.1 gene_biotype:protein_coding transcript_biotype:protein_coding)	NUCL2	AT3G18610.1	ATNUC-L2,NUC-L2,PARLL1
Solyc02g020910.3.1 1028	Solyc02g020910.3.1	LDDSRRNSDASVNPT	S	RNS(1)DAS(1)VNPTDEK	1	syr1	-0.275653	-0.279136	-0.653653	-1.21218	1.11094	1.30968	20.2.4.2	Cytoskeleton organisation.microfilament network.myosin microfilament-based motor protein activities.class VIII myosin	class VIII myosin microfilament-based motor protein (original description: pep chromosome:SL3.0:2:20790397:20826568:1 gene:Solyc02g020910.3 transcript:Solyc02g020910.3.1 gene_biotype:protein_coding transcript_biotype:protein_coding)	ATM1	AT3G19960.1	ATM1
Solyc02g020910.3.1 1031	Solyc02g020910.3.1	SRRNSDASVNPTDEK	S	NSDAS(1)VNPTDEK	1	syr1	-0.807074	-0.027367	-0.145943	-1.09561	1.7349	0.341091	20.2.4.2	Cytoskeleton organisation.microfilament network.myosin microfilament-based motor protein activities.class VIII myosin	class VIII myosin microfilament-based motor protein (original description: pep chromosome:SL3.0:2:20790397:20826568:1 gene:Solyc02g020910.3 transcript:Solyc02g020910.3.1 gene_biotype:protein_coding transcript_biotype:protein_coding)	ATM1	AT3G19960.1	ATM1
Solyc02g021640.3.1 528	Solyc02g021640.3.1	SRQLRSGTVGPNEGG	T	S(0.104)GT(0.896)VGPNEGGWATAVR	1	syr1	-0.134871	-0.600251	-0.531295	-1.13555	0.913724	1.48824	35.1	not assigned.annotated	(original description: pep chromosome:SL3.0:2:23816534:23820427:-1 gene:Solyc02g021640.3 transcript:Solyc02g021640.3.1 gene_biotype:protein_coding transcript_biotype:protein_coding) & BTB/POZ domain-containing protein At1g30440 OS=Arabidopsis thaliana (sp|q9s9q9|y1044_arath : 976.0)		AT1G30440.1	0
Solyc02g021640.3.1 552	Solyc02g021640.3.1	VLKVGMDSMRVRVSE	S	VGMDS(1)MR	1	syr1	-0.69094	-0.0576802	-0.297316	-0.19026	-0.729231	1.96543	35.1	not assigned.annotated	(original description: pep chromosome:SL3.0:2:23816534:23820427:-1 gene:Solyc02g021640.3 transcript:Solyc02g021640.3.1 gene_biotype:protein_coding transcript_biotype:protein_coding) & BTB/POZ domain-containing protein At1g30440 OS=Arabidopsis thaliana (sp|q9s9q9|y1044_arath : 976.0)		AT1G30440.1	0
Solyc02g021640.3.1 605	Solyc02g021640.3.1	MCSAQEGSVSNQNKI	S	SQMCSAQEGS(0.999)VS(0.001)NQNK	1	syr1	-0.0992612	0.994635	-0.980904	-0.393442	1.41617	-0.937198	35.1	not assigned.annotated	(original description: pep chromosome:SL3.0:2:23816534:23820427:-1 gene:Solyc02g021640.3 transcript:Solyc02g021640.3.1 gene_biotype:protein_coding transcript_biotype:protein_coding) & BTB/POZ domain-containing protein At1g30440 OS=Arabidopsis thaliana (sp|q9s9q9|y1044_arath : 976.0)		AT1G30440.1	0
Solyc02g061790.3.1 31	Solyc02g061790.3.1	KASRTDDSDDEDAIV	S	TDDS(1)DDEDAIVVCEISK	1	syr1	-1.07781	-1.30759	0.676982	0.216632	1.25115	0.240635	35.1	not assigned.annotated	(original description: pep chromosome:SL3.0:2:33850499:33853736:1 gene:Solyc02g061790.3 transcript:Solyc02g061790.3.1 gene_biotype:protein_coding transcript_biotype:protein_coding) & RNA polymerase II transcriptional coactivator KIWI OS=Arabidopsis thaliana (sp|o65154|kiwi_arath : 101.0)	KIWI	AT5G09250.1	KIWI
Solyc02g061840.3.1 144;177	Solyc02g061840.3.1	SRRKRARTPTPGHYL	T	T(0.998)PT(0.002)PGHYLGLK	1	syr1	-0.396334	-0.376323	-0.0452763	-0.0297694	1.89678	-1.04908	35.1	not assigned.annotated	(original description: pep chromosome:SL3.0:2:33898909:33904042:-1 gene:Solyc02g061840.3 transcript:Solyc02g061840.3.1 gene_biotype:protein_coding transcript_biotype:protein_coding) & Serine/arginine-rich splicing factor SR45a OS=Arabidopsis thaliana (sp|q84th4|sr45a_arath : 107.0)		AT4G35785.2	0
Solyc02g061840.3.1 192	Solyc02g061840.3.1	YRGGRDYSPRRSPYG	S	DYS(1)PRRS(0.999)PY(0.001)GGR	1	syr1	-0.75139	0.799279	-1.38061	-0.454934	1.10078	0.686874	35.1	not assigned.annotated	(original description: pep chromosome:SL3.0:2:33898909:33904042:-1 gene:Solyc02g061840.3 transcript:Solyc02g061840.3.1 gene_biotype:protein_coding transcript_biotype:protein_coding) & Serine/arginine-rich splicing factor SR45a OS=Arabidopsis thaliana (sp|q84th4|sr45a_arath : 107.0)		AT4G35785.2	0
Solyc02g061840.3.1 192;233	Solyc02g061840.3.1	RLPYRDYSPRRSPYG	S	DYS(1)PRRS(0.989)PY(0.011)GGR	1	syr1	-0.847525	0.135874	-0.791161	-0.862386	1.40227	0.962928	35.1	not assigned.annotated	(original description: pep chromosome:SL3.0:2:33898909:33904042:-1 gene:Solyc02g061840.3 transcript:Solyc02g061840.3.1 gene_biotype:protein_coding transcript_biotype:protein_coding) & Serine/arginine-rich splicing factor SR45a OS=Arabidopsis thaliana (sp|q84th4|sr45a_arath : 107.0)		AT4G35785.2	0
Solyc02g061840.3.1 196;237	Solyc02g061840.3.1	RDYSPRRSPYGGRSR	S	DYS(1)PRRS(1)PYGGR	1	syr1	-0.814183	-0.105437	-0.759173	-0.798381	1.38697	1.0902	35.1	not assigned.annotated	(original description: pep chromosome:SL3.0:2:33898909:33904042:-1 gene:Solyc02g061840.3 transcript:Solyc02g061840.3.1 gene_biotype:protein_coding transcript_biotype:protein_coding) & Serine/arginine-rich splicing factor SR45a OS=Arabidopsis thaliana (sp|q84th4|sr45a_arath : 107.0)		AT4G35785.2	0
Solyc02g062270.3.1 567	Solyc02g062270.3.1	KMKGKDISLDEAGED	S	DIS(1)LDEAGEDK	1	syr1	-1.12414	-0.741552	-0.398241	1.67284	0.460979	0.130116	35.1	not assigned.annotated	(original description: pep chromosome:SL3.0:2:34414358:34428118:1 gene:Solyc02g062270.3 transcript:Solyc02g062270.3.1 gene_biotype:protein_coding transcript_biotype:protein_coding) & Heterogeneous nuclear ribonucleoprotein Q OS=Arabidopsis thaliana (sp|q9asp6|hnrpq_arath : 134.0)		AT2G44710.1	0
Solyc02g062620.3.1 245	Solyc02g062620.3.1	RFRESGDSDEEDDDD	S	FRESGDS(1)DEEDDDDRK	1	syr1	-0.781582	-0.648034	-0.429128	-0.630643	1.62469	0.8647	16.1.3.2	RNA processing.RNA 5'-end cap adding.CBP80-CBP20 mRNA Cap-Binding complex (CBC).component CBP20	component CBP20 of CBP80-CBP20 mRNA Cap-Binding complex (CBC) (original description: pep chromosome:SL3.0:2:34895133:34912181:-1 gene:Solyc02g062620.3 transcript:Solyc02g062620.3.1 gene_biotype:protein_coding transcript_biotype:protein_coding description:Nuclear cap-binding protein subunit 2 [Source:UniProtKB/TrEMBL;Acc:K4B6F0])	CBP20	AT5G44200.2	ATCBP20,CBP20
Solyc02g069650.2.1 224	Solyc02g069650.2.1	SADIAPSSPKMVLGS	S	ELADEVSADIAPS(0.081)S(0.919)PK	1	syr1	0.798821	-0.749917	-0.105112	-1.49339	1.19766	0.351941	0	0	0	VPS54	AT4G19490.2	ATVPS54,VPS54
Solyc02g070330.3.1 128;128;128	Solyc02g070330.3.1	FKLCKVRSVQFGQKG	S	VRS(1)VQFGQK	1	syr1	-0.262151	-0.489287	-0.291205	-0.878697	1.95796	-0.036625	17.1.3.1.5	Protein biosynthesis.ribosome biogenesis.small ribosomal subunit (SSU).SSU proteome.component RPS4	component RPS4 of SSU proteome (original description: pep chromosome:SL3.0:2:40667271:40683638:1 gene:Solyc02g070330.3 transcript:Solyc02g070330.3.1 gene_biotype:protein_coding transcript_biotype:protein_coding)	RPS4B	AT5G07090.1	0
Solyc02g071320.3.1 261	Solyc02g071320.3.1	VDEKDTASDTVVENW	S	DTAS(1)DTVVENWK	1	syr1	-0.880821	-1.46362	0.0695297	0.719619	0.359428	1.19587	35.2	not assigned.not annotated	no hits & (original description: pep chromosome:SL3.0:2:41359573:41365282:-1 gene:Solyc02g071320.3 transcript:Solyc02g071320.3.1 gene_biotype:protein_coding transcript_biotype:protein_coding)		0	0
Solyc02g071320.3.1 309	Solyc02g071320.3.1	CNASAISSGNTLEST	S	RDETATAVSCNASAIS(0.009)S(0.981)GNT(0.009)LESTDAK	1	syr1	-0.212205	-0.19686	0.0182008	-1.6528	1.24073	0.802941	35.2	not assigned.not annotated	no hits & (original description: pep chromosome:SL3.0:2:41359573:41365282:-1 gene:Solyc02g071320.3 transcript:Solyc02g071320.3.1 gene_biotype:protein_coding transcript_biotype:protein_coding)		0	0
Solyc02g078640.3.1 1876	Solyc02g078640.3.1	SPKFGPLSPVNTNPL	S	FGPLS(1)PVNTNPLNDAK	1	syr1	-0.88379	-1.14849	-0.426504	0.666845	0.318146	1.4738	13.4.1.1	Cell cycle organisation.cytokinesis.preprophase microtubule organization.microtubule-associated protein (MOR1)	microtubule-associated protein (MOR1) (original description: pep chromosome:SL3.0:2:43846756:43870698:-1 gene:Solyc02g078640.3 transcript:Solyc02g078640.3.1 gene_biotype:protein_coding transcript_biotype:protein_coding)	MOR1	AT2G35630.1	GEM1,MOR1
Solyc02g078840.3.1 79	Solyc02g078840.3.1	DIPLDSASDLKKKEK	S	NASIDIPLDS(0.02)AS(0.98)DLK	1	syr1	-0.241483	-1.30364	0.00889113	-0.649466	0.628265	1.55743	35.1	not assigned.annotated	(original description: pep chromosome:SL3.0:2:44056823:44062584:1 gene:Solyc02g078840.3 transcript:Solyc02g078840.3.1 gene_biotype:protein_coding transcript_biotype:protein_coding) & Secretory carrier-associated membrane protein 3 OS=Arabidopsis thaliana (sp|q9m5p2|scam3_arath : 290.0)	SCAMP3	AT1G61250.1	SC3
Solyc02g081030.3.1 50	Solyc02g081030.3.1	YLKGLRHSPTHSGAF	S	HS(0.993)PT(0.006)HSGAFVAK	1	syr1	-0.129893	0.291905	-0.897106	-1.36728	1.13385	0.968532	24.3.7	Solute transport.channels.calcium-permeable channel (OSCA)	calcium-permeable channel (OSCA) (original description: pep chromosome:SL3.0:2:45639309:45651748:-1 gene:Solyc02g081030.3 transcript:Solyc02g081030.3.1 gene_biotype:protein_coding transcript_biotype:protein_coding)	CSC1	AT4G22120.2	0
Solyc02g081030.3.1 755	Solyc02g081030.3.1	PSKVSAGSSPSLPDA	S	VS(0.029)AGS(0.966)S(0.658)PS(0.347)LPDAVTHEH	1	syr1	-0.22089	-0.338868	-0.212241	-1.2015	0.149972	1.82352	24.3.7	Solute transport.channels.calcium-permeable channel (OSCA)	calcium-permeable channel (OSCA) (original description: pep chromosome:SL3.0:2:45639309:45651748:-1 gene:Solyc02g081030.3 transcript:Solyc02g081030.3.1 gene_biotype:protein_coding transcript_biotype:protein_coding)	CSC1	AT4G22120.2	0
Solyc02g081810.3.1 486	Solyc02g081810.3.1	AASPDVESVKKEKKK	S	EADEAAS(1)PDVES(1)VKK	1	syr1	-0.755653	-0.880536	-0.716585	-0.0595059	0.869197	1.54308	17.1.1.2.2.1.1	Protein biosynthesis.ribosome biogenesis.rRNA biosynthesis.post-transcriptional rRNA modification.pseudouridylation.H/ACA small nucleolar ribonucleoprotein (snoRNP) rRNA pseudouridylation complex.pseudouridine synthase component Nap57/CBF5	pseudouridine synthase component Nap57/CBF5 of H/ACA small nucleolar ribonucleoprotein (snoRNP) RNA pseudouridylation complex (original description: pep chromosome:SL3.0:2:46172475:46174238:1 gene:Solyc02g081810.3 transcript:Solyc02g081810.3.1 gene_biotype:protein_coding transcript_biotype:protein_coding)	CBF5	AT3G57150.1	AtCBF5,AtNAP57,CBF5,NAP57
Solyc02g082430.3.1 201;136	Solyc02g082430.3.1	RFRLTHETSFVRAHT	T	LTHET(0.772)S(0.228)FVR	1	syr1	-1.18241	-1.31638	0.230441	0.738131	0.989085	0.541131	35.1	not assigned.annotated	(original description: pep chromosome:SL3.0:2:46671346:46678842:-1 gene:Solyc02g082430.3 transcript:Solyc02g082430.3.1 gene_biotype:protein_coding transcript_biotype:protein_coding description:MLO-like protein [Source:UniProtKB/TrEMBL;Acc:K4BAB3]) & MLO-like protein 8 OS=Arabidopsis thaliana (sp|o22757|mlo8_arath : 695.0)	MLO8	AT2G17480.1	ATMLO8,MLO8
Solyc02g082430.3.1 202;137	Solyc02g082430.3.1	FRLTHETSFVRAHTS	S	LTHET(0.004)S(0.996)FVR	1	syr1	0.446157	-0.326161	-1.42916	-0.732982	0.899336	1.14281	35.1	not assigned.annotated	(original description: pep chromosome:SL3.0:2:46671346:46678842:-1 gene:Solyc02g082430.3 transcript:Solyc02g082430.3.1 gene_biotype:protein_coding transcript_biotype:protein_coding description:MLO-like protein [Source:UniProtKB/TrEMBL;Acc:K4BAB3]) & MLO-like protein 8 OS=Arabidopsis thaliana (sp|o22757|mlo8_arath : 695.0)	MLO8	AT2G17480.1	ATMLO8,MLO8
Solyc02g082540.3.1 812	Solyc02g082540.3.1	KDVSFDGSPHGAQRK	S	DVSFDGS(1)PHGAQR	1	syr1	-0.0426624	0.371195	-1.09381	-1.24901	0.81316	1.20113	22.1.4.7	Vesicle trafficking.clathrin coated vesicle (CCV) machinery.TPLATE AP-2 co-adaptor complex.component EH	component EH of TPLATE AP-2 co-adaptor complex (original description: pep chromosome:SL3.0:2:46757748:46769696:-1 gene:Solyc02g082540.3 transcript:Solyc02g082540.3.1 gene_biotype:protein_coding transcript_biotype:protein_coding)		AT1G21630.1	0
Solyc02g082700.3.1 134	Solyc02g082700.3.1	DDEDDDGSEEEDDD_	S	SEVHDDDEDDDGS(1)EEEDDD	1	syr1	-1.69736	-0.391903	0.0423135	0.149057	1.21387	0.684025	35.1	not assigned.annotated	(original description: pep chromosome:SL3.0:2:46910194:46911778:-1 gene:Solyc02g082700.3 transcript:Solyc02g082700.3.1 gene_biotype:protein_coding transcript_biotype:protein_coding) & HMG1/2-like protein OS=Ipomoea nil (sp|p40619|hmgl_iponi : 82.0)	HMGB3	AT1G20696.3	HMGB3,NFD03,NFD3
Solyc02g083320.3.1 185	Solyc02g083320.3.1	YRGGRDYSPRHSPYR	S	DY(0.013)S(0.997)PRHS(0.99)PYR	1	syr1	-0.290545	-0.00222046	-0.44567	-1.37468	1.6018	0.511318	35.1	not assigned.annotated	(original description: pep chromosome:SL3.0:2:47324602:47328209:-1 gene:Solyc02g083320.3 transcript:Solyc02g083320.3.1 gene_biotype:protein_coding transcript_biotype:protein_coding) & Serine/arginine-rich splicing factor SR45a OS=Arabidopsis thaliana (sp|q84th4|sr45a_arath : 99.0)		AT4G35785.2	0
Solyc02g083320.3.1 189	Solyc02g083320.3.1	RDYSPRHSPYRGGRD	S	DY(0.061)S(0.939)PRHS(1)PYR	1	syr1	-0.215564	0.159088	-0.644759	-1.3946	1.47882	0.61701	35.1	not assigned.annotated	(original description: pep chromosome:SL3.0:2:47324602:47328209:-1 gene:Solyc02g083320.3 transcript:Solyc02g083320.3.1 gene_biotype:protein_coding transcript_biotype:protein_coding) & Serine/arginine-rich splicing factor SR45a OS=Arabidopsis thaliana (sp|q84th4|sr45a_arath : 99.0)		AT4G35785.2	0
Solyc02g083320.3.1 198	Solyc02g083320.3.1	YRGGRDYSPRRSPYA	S	DYS(1)PRRS(0.986)PY(0.014)AGR	1	syr1	-0.814418	-0.462284	-0.28815	-0.440722	1.96054	0.0450325	35.1	not assigned.annotated	(original description: pep chromosome:SL3.0:2:47324602:47328209:-1 gene:Solyc02g083320.3 transcript:Solyc02g083320.3.1 gene_biotype:protein_coding transcript_biotype:protein_coding) & Serine/arginine-rich splicing factor SR45a OS=Arabidopsis thaliana (sp|q84th4|sr45a_arath : 99.0)		AT4G35785.2	0
Solyc02g083320.3.1 202	Solyc02g083320.3.1	RDYSPRRSPYAGRSR	S	DY(0.003)S(0.997)PRRS(1)PYAGR	1	syr1	-0.914477	-0.265186	-0.347484	-0.498431	1.92732	0.0982538	35.1	not assigned.annotated	(original description: pep chromosome:SL3.0:2:47324602:47328209:-1 gene:Solyc02g083320.3 transcript:Solyc02g083320.3.1 gene_biotype:protein_coding transcript_biotype:protein_coding) & Serine/arginine-rich splicing factor SR45a OS=Arabidopsis thaliana (sp|q84th4|sr45a_arath : 99.0)		AT4G35785.2	0
Solyc02g085380.3.1 260	Solyc02g085380.3.1	QEEQSILSPRVGKFA	S	VLNIQEEQSILS(1)PR	1	syr1	-0.635673	-1.10015	0.180936	0.317104	-0.496067	1.73385	35.1	not assigned.annotated	(original description: pep chromosome:SL3.0:2:48944743:48948291:1 gene:Solyc02g085380.3 transcript:Solyc02g085380.3.1 gene_biotype:protein_coding transcript_biotype:protein_coding) & Protein LIKE COV 3 OS=Arabidopsis thaliana (sp|f4iqj6|lcv3_arath : 321.0)	LCV3	AT2G18460.1	LCV3
Solyc02g086600.3.1 880	Solyc02g086600.3.1	DAILDLISDDESEQK	S	DAILDLIS(1)DDESEQK	1	syr1	-0.396522	-0.877612	-0.72724	-0.447593	1.63959	0.809373	16.12.1.1	RNA processing.organelle machinery.ribonuclease activities.polynucleotide phosphorylase (PNP)	polynucleotide phosphorylase (PNP) (original description: pep chromosome:SL3.0:2:49883082:49902833:-1 gene:Solyc02g086600.3 transcript:Solyc02g086600.3.1 gene_biotype:protein_coding transcript_biotype:protein_coding)	PNP2	AT5G14580.1	0
Solyc02g087630.3.1 36	Solyc02g087630.3.1	RVIAFHSSNRWQLHF	S	VIAFHS(0.078)S(0.922)NR	1	syr1	0.380387	0.422893	-1.21625	-0.7684	1.56765	-0.38628	10.6.1	Redox homeostasis.cytosol/mitochondrion/nucleus redox homeostasis.H-type thioredoxin	H-type thioredoxin (original description: pep chromosome:SL3.0:2:50641862:50643977:-1 gene:Solyc02g087630.3 transcript:Solyc02g087630.3.1 gene_biotype:protein_coding transcript_biotype:protein_coding)	TRX2	AT5G39950.1	ATH2,ATTRX2,ATTRXH2,TRX2,TRXH2
Solyc02g087710.3.1 636	Solyc02g087710.3.1	VVDSGNESGSN____	S	NPQPTVVDSGNES(1)GSN	1	syr1	-1.0777	0.295085	-0.450864	-0.220488	1.83211	-0.37814	12.2.2.2	Chromatin organisation.histone chaperone activities.FACT histone chaperone complex.component SSRP	component SSRP of FACT histone chaperone complex (original description: pep chromosome:SL3.0:2:50666860:50673482:-1 gene:Solyc02g087710.3 transcript:Solyc02g087710.3.1 gene_biotype:protein_coding transcript_biotype:protein_coding description:FACT complex subunit SSRP1 [Source:UniProtKB/TrEMBL;Acc:K4BBS7])	SSRP1	AT3G28730.1	ATHMG,HMG,NFD,SSRP1
Solyc02g089640.3.1 578	Solyc02g089640.3.1	EKISRRLSESGLELY	S	RLS(0.974)ES(0.026)GLELYGK	1	syr1	-1.05383	0.33036	-0.179753	-0.428687	1.82294	-0.491036	21.2.1.1.1	Cell wall organisation.hemicellulose.xyloglucan.biosynthesis.1,4-beta-glucan synthase (CSLC)	1,4-beta-glucan synthase (CSLC) (original description: pep chromosome:SL3.0:2:52026447:52031934:-1 gene:Solyc02g089640.3 transcript:Solyc02g089640.3.1 gene_biotype:protein_coding transcript_biotype:protein_coding)	CSLC4	AT3G28180.1	ATCSLC04,ATCSLC4,CSLC04,CSLC4
Solyc02g089800.3.1 838	Solyc02g089800.3.1	GQDNVEDSHHSDMKA	S	VGQDNVEDS(1)HHS(1)DMK	1	syr1	-1.33348	0.0503215	-0.81955	-0.106626	0.885934	1.3234	20.4.3.1	Cytoskeleton organisation.nuclear dynamics.nuclear shape determination.lamin-like protein (CRWN)	CRWN nuclear lamina lamin-like protein (original description: pep chromosome:SL3.0:2:52134187:52141765:-1 gene:Solyc02g089800.3 transcript:Solyc02g089800.3.1 gene_biotype:protein_coding transcript_biotype:protein_coding)	CRWN1	AT1G67230.1	LINC1
Solyc02g089800.3.1 841	Solyc02g089800.3.1	NVEDSHHSDMKAGQR	S	VGQDNVEDS(1)HHS(1)DMK	1	syr1	-1.02243	0.208885	-0.335177	-0.626685	1.84423	-0.0688261	20.4.3.1	Cytoskeleton organisation.nuclear dynamics.nuclear shape determination.lamin-like protein (CRWN)	CRWN nuclear lamina lamin-like protein (original description: pep chromosome:SL3.0:2:52134187:52141765:-1 gene:Solyc02g089800.3 transcript:Solyc02g089800.3.1 gene_biotype:protein_coding transcript_biotype:protein_coding)	CRWN1	AT1G67230.1	LINC1
Solyc02g090850.3.1 361	Solyc02g090850.3.1	KPKVEGYSPPPSPPP	S	VEGY(0.002)S(0.999)PPPS(1)PPPR	1	syr1	-0.893209	-0.328792	-1.1578	0.311579	1.54289	0.525328	35.2	not assigned.not annotated	no hits & (original description: pep chromosome:SL3.0:2:52957670:52966033:1 gene:Solyc02g090850.3 transcript:Solyc02g090850.3.1 gene_biotype:protein_coding transcript_biotype:protein_coding)		AT4G36980.4	0
Solyc02g090850.3.1 365	Solyc02g090850.3.1	EGYSPPPSPPPRTDP	S	VEGY(0.003)S(0.997)PPPS(1)PPPR	1	syr1	-1.7224	-0.138073	-0.000441131	0.204579	1.37621	0.280127	35.2	not assigned.not annotated	no hits & (original description: pep chromosome:SL3.0:2:52957670:52966033:1 gene:Solyc02g090850.3 transcript:Solyc02g090850.3.1 gene_biotype:protein_coding transcript_biotype:protein_coding)		AT4G36980.4	0
Solyc02g091840.3.1 990	Solyc02g091840.3.1	PSASALESPTSIPGD	S	SDDSTVTDQSPPSASALES(0.911)PT(0.072)S(0.017)IPGDTK	1	syr1	-0.398775	-0.829938	1.02625	-1.33737	1.01981	0.520013	18.4.1.11	Protein modification.phosphorylation.TKL protein kinase superfamily.protein kinase (LRR-XI)	protein kinase (LRR-XI) (original description: pep chromosome:SL3.0:2:53708223:53728596:1 gene:Solyc02g091840.3 transcript:Solyc02g091840.3.1 gene_biotype:protein_coding transcript_biotype:protein_coding description:Leucine rich repeat receptor protein kinase CLAVATA1 [Source:UniProtKB/TrEMBL;Acc:F8WS84])	BAM1	AT5G65700.1	BAM1
Solyc02g091960.3.1 903	Solyc02g091960.3.1	EGSPGTLSGDSGRKV	S	VTEGSPGTLS(1)GDS(1)GRK	1	syr1	-1.71132	-0.363425	0.138483	1.29567	0.454819	0.185775	20.4.3.1	Cytoskeleton organisation.nuclear dynamics.nuclear shape determination.lamin-like protein (CRWN)	CRWN nuclear lamina lamin-like protein (original description: pep chromosome:SL3.0:2:53808449:53814628:1 gene:Solyc02g091960.3 transcript:Solyc02g091960.3.1 gene_biotype:protein_coding transcript_biotype:protein_coding)	LINC4	AT5G65770.1	LINC4
Solyc02g091960.3.1 906	Solyc02g091960.3.1	PGTLSGDSGRKVGNN	S	VTEGSPGT(0.006)LS(0.993)GDS(1)GRK	1	syr1	-1.35701	-0.978119	0.173061	0.765152	1.25104	0.145875	20.4.3.1	Cytoskeleton organisation.nuclear dynamics.nuclear shape determination.lamin-like protein (CRWN)	CRWN nuclear lamina lamin-like protein (original description: pep chromosome:SL3.0:2:53808449:53814628:1 gene:Solyc02g091960.3 transcript:Solyc02g091960.3.1 gene_biotype:protein_coding transcript_biotype:protein_coding)	LINC4	AT5G65770.1	LINC4
Solyc02g093630.3.1 327	Solyc02g093630.3.1	STNSRADSLSRPDSF	S	ADS(1)LSRPDS(1)FR	1	syr1	-0.601421	-1.40565	-0.0718947	1.03191	1.24612	-0.199059	35.1	not assigned.annotated	(original description: pep chromosome:SL3.0:2:55056069:55066141:1 gene:Solyc02g093630.3 transcript:Solyc02g093630.3.1 gene_biotype:protein_coding transcript_biotype:protein_coding) & Uncharacterized membrane protein At3g27390 OS=Arabidopsis thaliana (sp|q8gum4|y3739_arath : 546.0)		AT5G40640.1	0
Solyc02g094485.1.1 264	Solyc02g094485.1.1	DKFRSDFSPPDQGFS	S	S(0.007)DFS(0.993)PPDQGFSNR	1	syr1	-0.155541	-0.80576	-0.577817	0.0758587	-0.475922	1.93918	16.12.5.4.11	RNA processing.organelle machinery.RNA editing.mitochondrial RNA editing factor activities (PPR-type).RNA editing factor (MEF14)	RNA editing factor (MEF14) (original description: pep chromosome:SL3.0:2:55620977:55623710:-1 gene:Solyc02g094485.1 transcript:Solyc02g094485.1.1 gene_biotype:protein_coding transcript_biotype:protein_coding)		AT3G26780.1	0
Solyc03g005410.3.1 12	Solyc03g005410.3.1	SNSGVPGTPSGRIRR	T	MHTDSNS(0.001)GVPGT(0.996)PS(0.003)GR	1	syr1	0.557083	-1.91111	-0.0789901	0.226615	0.95817	0.248236	5.2.6.1	Lipid metabolism.glycerolipid biosynthesis.phosphatidylglycerol.CDP-diacylglycerol synthase	CDP-diacylglycerol synthase (original description: pep chromosome:SL3.0:3:271930:288255:-1 gene:Solyc03g005410.3 transcript:Solyc03g005410.3.1 gene_biotype:protein_coding transcript_biotype:protein_coding)	CDS2	AT4G22340.3	CDS2
Solyc03g006920.2.1 529	Solyc03g006920.2.1	LRRARKNSYDSASGD	S	KNS(1)YDS(0.917)AS(0.083)GDIPK	1	syr1	-1.0258	-0.651963	-0.200519	-0.592528	1.43405	1.03676	0	0	0		AT2G45590.1	0
Solyc03g006920.2.1 532	Solyc03g006920.2.1	ARKNSYDSASGDIPK	S	KNS(0.998)Y(0.002)DS(0.996)AS(0.004)GDIPK	1	syr1	-1.36133	-0.783692	0.103413	-0.183691	1.19074	1.03456	0	0	0		AT2G45590.1	0
Solyc03g007250.1.1 178	Solyc03g007250.1.1	LARGGGSSPSLGATI	S	GGGS(0.104)S(0.896)PSLGATIYASR	1	syr1	0.386411	-0.235232	-0.590026	-0.718925	1.85563	-0.697858	0	0	0	CNGC1	AT5G53130.1	ATCNGC1,CNGC1
Solyc03g007530.3.1 210	Solyc03g007530.3.1	VNGISKSTDSVGLVT	T	S(0.225)T(0.775)DSVGLVTPFAK	1	syr1	-0.0546085	-0.662203	-1.27696	-0.251398	1.53748	0.707686	24.1.3.1.2	Solute transport.primary active transport.ABC superfamily.ABC1 family.subfamily ABCC transporter	subfamily ABCC transporter (original description: pep chromosome:SL3.0:3:2104850:2115103:1 gene:Solyc03g007530.3 transcript:Solyc03g007530.3.1 gene_biotype:protein_coding transcript_biotype:protein_coding)	ABCC10	AT3G59140.1	ATMRP14,MRP14
Solyc03g007530.3.1 212	Solyc03g007530.3.1	GISKSTDSVGLVTPF	S	STDS(1)VGLVTPFAK	1	syr1	0.380161	0.10711	-0.706309	-1.21286	1.67744	-0.245541	24.1.3.1.2	Solute transport.primary active transport.ABC superfamily.ABC1 family.subfamily ABCC transporter	subfamily ABCC transporter (original description: pep chromosome:SL3.0:3:2104850:2115103:1 gene:Solyc03g007530.3 transcript:Solyc03g007530.3.1 gene_biotype:protein_coding transcript_biotype:protein_coding)	ABCC10	AT3G59140.1	ATMRP14,MRP14
Solyc03g026240.3.1 162	Solyc03g026240.3.1	PRGRDRLSPDYGRGR	S	DRLS(1)PDYGR	1	syr1	-0.234475	-0.14877	-0.833538	-0.949522	1.78318	0.383126	16.4.6.3	RNA processing.pre-mRNA splicing.spliceosome-associated non-snRNP factor activities.splicing factor (RS31|40|41)	RS31/40/41 RNA splicing factor (original description: pep chromosome:SL3.0:3:3702593:3704171:-1 gene:Solyc03g026240.3 transcript:Solyc03g026240.3.1 gene_biotype:protein_coding transcript_biotype:protein_coding)	RS40	AT4G25500.4	AT-SRP40,ATRSP35,ATRSP40,RSP35
Solyc03g026240.3.1 217	Solyc03g026240.3.1	GRGRDQLSPDYGRGP	S	DQLS(1)PDYGR	1	syr1	-1.94881	0.719304	0.157965	0.654376	-0.0602871	0.47745	16.4.6.3	RNA processing.pre-mRNA splicing.spliceosome-associated non-snRNP factor activities.splicing factor (RS31|40|41)	RS31/40/41 RNA splicing factor (original description: pep chromosome:SL3.0:3:3702593:3704171:-1 gene:Solyc03g026240.3 transcript:Solyc03g026240.3.1 gene_biotype:protein_coding transcript_biotype:protein_coding)	RS40	AT4G25500.4	AT-SRP40,ATRSP35,ATRSP40,RSP35
Solyc03g032040.3.1 434	Solyc03g032040.3.1	YLHEEGGSGSRRGSI	S	IYLHEEGGS(0.966)GS(0.034)R	1	syr1	0.294946	-0.380133	-1.49069	-0.192959	1.5717	0.197135	24.2.2.1.4	Solute transport.carrier-mediated transport.MFS superfamily.SP family.monosaccharide transporter (AZT)	monosaccharide transporter (AZT) (original description: pep chromosome:SL3.0:3:4581413:4585758:1 gene:Solyc03g032040.3 transcript:Solyc03g032040.3.1 gene_biotype:protein_coding transcript_biotype:protein_coding description:Tonoplast monosaccharide transporter 1 [Source:UniProtKB/TrEMBL;Acc:K4BFH5])	TMT2	AT4G35300.4	TMT2
Solyc03g033540.3.1 553	Solyc03g033540.3.1	RRLLRTASMSSPTVR	S	TAS(1)MSSPTVR	1	syr1	1.23976	-1.29613	-0.479948	-0.744641	0.938623	0.342334	18.4.5.4	Protein modification.phosphorylation.CAMK protein kinase superfamily.protein kinase (CDPK)	protein kinase (CDPK) (original description: pep chromosome:SL3.0:3:5101615:5109244:-1 gene:Solyc03g033540.3 transcript:Solyc03g033540.3.1 gene_biotype:protein_coding transcript_biotype:protein_coding description:Calcium-dependent protein kinase [Source:UniProtKB/TrEMBL;Acc:C6KGT3])	CPK16	AT2G17890.1	CPK16
Solyc03g044020.3.1 1088	Solyc03g044020.3.1	AEQQDTNSDEEPGRI	S	TELAEQQDTNS(1)DEEPGR	1	syr1	-1.70966	-0.550653	0.656493	0.089189	1.06377	0.45086	13.3.1.3.2	Cell cycle organisation.mitosis and meiosis.chromatin condensation.condensin II complex.component CAP-G2	component CAP-G2 of condensin II complex (original description: pep chromosome:SL3.0:3:7823029:7832206:-1 gene:Solyc03g044020.3 transcript:Solyc03g044020.3.1 gene_biotype:protein_coding transcript_biotype:protein_coding)		AT1G64960.1	0
Solyc03g045090.3.1 112	Solyc03g045090.3.1	SRTSGTPTTPTSNPT	T	TSGTPT(0.924)T(0.076)PTSNPTSLR	1	syr1	-0.585059	-0.526062	-1.36313	1.38978	0.501634	0.582843	35.2	not assigned.not annotated	no hits & (original description: pep chromosome:SL3.0:3:11518687:11523574:-1 gene:Solyc03g045090.3 transcript:Solyc03g045090.3.1 gene_biotype:protein_coding transcript_biotype:protein_coding)		AT3G02420.1	0
Solyc03g053010.3.1 494	Solyc03g053010.3.1	VKSSSVTSESEDNVS	S	SSSVTS(1)ESEDNVSSAQNR	1	syr1	-1.3399	0.486981	1.2146	-0.882724	0.797797	-0.276756	35.2	not assigned.not annotated	no hits & (original description: pep chromosome:SL3.0:3:23654013:23673714:1 gene:Solyc03g053010.3 transcript:Solyc03g053010.3.1 gene_biotype:protein_coding transcript_biotype:protein_coding)		AT3G12010.1	0
Solyc03g058380.3.1 69;458;457	Solyc03g058380.3.1	DEEWDAKSWDDADLK	S	S(1)WDDADLK	1	syr1	0.276882	0.111285	-1.99986	0.631091	0.617662	0.36294	17.4.3.2	Protein biosynthesis.translation initiation.eIF2A-eIF5B initiator tRNA carrier complex.Met-tRNA positioning component eIF5B	Met-tRNA positioning component eIF5B of initiator tRNA carrier complex (original description: pep chromosome:SL3.0:3:26279500:26289534:-1 gene:Solyc03g058380.3 transcript:Solyc03g058380.3.1 gene_biotype:protein_coding transcript_biotype:protein_coding)		AT1G76810.1	0
Solyc03g080090.3.1 622	Solyc03g080090.3.1	KASDEHSSTTSDTTT	S	ASDEHS(0.003)S(0.997)T(0.001)T(0.104)S(0.895)DTTTIK	1	syr1	-0.580863	0.390063	-1.71268	0.720589	0.168166	1.01472	15.5.17	RNA biosynthesis.transcriptional regulation.transcription factor (NAC)	transcription factor (NAC) (original description: pep chromosome:SL3.0:3:53422235:53427865:1 gene:Solyc03g080090.3 transcript:Solyc03g080090.3.1 gene_biotype:protein_coding transcript_biotype:protein_coding)	NAC062	AT3G49530.1	ANAC062,NAC062,NTL6
Solyc03g080090.3.1 623	Solyc03g080090.3.1	ASDEHSSTTSDTTTI	T	ASDEHSS(0.003)T(0.992)T(0.005)SDTTTIK	1	syr1	-1.15393	-0.565173	1.11665	0.0265174	1.27173	-0.695795	15.5.17	RNA biosynthesis.transcriptional regulation.transcription factor (NAC)	transcription factor (NAC) (original description: pep chromosome:SL3.0:3:53422235:53427865:1 gene:Solyc03g080090.3 transcript:Solyc03g080090.3.1 gene_biotype:protein_coding transcript_biotype:protein_coding)	NAC062	AT3G49530.1	ANAC062,NAC062,NTL6
Solyc03g080090.3.1 624	Solyc03g080090.3.1	SDEHSSTTSDTTTIK	T	ASDEHS(0.964)S(0.037)T(0.021)T(0.978)S(0.001)DTTTIK	1	syr1	0.609421	-1.66271	0.923882	-0.734191	0.209885	0.653717	15.5.17	RNA biosynthesis.transcriptional regulation.transcription factor (NAC)	transcription factor (NAC) (original description: pep chromosome:SL3.0:3:53422235:53427865:1 gene:Solyc03g080090.3 transcript:Solyc03g080090.3.1 gene_biotype:protein_coding transcript_biotype:protein_coding)	NAC062	AT3G49530.1	ANAC062,NAC062,NTL6
Solyc03g082600.3.1 65	Solyc03g082600.3.1	DFEDVGHSDSAREMM	S	DATNDFEDVGHS(0.919)DS(0.081)AR	1	syr1	-1.13439	-0.671482	-0.340907	-0.181374	1.61297	0.715176	21.9.1.7.1.3	Cell wall organisation.cutin and suberin.cuticular lipid formation.alkane-forming pathway.CER1-CER3 alkane-forming complex.component Cyt-b5	component Cyt-b5 of CER1-CER3 alkane-forming complex (original description: pep chromosome:SL3.0:3:53952824:53956170:-1 gene:Solyc03g082600.3 transcript:Solyc03g082600.3.1 gene_biotype:protein_coding transcript_biotype:protein_coding)	CYTB5-E	AT5G53560.1	ATB5-A,ATCB5-E,B5
Solyc03g082600.3.1 67	Solyc03g082600.3.1	EDVGHSDSAREMMDK	S	DATNDFEDVGHS(0.004)DS(0.996)AR	1	syr1	-0.524901	-0.769141	-0.210132	-0.972068	1.43553	1.04071	21.9.1.7.1.3	Cell wall organisation.cutin and suberin.cuticular lipid formation.alkane-forming pathway.CER1-CER3 alkane-forming complex.component Cyt-b5	component Cyt-b5 of CER1-CER3 alkane-forming complex (original description: pep chromosome:SL3.0:3:53952824:53956170:-1 gene:Solyc03g082600.3 transcript:Solyc03g082600.3.1 gene_biotype:protein_coding transcript_biotype:protein_coding)	CYTB5-E	AT5G53560.1	ATB5-A,ATCB5-E,B5
Solyc03g096790.3.1 391	Solyc03g096790.3.1	RYLSPNLSDPNRHSL	S	YLSPNLS(1)DPNR	1	syr1	-0.10433	0.316629	-0.373785	-0.776209	1.83028	-0.892587	19.3.1.2	Protein homeostasis.autophagy.ATG1-13 autophagosome assembly control complex.accessory component ATG13	accessory component ATG13 of ATG1-13 autophagosome assembly control complex (original description: pep chromosome:SL3.0:3:60565159:60572007:1 gene:Solyc03g096790.3 transcript:Solyc03g096790.3.1 gene_biotype:protein_coding transcript_biotype:protein_coding)		AT3G49590.2	0
Solyc03g096800.3.1 494	Solyc03g096800.3.1	DPDLIDDSDTDVKDF	S	STAVDEIESADPDLIDDS(0.937)DT(0.063)DVK	1	syr1	-0.975839	-0.992606	0.0608248	0.0100668	1.74197	0.155583	24.2.12.2	Solute transport.carrier-mediated transport.VIT family.metal cation transporter (MEB)	metal cation transporter (MEB) (original description: pep chromosome:SL3.0:3:60586543:60597075:1 gene:Solyc03g096800.3 transcript:Solyc03g096800.3.1 gene_biotype:protein_coding transcript_biotype:protein_coding)		AT4G27870.1	0
Solyc03g097110.3.1 267	Solyc03g097110.3.1	PIHALSESPKASKTE	S	NSAEGYVPIHALS(0.001)ES(0.999)PK	1	syr1	-0.391363	-0.227597	0.027123	-0.566653	1.95804	-0.799551	35.1	not assigned.annotated	(original description: pep chromosome:SL3.0:3:60880294:60885757:-1 gene:Solyc03g097110.3 transcript:Solyc03g097110.3.1 gene_biotype:protein_coding transcript_biotype:protein_coding) & Binding partner of ACD11 1 OS=Arabidopsis thaliana (sp|q9lfd5|bpa1_arath : 241.0)		AT4G17720.1	0
Solyc03g097520.3.1 552	Solyc03g097520.3.1	KAIAREDSPDYPSSA	S	EDS(1)PDYPSSASQPK	1	syr1	-1.35521	-0.354554	-0.415655	-0.193358	0.895588	1.42319	12.5.1.2	Chromatin organisation.DNA methylation.RNA-directed DNA methylation (RdDM) pathway.auxiliary factor (MORC)	MORC-type auxiliary factor of DNA methylation pathway (original description: pep chromosome:SL3.0:3:61289258:61303400:1 gene:Solyc03g097520.3 transcript:Solyc03g097520.3.1 gene_biotype:protein_coding transcript_biotype:protein_coding)		AT5G50780.1	0
Solyc03g098280.3.1 1037	Solyc03g098280.3.1	RFYMEPETSDGGSVT	T	FYMEPET(1)S(0.999)DGGS(0.001)VTSGAAGR	1	syr1	-1.51088	-0.134445	0.069927	-0.270624	1.60019	0.245829	16.10.3	RNA processing.mRNA silencing.RIS-Complex miRNA recruiting factor (AGO1)	RIS-Complex miRNA recruiting factor (AGO1) (original description: pep chromosome:SL3.0:3:62062318:62069468:1 gene:Solyc03g098280.3 transcript:Solyc03g098280.3.1 gene_biotype:protein_coding transcript_biotype:protein_coding)	AGO1	AT1G48410.1	AGO1
Solyc03g110900.3.1 49	Solyc03g110900.3.1	ESSEKPKSPPPTENP	S	VVDNNNNNNNAESSEKPKS(0.997)PPPT(0.003)ENPK	1	syr1	-0.689993	0.131225	-0.538366	-1.22455	1.05549	1.2662	35.1	not assigned.annotated	(original description: pep chromosome:SL3.0:3:63101472:63121436:-1 gene:Solyc03g110900.3 transcript:Solyc03g110900.3.1 gene_biotype:protein_coding transcript_biotype:protein_coding) & ATPase family AAA domain-containing protein FIGL1 OS=Arabidopsis thaliana (sp|f4jex5|figl1_arath : 189.0)		AT4G02480.1	0
Solyc03g110980.3.1 362	Solyc03g110980.3.1	EMQSSIQSAENEKQA	S	LLEMQSS(0.001)IQS(0.999)AENEK	1	syr1	-0.659707	-0.63187	0.838187	-1.17649	1.42755	0.202328	24.2.1.1.4	Solute transport.carrier-mediated transport.DMT superfamily.NST-TPT group.nucleotide sugar transporter (GONST1|2|3|4)	nucleotide sugar transporter (GONST1|2|3|4) (original description: pep chromosome:SL3.0:3:63164360:63172013:-1 gene:Solyc03g110980.3 transcript:Solyc03g110980.3.1 gene_biotype:protein_coding transcript_biotype:protein_coding)	GONST3	AT1G76340.1	GONST3
Solyc03g111640.3.1 32	Solyc03g111640.3.1	VLSSSPKSPTLKSPG	S	S(0.999)PT(0.001)LKS(1)PGAAAK	1	syr1	0.0306866	0.223206	-0.699516	-0.456347	1.83751	-0.935536	27.7.2.2	Multi-process regulation.Target Of Rapamycin (TOR) signalling.TOR kinase substrates.S6K-dependent protein translation regulator (MRF)	S6K-dependent protein translation regulator (MRF) (original description: pep chromosome:SL3.0:3:63752816:63759252:-1 gene:Solyc03g111640.3 transcript:Solyc03g111640.3.1 gene_biotype:protein_coding transcript_biotype:protein_coding)		AT5G63190.2	0
Solyc03g111640.3.1 37	Solyc03g111640.3.1	PKSPTLKSPGAAAKS	S	S(0.999)PT(0.001)LKS(1)PGAAAK	1	syr1	-0.46586	-0.23504	-0.266685	-0.0877507	1.95806	-0.902724	27.7.2.2	Multi-process regulation.Target Of Rapamycin (TOR) signalling.TOR kinase substrates.S6K-dependent protein translation regulator (MRF)	S6K-dependent protein translation regulator (MRF) (original description: pep chromosome:SL3.0:3:63752816:63759252:-1 gene:Solyc03g111640.3 transcript:Solyc03g111640.3.1 gene_biotype:protein_coding transcript_biotype:protein_coding)		AT5G63190.2	0
Solyc03g111670.3.1 627	Solyc03g111670.3.1	EEMNRGDTDDGLRQS	T	MIEEMNRGDT(1)DDGLR	1	syr1	-0.812264	-1.07309	-0.221859	-0.324087	1.4142	1.0171	18.4.1.3	Protein modification.phosphorylation.TKL protein kinase superfamily.protein kinase (LRR-III)	protein kinase (LRR-III) (original description: pep chromosome:SL3.0:3:63796297:63799822:-1 gene:Solyc03g111670.3 transcript:Solyc03g111670.3.1 gene_biotype:protein_coding transcript_biotype:protein_coding)		AT2G26730.1	0
Solyc03g111670.3.1 653	Solyc03g111670.3.1	TPQESRGSPHGVTP_	S	GS(1)PHGVT(1)P	1	syr1	-0.774861	-0.379222	-0.598974	-0.610996	0.578155	1.7859	18.4.1.3	Protein modification.phosphorylation.TKL protein kinase superfamily.protein kinase (LRR-III)	protein kinase (LRR-III) (original description: pep chromosome:SL3.0:3:63796297:63799822:-1 gene:Solyc03g111670.3 transcript:Solyc03g111670.3.1 gene_biotype:protein_coding transcript_biotype:protein_coding)		AT2G26730.1	0
Solyc03g112340.1.1 224	Solyc03g112340.1.1	PEVKRNLSFNAVNRP	S	NLS(1)FNAVNRPPR	1	syr1	-0.26508	-0.996063	-0.308264	-0.615584	1.82616	0.35883	19.2.2.1.5.3.3	Protein homeostasis.ubiquitin-proteasome system.ubiquitin-fold protein conjugation.ubiquitin conjugation (ubiquitylation).ubiquitin-ligase E3 activities.RING-domain E3 ligase activities.RING-H2-class E3 ligase	RING-H2-class E3 ligase (original description: pep chromosome:SL3.0:3:64251788:64252984:1 gene:Solyc03g112340.1 transcript:Solyc03g112340.1.1 gene_biotype:protein_coding transcript_biotype:protein_coding)	ATL6	AT3G05200.1	ATL6
Solyc03g112340.1.1 375	Solyc03g112340.1.1	KVAVKLPSFQCLEPK	S	LPS(1)FQCLEPK	1	syr1	-0.709563	-1.23951	0.301069	0.388194	1.61104	-0.351223	19.2.2.1.5.3.3	Protein homeostasis.ubiquitin-proteasome system.ubiquitin-fold protein conjugation.ubiquitin conjugation (ubiquitylation).ubiquitin-ligase E3 activities.RING-domain E3 ligase activities.RING-H2-class E3 ligase	RING-H2-class E3 ligase (original description: pep chromosome:SL3.0:3:64251788:64252984:1 gene:Solyc03g112340.1 transcript:Solyc03g112340.1.1 gene_biotype:protein_coding transcript_biotype:protein_coding)	ATL6	AT3G05200.1	ATL6
Solyc03g112820.3.1 208	Solyc03g112820.3.1	DLSDDMGTDDDMIDD	T	SSDLSDDMGT(1)DDDMIDDNQK	1	syr1	-0.479323	-0.528322	-0.417556	-1.06529	1.04442	1.44607	17.1.3.2.1.1.3	Protein biosynthesis.ribosome biogenesis.small ribosomal subunit (SSU).SSU processome.pre-40S ribosomal subunit nuclear assembly.MPP10 module.assembly factor (Mpp10)	SSU processome assembly factor (MPP10) (original description: pep chromosome:SL3.0:3:64611789:64619785:-1 gene:Solyc03g112820.3 transcript:Solyc03g112820.3.1 gene_biotype:protein_coding transcript_biotype:protein_coding)		AT5G66540.1	0
Solyc03g113340.3.1 320	Solyc03g113340.3.1	TVQRRASSILQPDEQ	S	RAS(1)S(1)ILQPDEQK	1	syr1	0.132024	-0.195871	-0.0390606	-1.76951	1.10732	0.765099	24.2.2.16	Solute transport.carrier-mediated transport.MFS superfamily.anion transporter (Fabaceae-N70)	anion transporter (Fabaceae-N70) (original description: pep chromosome:SL3.0:3:64970167:64974184:-1 gene:Solyc03g113340.3 transcript:Solyc03g113340.3.1 gene_biotype:protein_coding transcript_biotype:protein_coding)		AT1G74780.1	0
Solyc03g113405.1.1 780;949	Solyc03g113405.1.1	ETIQQSYTV______	T	GLDIETIQQSYT(1)V	1	syr1	-0.307685	-1.57029	0.640687	-0.548157	0.633233	1.15221	24.1.2.3.1	Solute transport.primary active transport.P-type ATPase superfamily.P3 family.P3A-type proton-translocating ATPase (AHA)	P3A-type proton-translocating ATPase (AHA) (original description: pep chromosome:SL3.0:3:65041737:65046753:1 gene:Solyc03g113405.1 transcript:Solyc03g113405.1.1 gene_biotype:protein_coding transcript_biotype:protein_coding)	HA2	AT4G30190.2	AHA2,HA2,PMA2
Solyc03g114580.3.1 462	Solyc03g114580.3.1	DDLKTKLSIDDDLVS	S	TKLS(1)IDDDLVS(0.773)S(0.227)PR	1	syr1	-0.664389	-1.62736	0.0619458	1.13894	0.46101	0.629859	35.1	not assigned.annotated	(original description: pep chromosome:SL3.0:3:66005366:66017625:-1 gene:Solyc03g114580.3 transcript:Solyc03g114580.3.1 gene_biotype:protein_coding transcript_biotype:protein_coding) & no description available(sp|q9c9b9|ttm1_arath : 879.0)	TTM1	AT1G73980.1	0
Solyc03g114580.3.1 469	Solyc03g114580.3.1	SIDDDLVSSPREALS	S	LSIDDDLVS(0.864)S(0.136)PR	1	syr1	-1.68249	0.342913	0.354966	-0.535941	0.269173	1.25138	35.1	not assigned.annotated	(original description: pep chromosome:SL3.0:3:66005366:66017625:-1 gene:Solyc03g114580.3 transcript:Solyc03g114580.3.1 gene_biotype:protein_coding transcript_biotype:protein_coding) & no description available(sp|q9c9b9|ttm1_arath : 879.0)	TTM1	AT1G73980.1	0
Solyc03g114580.3.1 470	Solyc03g114580.3.1	IDDDLVSSPREALSR	S	LSIDDDLVS(0.047)S(0.953)PR	1	syr1	0.348453	-1.44967	-0.655654	0.040285	1.51867	0.197913	35.1	not assigned.annotated	(original description: pep chromosome:SL3.0:3:66005366:66017625:-1 gene:Solyc03g114580.3 transcript:Solyc03g114580.3.1 gene_biotype:protein_coding transcript_biotype:protein_coding) & no description available(sp|q9c9b9|ttm1_arath : 879.0)	TTM1	AT1G73980.1	0
Solyc03g115075.1.1 260	Solyc03g115075.1.1	RRDNDIGSDENLDSR	S	RDNDIGS(1)DENLDSR	1	syr1	-1.58877	-0.822691	0.822394	0.959441	0.270559	0.359066	18.10.1.5.1	Protein modification.targeting peptide maturation.endomembrane system.gamma secretase complex.catalytic component PS	catalytic component PS of gamma secretase complex (original description: pep chromosome:SL3.0:3:66386670:66387983:-1 gene:Solyc03g115075.1 transcript:Solyc03g115075.1.1 gene_biotype:protein_coding transcript_biotype:protein_coding)	PS2	AT2G29900.1	PS2
Solyc03g115650.3.1 2;2;2	Solyc03g115650.3.1	______MSDEEHHFE	S	S(1)DEEHHFESK	1	syr1	-1.77482	0.0543548	0.287802	0.199164	1.31094	-0.0774368	17.5.3.1	Protein biosynthesis.translation elongation.eEF5 poly-P/G elongation factor activity.poly-P/G elongation factor (eEF5/eIF5A)	poly-P/G elongation factor (eEF5/eIF5A) (original description: pep chromosome:SL3.0:3:66771853:66774683:1 gene:Solyc03g115650.3 transcript:Solyc03g115650.3.1 gene_biotype:protein_coding transcript_biotype:protein_coding description:Eukaryotic translation initiation factor 5A-1 [Source:UniProtKB/Swiss-Prot;Acc:Q9AXQ6])	ELF5A-1	AT1G13950.1	ATELF5A-1,EIF-5A,EIF5A,ELF5A-1
Solyc03g115700.3.1 174	Solyc03g115700.3.1	DGHFLKTSCGSPNYA	S	T(0.169)S(0.831)CGSPNYAAPEVVSGK	1	syr1	-1.78051	0.792673	-0.0113939	-0.0925743	-0.00032909	1.09213	18.4.5.1.1	Protein modification.phosphorylation.CAMK protein kinase superfamily.SNF1-related SnRK1 kinase complex.catalytic subunit alpha	catalytic subunit alpha of SNF1-related SnRK1 protein kinase complex (original description: pep chromosome:SL3.0:3:66824354:66833144:1 gene:Solyc03g115700.3 transcript:Solyc03g115700.3.1 gene_biotype:protein_coding transcript_biotype:protein_coding description:Non-specific serine/threonine protein kinase [Source:UniProtKB/TrEMBL;Acc:Q6XNM3])		AT3G01090.2	AKIN10,KIN10,SNRK1.1
Solyc03g117020.3.1 107	Solyc03g117020.3.1	QTLTRRKSAPPSTLN	S	S(1)APPSTLNQAGAS(0.425)GS(0.575)K	1	syr1	-0.514437	-0.603328	0.445478	-1.36191	1.37002	0.664178	19.1.1.2.1.3	Protein homeostasis.protein quality control.ER Quality Control (ERQC) machinery.BiP chaperone system.ERdj3B-BiP-SDF2 chaperone complex.component SDF2	component SDF2 of ERdj3B-BiP-SDF2 chaperone complex (original description: pep chromosome:SL3.0:3:67771912:67776438:1 gene:Solyc03g117020.3 transcript:Solyc03g117020.3.1 gene_biotype:protein_coding transcript_biotype:protein_coding)	SDF2	AT2G25110.1	AtSDF2,ATSDL,SDF2
Solyc03g117770.3.1 314	Solyc03g117770.3.1	TLLSPPSSPRAGSGK	S	AGSSTTLLS(1)PPS(0.048)S(0.952)PR	1	syr1	-1.07391	1.57413	-0.658484	0.19736	0.64959	-0.688687	35.2	not assigned.not annotated	no hits & (original description: pep chromosome:SL3.0:3:68285538:68290757:1 gene:Solyc03g117770.3 transcript:Solyc03g117770.3.1 gene_biotype:protein_coding transcript_biotype:protein_coding)		AT1G16180.2	0
Solyc03g118510.3.1 660	Solyc03g118510.3.1	QSDSVNESD______	S	VTQEQSDSVNES(1)D	1	syr1	-0.409803	-0.0754251	0.107106	-1.57397	0.511187	1.4409	18.4.1.3	Protein modification.phosphorylation.TKL protein kinase superfamily.protein kinase (LRR-III)	protein kinase (LRR-III) (original description: pep chromosome:SL3.0:3:68837583:68840671:1 gene:Solyc03g118510.3 transcript:Solyc03g118510.3.1 gene_biotype:protein_coding transcript_biotype:protein_coding)	RKL1	AT1G48480.1	RKL1
Solyc03g119130.3.1 424	Solyc03g119130.3.1	RPPKAYSSPAVTSTV	S	AYS(0.002)S(0.998)PAVTSTVK	1	syr1	0.209569	0.385571	-1.57361	-0.788426	1.15603	0.610868	35.2	not assigned.not annotated	no hits & (original description: pep chromosome:SL3.0:3:69308426:69313144:1 gene:Solyc03g119130.3 transcript:Solyc03g119130.3.1 gene_biotype:protein_coding transcript_biotype:protein_coding)	HON4	AT3G18035.1	HON4
Solyc03g119270.1.1 561	Solyc03g119270.1.1	RTGPVADSDTDDGGL	S	TGPVADS(1)DT(1)DDGGLNPR	1	syr1	-0.916104	-0.916017	1.38325	-0.0280975	1.04277	-0.565801	0	0	0	DELTA-ADR	AT1G48760.2	delta-ADR
Solyc03g119450.3.1 128	Solyc03g119450.3.1	LRNLGLGSDDEGEGE	S	NLGLGS(1)DDEGEGEDEEEGNLK	1	syr1	0.153369	-1.80149	0.916648	-0.373524	0.287139	0.81786	35.1	not assigned.annotated	(original description: pep chromosome:SL3.0:3:69545017:69553772:1 gene:Solyc03g119450.3 transcript:Solyc03g119450.3.1 gene_biotype:protein_coding transcript_biotype:protein_coding) & CRM-domain containing factor CFM3, chloroplastic/mitochondrial OS=Zea mays (sp|a7xn92|cfm3_maize : 457.0)	EMB1865	AT3G18390.1	EMB1865
Solyc03g119730.3.1 122	Solyc03g119730.3.1	FDEDDDDSDWEPSEK	S	YNFDEDDDDS(1)DWEPSEK	1	syr1	-0.247043	-0.446856	-0.74776	-1.03406	1.08573	1.38999	12.3.2.1.2	Chromatin organisation.histone modifications.histone deacetylation.HD1 histone deacetylase family.class-II histone deacetylase	class-II histone deacetylase (original description: pep chromosome:SL3.0:3:69762728:69776713:1 gene:Solyc03g119730.3 transcript:Solyc03g119730.3.1 gene_biotype:protein_coding transcript_biotype:protein_coding description:Histone deacetylase [Source:UniProtKB/TrEMBL;Acc:K4BMC2])	HDA15	AT3G18520.1	ATHDA15,HDA15
Solyc03g120080.3.1 685	Solyc03g120080.3.1	NLIDDDNSDTEEGVD	S	NMTESGPLNLIDDDNS(0.994)DT(0.006)EEGVDK	1	syr1	-0.732423	-0.468096	-0.806015	-0.382915	1.73944	0.650011	17.1.3.2.1.3.5	Protein biosynthesis.ribosome biogenesis.small ribosomal subunit (SSU).SSU processome.pre-40S ribosomal subunit nuclear assembly.UtpB module.assembly factor (PWP2/UTP1)	SSU processome assembly factor (UTP1/PWP2) (original description: pep chromosome:SL3.0:3:70058122:70064251:1 gene:Solyc03g120080.3 transcript:Solyc03g120080.3.1 gene_biotype:protein_coding transcript_biotype:protein_coding)	PWP2	AT1G15440.1	ATPWP2,PWP2
Solyc03g120140.3.1 185	Solyc03g120140.3.1	EELPTPPSPPRTLPQ	S	QGIEDEELPTPPS(1)PPR	1	syr1	-0.671573	-0.119973	-0.551717	-1.02119	1.62498	0.739465	35.1	not assigned.annotated	(original description: pep chromosome:SL3.0:3:70103994:70112084:1 gene:Solyc03g120140.3 transcript:Solyc03g120140.3.1 gene_biotype:protein_coding transcript_biotype:protein_coding) & Nitrate regulatory gene2 protein OS=Arabidopsis thaliana (sp|q93yu8|nrg2_arath : 165.0)		AT1G52320.2	0
Solyc03g120280.1.1 442	Solyc03g120280.1.1	TTTGSLKTPENSPKA	T	GTTTGSLKT(1)PENS(1)PKA	1	syr1	-0.46952	-0.235518	-0.789502	-0.890513	1.67394	0.711114	23.5.1.1.5.1	Protein translocation.nucleus.nucleocytoplasmic transport.nuclear pore complex (NPC).nuclear basket.nucleoporin (NUP50)	NUP50 nucleoporin of nuclear pore complex (original description: pep chromosome:SL3.0:3:70212280:70213629:1 gene:Solyc03g120280.1 transcript:Solyc03g120280.1.1 gene_biotype:protein_coding transcript_biotype:protein_coding)	NUP50A	AT1G52380.1	0
Solyc03g120280.1.1 446	Solyc03g120280.1.1	SLKTPENSPKA____	S	GTTTGSLKT(1)PENS(1)PKA	1	syr1	-0.201259	-0.195342	-0.625669	-1.27251	1.51994	0.77484	23.5.1.1.5.1	Protein translocation.nucleus.nucleocytoplasmic transport.nuclear pore complex (NPC).nuclear basket.nucleoporin (NUP50)	NUP50 nucleoporin of nuclear pore complex (original description: pep chromosome:SL3.0:3:70212280:70213629:1 gene:Solyc03g120280.1 transcript:Solyc03g120280.1.1 gene_biotype:protein_coding transcript_biotype:protein_coding)	NUP50A	AT1G52380.1	0
Solyc03g120300.3.1 28	Solyc03g120300.3.1	KMRRREASDDEEEER	S	EAS(1)DDEEEEREVEKR	1	syr1	-1.33919	-0.569997	-0.091365	-0.199104	1.55503	0.644629	17.3.1.1.4	Protein biosynthesis.mRNA quality control.Exon Junction complex (EJC).core components.component CASC3	component CASC3 of RNA quality control Exon Junction complex (original description: pep chromosome:SL3.0:3:70220294:70227681:1 gene:Solyc03g120300.3 transcript:Solyc03g120300.3.1 gene_biotype:protein_coding transcript_biotype:protein_coding)	MLN51	AT1G80000.1	0
Solyc03g120550.2.1 25	Solyc03g120550.2.1	EDSEKQTSSHSSPIP	S	QT(0.007)S(0.987)S(0.007)HS(0.358)S(0.641)PIPIK	1	syr1	-0.45726	-0.688096	1.33326	-1.13733	1.10543	-0.156007	0	0	0	NPF1.2	AT1G52190.1	0
Solyc03g120550.2.1 28	Solyc03g120550.2.1	EKQTSSHSSPIPIKS	S	QTS(0.934)S(0.069)HS(0.886)S(0.111)PIPIK	1	syr1	-0.124859	-1.03253	-0.137157	-0.759063	1.80612	0.247489	0	0	0	NPF1.2	AT1G52190.1	0
Solyc03g120560.3.1 578	Solyc03g120560.3.1	TMRMMEPSDDENDDD	S	MMEPS(1)DDENDDDDEDDLPQKK	1	syr1	-0.608048	0.00308398	-0.41188	-1.29765	1.37894	0.935554	0	0	0	NPF1.2	AT1G52190.1	0
Solyc03g120710.2.1 19	Solyc03g120710.2.1	SLAPSSPSRSPKRPV	S	SESDITSLAPS(0.431)S(0.582)PS(0.901)RS(0.087)PK	1	syr1	-0.462719	-1.61442	-0.128851	0.147645	0.922573	1.13577	0	0	0		AT1G45688.1	0
Solyc03g120710.2.1 21	Solyc03g120710.2.1	APSSPSRSPKRPVYY	S	SESDITSLAPS(0.587)S(0.346)PS(0.069)RS(0.999)PK	1	syr1	-1.32911	-0.598602	-0.338026	-0.0549304	0.979871	1.34079	0	0	0		AT1G45688.1	0
Solyc03g121580.3.1 217	Solyc03g121580.3.1	ADQGETKSPGSGAGN	S	S(1)PGSGAGNSKPSAEGPTVQAR	1	syr1	-1.34603	-0.644085	0.560486	-0.32342	1.51606	0.236992	12.2.1.3	Chromatin organisation.histone chaperone activities.CAF1 histone chaperone complex.component CAF1c/MSI	component CAF1c/MSI of CAF1 histone chaperone complex (original description: pep chromosome:SL3.0:3:71140338:71151686:-1 gene:Solyc03g121580.3 transcript:Solyc03g121580.3.1 gene_biotype:protein_coding transcript_biotype:protein_coding)	MSI4	AT2G19520.1	ACG1,ATMSI4,FVE,MSI4,NFC04,NFC4
Solyc03g123720.3.1 8	Solyc03g123720.3.1	MMRDRESSDEEDDRE	S	ES(0.009)S(0.991)DEEDDRENLIHQNER	1	syr1	-1.22754	-0.639501	-0.0784149	0.244121	-0.0356724	1.737	35.1	not assigned.annotated	(original description: pep chromosome:SL3.0:3:71967465:71971582:1 gene:Solyc03g123720.3 transcript:Solyc03g123720.3.1 gene_biotype:protein_coding transcript_biotype:protein_coding) & O-fucosyltransferase 36 OS=Arabidopsis thaliana (sp|q9fk30|oft36_arath : 657.0)	OFUT36	AT5G50420.1	0
Solyc03g123920.3.1 131	Solyc03g123920.3.1	KKSSGPQSGGVTPTG	S	SSGPQS(1)GGVTPTGR	1	syr1	-1.57142	-0.654744	-0.146311	0.574143	0.640441	1.1579	21.1.1.3.1	Cell wall organisation.cellulose.cellulose synthase complex (CSC).CSC trafficking.regulatory protein (SHOU4)	SHOU4-type cellulose synthase CSC-interactive protein (original description: pep chromosome:SL3.0:3:72117670:72123694:-1 gene:Solyc03g123920.3 transcript:Solyc03g123920.3.1 gene_biotype:protein_coding transcript_biotype:protein_coding)		AT1G16860.1	0
Solyc04g005255.1.1 520	Solyc04g005255.1.1	ESIEEVESDGEDEKS	S	LDESIEEVES(1)DGEDEK	1	syr1	0.0220483	-1.89522	-0.098566	0.669799	0.876554	0.425387	27.5.2.3	Multi-process regulation.phosphoinositide lipid regulatory system.phosphatidylinositol 4/5-phosphate.phosphatidylinositol 4-kinase (PI4K-gamma)	phosphatidylinositol 4-kinase (PI4K-gamma) (original description: pep chromosome:SL3.0:4:185839:199956:-1 gene:Solyc04g005255.1 transcript:Solyc04g005255.1.1 gene_biotype:protein_coding transcript_biotype:protein_coding)	PI4KG7	AT2G03890.1	ATPI4K GAMMA 7,PI4K GAMMA 7,UBDK GAMMA 7
Solyc04g007230.3.1 243	Solyc04g007230.3.1	RGAKSLDSPTSVTKA	S	SLDS(1)PTSVTK	1	syr1	-1.36823	1.58352	-0.622312	-0.102566	0.0394289	0.470166	35.2	not assigned.not annotated	no hits & (original description: pep chromosome:SL3.0:4:924161:931569:-1 gene:Solyc04g007230.3 transcript:Solyc04g007230.3.1 gene_biotype:protein_coding transcript_biotype:protein_coding)		AT1G25420.1	0
Solyc04g007280.3.1 691	Solyc04g007280.3.1	GTKVPFFSDDDETPS	S	VPFFS(1)DDDETPSTPK	1	syr1	-0.625521	-0.0656806	-1.20644	-0.397517	1.57007	0.725089	23.5.1.1.6.1	Protein translocation.nucleus.nucleocytoplasmic transport.nuclear pore complex (NPC).central subcomplex.nucleoporin (NUP98)	NUP98 nucleoporin of nuclear pore complex (original description: pep chromosome:SL3.0:4:989599:1002612:1 gene:Solyc04g007280.3 transcript:Solyc04g007280.3.1 gene_biotype:protein_coding transcript_biotype:protein_coding)	NUP98A	AT1G10390.2	0
Solyc04g007630.2.1 127	Solyc04g007630.2.1	QAFQTPNTPTQRLTS	T	DVPQAFQT(0.002)PNT(0.994)PT(0.004)QR	1	syr1	0.00619434	-0.293697	-1.62971	0.490692	1.42019	0.00633483	35.1	not assigned.annotated	(original description: pep chromosome:SL3.0:4:1308419:1309644:1 gene:Solyc04g007630.2 transcript:Solyc04g007630.2.1 gene_biotype:protein_coding transcript_biotype:protein_coding) & Heavy metal-associated isoprenylated plant protein 20 OS=Arabidopsis thaliana (sp|q9c9a3|hip20_arath : 179.0)	HIPP20	AT1G71050.1	0
Solyc04g007870.3.1 135	Solyc04g007870.3.1	DVKLEKKSTNESCEV	S	KS(0.954)T(0.046)NESCEVDDLGDTQK	1	syr1	0.133033	-0.200463	0.919875	-1.14391	1.31726	-1.02579	20.2.4.3	Cytoskeleton organisation.microfilament network.myosin microfilament-based motor protein activities.myosin receptor (MyoB)	myosin receptor (MyoB) (original description: pep chromosome:SL3.0:4:1544710:1548906:1 gene:Solyc04g007870.3 transcript:Solyc04g007870.3.1 gene_biotype:protein_coding transcript_biotype:protein_coding)	MYOB3	AT5G16720.1	0
Solyc04g008020.3.1 284;243	Solyc04g008020.3.1	RMVPIETSSGYLATE	S	MVPIET(0.001)S(0.963)S(0.036)GYLATER	1	syr1	-0.650855	-0.941699	-0.203846	-0.699664	1.39524	1.10082	0	0	0		AT1G68070.1	0
Solyc04g008620.3.1 567	Solyc04g008620.3.1	RSKYLDASDDESSDF	S	YLDAS(1)DDESSDFDDR	1	syr1	-0.265582	-1.27888	0.320181	-0.827327	1.47436	0.577251	19.3.2.1.1	Protein homeostasis.autophagy.ATG9-2-18 membrane shuttling complex.components.component ATG9	component ATG9 of autophagosome ATG9-2-18 membrane shuttling complex (original description: pep chromosome:SL3.0:4:2230234:2248207:-1 gene:Solyc04g008620.3 transcript:Solyc04g008620.3.1 gene_biotype:protein_coding transcript_biotype:protein_coding)	NTMC2TYPE5.2	AT3G19830.1	NTMC2T5.2,NTMC2TYPE5.2
Solyc04g010310.3.1 412	Solyc04g010310.3.1	FQVEKDSSASHSFQE	S	DS(0.01)S(0.986)AS(0.004)HSFQEPS(0.028)S(0.972)PK	1	syr1	-0.091963	0.104375	-1.2716	0.48489	-0.802136	1.57643	24.1.3.1.1	Solute transport.primary active transport.ABC superfamily.ABC1 family.subfamily ABCB transporter	subfamily ABCB transporter (original description: pep chromosome:SL3.0:4:3634489:3639499:1 gene:Solyc04g010310.3 transcript:Solyc04g010310.3.1 gene_biotype:protein_coding transcript_biotype:protein_coding)	ABCB6	AT2G39480.1	PGP6
Solyc04g010310.3.1 484	Solyc04g010310.3.1	PSIRRQDSFEMRLPE	S	RQDS(1)FEMR	1	syr1	-0.573194	-0.121279	-0.431541	-1.25441	1.36874	1.01168	24.1.3.1.1	Solute transport.primary active transport.ABC superfamily.ABC1 family.subfamily ABCB transporter	subfamily ABCB transporter (original description: pep chromosome:SL3.0:4:3634489:3639499:1 gene:Solyc04g010310.3 transcript:Solyc04g010310.3.1 gene_biotype:protein_coding transcript_biotype:protein_coding)	ABCB6	AT2G39480.1	PGP6
Solyc04g010310.3.1 508	Solyc04g010310.3.1	NRKLSNNSDPESPVS	S	LSNNS(1)DPESPVSPLLTSDPK	1	syr1	0.938664	-0.867593	-1.01177	-0.490985	1.44953	-0.0178413	24.1.3.1.1	Solute transport.primary active transport.ABC superfamily.ABC1 family.subfamily ABCB transporter	subfamily ABCB transporter (original description: pep chromosome:SL3.0:4:3634489:3639499:1 gene:Solyc04g010310.3 transcript:Solyc04g010310.3.1 gene_biotype:protein_coding transcript_biotype:protein_coding)	ABCB6	AT2G39480.1	PGP6
Solyc04g010310.3.1 515	Solyc04g010310.3.1	SDPESPVSPLLTSDP	S	LSNNSDPES(1)PVS(1)PLLTSDPK	1	syr1	-0.548671	-0.854756	-0.751886	-0.365423	1.47535	1.04539	24.1.3.1.1	Solute transport.primary active transport.ABC superfamily.ABC1 family.subfamily ABCB transporter	subfamily ABCB transporter (original description: pep chromosome:SL3.0:4:3634489:3639499:1 gene:Solyc04g010310.3 transcript:Solyc04g010310.3.1 gene_biotype:protein_coding transcript_biotype:protein_coding)	ABCB6	AT2G39480.1	PGP6
Solyc04g014680.3.1 143	Solyc04g014680.3.1	GQLEPAASFKKVVYG	S	S(1)GQLEPAAS(1)FKK	1	syr1	-1.43276	-0.792091	-0.077376	0.233809	1.27914	0.789273	35.1	not assigned.annotated	(original description: pep chromosome:SL3.0:4:4937502:4943199:-1 gene:Solyc04g014680.3 transcript:Solyc04g014680.3.1 gene_biotype:protein_coding transcript_biotype:protein_coding) & Uncharacterized membrane protein At1g16860 OS=Arabidopsis thaliana (sp|q9fz45|y1686_arath : 370.0)		AT4G22290.1	0
Solyc04g014850.3.1 318	Solyc04g014850.3.1	SKEFEFNSPDDKNLL	S	EFEFNS(1)PDDK	1	syr1	-1.80817	-0.110823	0.622342	-0.220452	1.01499	0.502109	35.2	not assigned.not annotated	no hits & (original description: pep chromosome:SL3.0:4:5078833:5083333:-1 gene:Solyc04g014850.3 transcript:Solyc04g014850.3.1 gene_biotype:protein_coding transcript_biotype:protein_coding)		AT4G17240.1	0
Solyc04g016240.3.1 166	Solyc04g016240.3.1	RTNISESSPLRGRQG	S	TNISESS(1)PLR	1	syr1	-1.43891	1.32865	0.637138	-0.38304	0.476365	-0.620201	23.5.1.1.3.1	Protein translocation.nucleus.nucleocytoplasmic transport.nuclear pore complex (NPC).linker subcomplex.scaffold nucleoporin (NUP93)	NUP93 scaffold nucleoporin of nuclear pore complex (original description: pep chromosome:SL3.0:4:7033296:7043257:-1 gene:Solyc04g016240.3 transcript:Solyc04g016240.3.1 gene_biotype:protein_coding transcript_biotype:protein_coding description:Nuclear pore protein [Source:UniProtKB/TrEMBL;Acc:K4BQC4])	NUP93A	AT2G41620.1	0
Solyc04g050240.3.1 163	Solyc04g050240.3.1	PPPSINNSIKMEVGI	S	NYSPPPS(0.192)INNS(0.808)IK	1	syr1	-1.46306	0.0502495	-0.0713723	-0.5512	1.50586	0.52952	22.5.5.3.3	Vesicle trafficking.endomembrane trafficking.protein recycling.Retromer protein recycling complex.component VPS26	component VPS26 of Retromer protein recycling complex (original description: pep chromosome:SL3.0:4:46244577:46260641:-1 gene:Solyc04g050240.3 transcript:Solyc04g050240.3.1 gene_biotype:protein_coding transcript_biotype:protein_coding)	VPS26A	AT5G53530.1	VPS26A
Solyc04g050510.3.1 504	Solyc04g050510.3.1	KAHLEGGSDDEGAST	S	AHLEGGS(1)DDEGASTEAQGR	1	syr1	-1.6189	-0.723956	0.275939	0.639921	1.13257	0.294431	0	0	0	ILA	AT1G64790.1	ILA
Solyc04g051340.3.1 25	Solyc04g051340.3.1	DPEDPIKSTPASPNS	S	AEEKDPTSIPLSQASEDPEDPIKS(0.958)T(0.265)PAS(0.766)PNS(0.008)S(0.002)T(0.001)R	1	syr1	-1.16368	-0.516838	-0.749023	0.18307	0.762087	1.48439	35.1	not assigned.annotated	(original description: pep chromosome:SL3.0:4:50332092:50337095:-1 gene:Solyc04g051340.3 transcript:Solyc04g051340.3.1 gene_biotype:protein_coding transcript_biotype:protein_coding) & Protein LIKE COV 2 OS=Arabidopsis thaliana (sp|q9c8c1|lcv2_arath : 343.0)	LCV2	AT1G43130.1	LCV2
Solyc04g051570.3.1 1822	Solyc04g051570.3.1	SNHLQQLSPRGSPFH	S	SGPCSNHLQQLS(1)PR	1	syr1	-1.42266	-0.87023	-0.220102	0.725685	0.741301	1.04601	35.2	not assigned.not annotated	no hits & (original description: pep chromosome:SL3.0:4:50763644:50808873:1 gene:Solyc04g051570.3 transcript:Solyc04g051570.3.1 gene_biotype:protein_coding transcript_biotype:protein_coding)		AT4G39420.2	0
Solyc04g054200.3.1 728	Solyc04g054200.3.1	PATSGRRSSPDSPIA	S	S(0.989)S(0.011)PDS(1)PIAHSPR	1	syr1	-0.198416	-0.33845	-0.0916534	-1.34985	0.261658	1.71672	50.2.7	Enzyme classification.EC_2 transferases.EC_2.7 transferase transferring phosphorus-containing group	Probable inactive receptor kinase At5g10020 OS=Arabidopsis thaliana (sp|q0wr59|y5020_arath : 1083.0) & .Enzyme classification.EC_2 transferases.EC_2.7 transferase transferring phosphorus-containing group(50.2.7 : 63.2) (original description: pep chromosome:SL3.0:4:51872682:51879115:1 gene:Solyc04g054200.3 transcript:Solyc04g054200.3.1 gene_biotype:protein_coding transcript_biotype:protein_coding)		AT5G10020.1	0
Solyc04g054200.3.1 737	Solyc04g054200.3.1	PDSPIAHSPRFIDTV	S	SSPDS(1)PIAHS(1)PR	1	syr1	-1.63809	-0.162426	0.406016	-0.517387	0.833258	1.07863	50.2.7	Enzyme classification.EC_2 transferases.EC_2.7 transferase transferring phosphorus-containing group	Probable inactive receptor kinase At5g10020 OS=Arabidopsis thaliana (sp|q0wr59|y5020_arath : 1083.0) & .Enzyme classification.EC_2 transferases.EC_2.7 transferase transferring phosphorus-containing group(50.2.7 : 63.2) (original description: pep chromosome:SL3.0:4:51872682:51879115:1 gene:Solyc04g054200.3 transcript:Solyc04g054200.3.1 gene_biotype:protein_coding transcript_biotype:protein_coding)		AT5G10020.1	0
Solyc04g054200.3.1 754	Solyc04g054200.3.1	PVTLDVCSPDRLAGE	S	FIDTVEQPVTLDVCS(1)PDR	1	syr1	-0.510714	-0.990791	-0.0812696	-0.634599	1.7757	0.441675	50.2.7	Enzyme classification.EC_2 transferases.EC_2.7 transferase transferring phosphorus-containing group	Probable inactive receptor kinase At5g10020 OS=Arabidopsis thaliana (sp|q0wr59|y5020_arath : 1083.0) & .Enzyme classification.EC_2 transferases.EC_2.7 transferase transferring phosphorus-containing group(50.2.7 : 63.2) (original description: pep chromosome:SL3.0:4:51872682:51879115:1 gene:Solyc04g054200.3 transcript:Solyc04g054200.3.1 gene_biotype:protein_coding transcript_biotype:protein_coding)		AT5G10020.1	0
Solyc04g056270.3.1 452	Solyc04g056270.3.1	EGLKKLDSFDRWISK	S	KLDS(1)FDR	1	syr1	-0.670575	-0.303345	-0.854042	-0.674065	1.5198	0.982232	15.5.26	RNA biosynthesis.transcriptional regulation.transcription factor (CAMTA)	transcription factor (CAMTA) (original description: pep chromosome:SL3.0:4:53863355:53874119:-1 gene:Solyc04g056270.3 transcript:Solyc04g056270.3.1 gene_biotype:protein_coding transcript_biotype:protein_coding)	CAMTA3	AT2G22300.1	CAMTA3,SR1
Solyc04g056280.3.1 230	Solyc04g056280.3.1	GDHNANLTNRVITLW	T	SFSGDHNANLT(1)NR	1	syr1	-1.02361	-0.0226118	-1.07968	-0.0949158	1.50474	0.716066	13.1.1.2.3	Cell cycle organisation.cell cycle control.cyclin-dependent regulation.cyclin-dependent protein kinase complex.catalytic component CDKC	catalytic component CDKC of cyclin-dependent kinase complex (original description: pep chromosome:SL3.0:4:53905767:53919378:1 gene:Solyc04g056280.3 transcript:Solyc04g056280.3.1 gene_biotype:protein_coding transcript_biotype:protein_coding)	CDKC-1	AT5G10270.1	CDKC;1
Solyc04g071350.3.1 213	Solyc04g071350.3.1	ISENISSSPSIGDRD	S	LISENISS(0.005)S(0.988)PS(0.007)IGDR	1	syr1	-1.79704	-0.375875	0.597663	0.562107	0.977186	0.0359632	22.6.3.3	Vesicle trafficking.target membrane tethering.Exocyst complex.component SEC5	component SEC5 of Exocyst complex (original description: pep chromosome:SL3.0:4:58358256:58384408:1 gene:Solyc04g071350.3 transcript:Solyc04g071350.3.1 gene_biotype:protein_coding transcript_biotype:protein_coding)	SEC5A	AT1G76850.1	SEC5A
Solyc04g072380.3.1 219	Solyc04g072380.3.1	TNFVRSKSTVAMSTV	S	S(0.803)T(0.197)VAMSTVLR	1	syr1	-0.287671	0.575785	-1.92201	0.543517	0.574557	0.515821	35.2	not assigned.not annotated	no hits & (original description: pep chromosome:SL3.0:4:59495525:59503635:1 gene:Solyc04g072380.3 transcript:Solyc04g072380.3.1 gene_biotype:protein_coding transcript_biotype:protein_coding)		AT4G08550.1	0
Solyc04g072390.3.1 241	Solyc04g072390.3.1	EEWIGPGSPRVRNPS	S	YVEEWIGPGS(1)PR	1	syr1	0.0704727	-0.0689815	-0.421114	-1.22178	1.81395	-0.172549	16.6.7.4.1	RNA processing.tRNA modification.methylation.TRM9-TRM112 tRNA uridine-methyltransferase complex.component TRM9	component TRM9 of TRM9-TRM112 tRNA uridine-methyltransferase complex (original description: pep chromosome:SL3.0:4:59503983:59507394:1 gene:Solyc04g072390.3 transcript:Solyc04g072390.3.1 gene_biotype:protein_coding transcript_biotype:protein_coding)	TRM9	AT1G36310.1	0
Solyc04g074040.3.1 216	Solyc04g074040.3.1	SPSPRRTTPPRDASP	T	RT(0.028)T(0.972)PPRDAS(1)PDGR	1	syr1	-1.37914	-0.908652	0.168255	0.697411	0.100163	1.32197	35.1	not assigned.annotated	(original description: pep chromosome:SL3.0:4:60147911:60152706:1 gene:Solyc04g074040.3 transcript:Solyc04g074040.3.1 gene_biotype:protein_coding transcript_biotype:protein_coding) & Serine/arginine-rich splicing factor SC35 OS=Arabidopsis thaliana (sp|q9fmg4|sc35_arath : 174.0)	SC35	AT5G64200.1	ATSC35,SC35
Solyc04g074040.3.1 222	Solyc04g074040.3.1	TTPPRDASPDGRNHK	S	RT(0.085)T(0.915)PPRDAS(1)PDGR	1	syr1	-1.49876	-0.4399	-0.0587437	0.747355	-0.155002	1.40505	35.1	not assigned.annotated	(original description: pep chromosome:SL3.0:4:60147911:60152706:1 gene:Solyc04g074040.3 transcript:Solyc04g074040.3.1 gene_biotype:protein_coding transcript_biotype:protein_coding) & Serine/arginine-rich splicing factor SC35 OS=Arabidopsis thaliana (sp|q9fmg4|sc35_arath : 174.0)	SC35	AT5G64200.1	ATSC35,SC35
Solyc04g074040.3.1 247	Solyc04g074040.3.1	PRGRRAGSRSPLPRS	S	RAGS(1)RS(1)PLPR	1	syr1	-1.66634	0.37022	-0.547796	0.293319	1.27427	0.276337	35.1	not assigned.annotated	(original description: pep chromosome:SL3.0:4:60147911:60152706:1 gene:Solyc04g074040.3 transcript:Solyc04g074040.3.1 gene_biotype:protein_coding transcript_biotype:protein_coding) & Serine/arginine-rich splicing factor SC35 OS=Arabidopsis thaliana (sp|q9fmg4|sc35_arath : 174.0)	SC35	AT5G64200.1	ATSC35,SC35
Solyc04g074040.3.1 249	Solyc04g074040.3.1	GRRAGSRSPLPRSDA	S	S(1)PLPRS(1)DADD	1	syr1	-1.83434	0.566169	-0.500694	0.525285	0.707713	0.535871	35.1	not assigned.annotated	(original description: pep chromosome:SL3.0:4:60147911:60152706:1 gene:Solyc04g074040.3 transcript:Solyc04g074040.3.1 gene_biotype:protein_coding transcript_biotype:protein_coding) & Serine/arginine-rich splicing factor SC35 OS=Arabidopsis thaliana (sp|q9fmg4|sc35_arath : 174.0)	SC35	AT5G64200.1	ATSC35,SC35
Solyc04g074040.3.1 254	Solyc04g074040.3.1	SRSPLPRSDADD___	S	S(1)PLPRS(1)DADD	1	syr1	-0.679746	-0.689793	-0.669824	-0.538424	1.31209	1.2657	35.1	not assigned.annotated	(original description: pep chromosome:SL3.0:4:60147911:60152706:1 gene:Solyc04g074040.3 transcript:Solyc04g074040.3.1 gene_biotype:protein_coding transcript_biotype:protein_coding) & Serine/arginine-rich splicing factor SC35 OS=Arabidopsis thaliana (sp|q9fmg4|sc35_arath : 174.0)	SC35	AT5G64200.1	ATSC35,SC35
Solyc04g076620.3.1 1143	Solyc04g076620.3.1	FAVNRAPTSPMETDE	T	APT(0.893)S(0.107)PMETDETHTR	1	syr1	-0.809825	-0.03352	-0.0371252	-1.02021	1.81479	0.0858892	19.2.2.1.5.1.1	Protein homeostasis.ubiquitin-proteasome system.ubiquitin-fold protein conjugation.ubiquitin conjugation (ubiquitylation).ubiquitin-ligase E3 activities.HECT-type E3 ligase activities.monomeric E3 ubiquitin ligase (HECT)	monomeric E3 ubiquitin ligase (HECT) (original description: pep chromosome:SL3.0:4:61584426:61607196:-1 gene:Solyc04g076620.3 transcript:Solyc04g076620.3.1 gene_biotype:protein_coding transcript_biotype:protein_coding)	UPL1	AT1G55860.1	UPL1
Solyc04g076620.3.1 2324	Solyc04g076620.3.1	RRPSPEKSADQDAIE	S	S(1)ADQDAIEGSQNR	1	syr1	-1.17308	0.544773	1.44991	-0.989144	0.424667	-0.257127	19.2.2.1.5.1.1	Protein homeostasis.ubiquitin-proteasome system.ubiquitin-fold protein conjugation.ubiquitin conjugation (ubiquitylation).ubiquitin-ligase E3 activities.HECT-type E3 ligase activities.monomeric E3 ubiquitin ligase (HECT)	monomeric E3 ubiquitin ligase (HECT) (original description: pep chromosome:SL3.0:4:61584426:61607196:-1 gene:Solyc04g076620.3 transcript:Solyc04g076620.3.1 gene_biotype:protein_coding transcript_biotype:protein_coding)	UPL1	AT1G55860.1	UPL1
Solyc04g078750.3.1 29	Solyc04g078750.3.1	PTAYYVQSPSRDSHD	S	GPTAYYVQS(0.999)PS(0.001)R	1	syr1	-1.07231	-0.309512	0.677228	-0.974044	0.154471	1.52417	21.1.1.4.1	Cell wall organisation.cellulose.cellulose synthase complex (CSC).microtubule-dependent CSC insertion.microtubule-interacting protein (CC)	microtubule-interacting component CC of cellulose synthase complex (original description: pep chromosome:SL3.0:4:63500272:63502934:1 gene:Solyc04g078750.3 transcript:Solyc04g078750.3.1 gene_biotype:protein_coding transcript_biotype:protein_coding)		AT1G45688.1	0
Solyc04g078750.3.1 31	Solyc04g078750.3.1	AYYVQSPSRDSHDGE	S	GPTAY(0.002)Y(0.04)VQS(0.958)PS(0.974)RDS(0.026)HDGEK	1	syr1	0.610391	-1.27837	0.472817	-1.16198	1.17784	0.179295	21.1.1.4.1	Cell wall organisation.cellulose.cellulose synthase complex (CSC).microtubule-dependent CSC insertion.microtubule-interacting protein (CC)	microtubule-interacting component CC of cellulose synthase complex (original description: pep chromosome:SL3.0:4:63500272:63502934:1 gene:Solyc04g078750.3 transcript:Solyc04g078750.3.1 gene_biotype:protein_coding transcript_biotype:protein_coding)		AT1G45688.1	0
Solyc04g078750.3.1 7	Solyc04g078750.3.1	_MHTKTDSEDTSLAP	S	T(0.005)DS(0.995)EDTSLAPS(0.4)S(0.6)PDNR	1	syr1	0.426023	-0.765791	-0.253476	-1.28474	0.325044	1.55294	21.1.1.4.1	Cell wall organisation.cellulose.cellulose synthase complex (CSC).microtubule-dependent CSC insertion.microtubule-interacting protein (CC)	microtubule-interacting component CC of cellulose synthase complex (original description: pep chromosome:SL3.0:4:63500272:63502934:1 gene:Solyc04g078750.3 transcript:Solyc04g078750.3.1 gene_biotype:protein_coding transcript_biotype:protein_coding)		AT1G45688.1	0
Solyc04g080460.3.1 2	Solyc04g080460.3.1	______MSFREENNE	S	S(1)FREENNEGDLKK	1	syr1	-1.91962	-0.238109	0.768138	0.426074	0.375416	0.588098	24.2.2.1.5	Solute transport.carrier-mediated transport.MFS superfamily.SP family.monosaccharide transporter (ERD6)	monosaccharide transporter (ERD6) (original description: pep chromosome:SL3.0:4:64716088:64722032:-1 gene:Solyc04g080460.3 transcript:Solyc04g080460.3.1 gene_biotype:protein_coding transcript_biotype:protein_coding)		AT1G75220.1	0
Solyc04g080460.3.1 36	Solyc04g080460.3.1	QSSMMGSSQAIRDSS	S	QSS(0.006)MMGS(0.995)S(0.998)QAIR	1	syr1	-0.708802	-0.649985	-0.824594	-0.354448	1.42583	1.112	24.2.2.1.5	Solute transport.carrier-mediated transport.MFS superfamily.SP family.monosaccharide transporter (ERD6)	monosaccharide transporter (ERD6) (original description: pep chromosome:SL3.0:4:64716088:64722032:-1 gene:Solyc04g080460.3 transcript:Solyc04g080460.3.1 gene_biotype:protein_coding transcript_biotype:protein_coding)		AT1G75220.1	0
Solyc04g080570.3.1 221	Solyc04g080570.3.1	HAAENSKSFDEIEFE	S	S(1)FDEIEFEK	1	syr1	-0.0233286	0.612551	-1.85328	0.198641	1.07242	-0.00700281	2.4.1.4.6	Cellular respiration.oxidative phosphorylation.NADH dehydrogenase complex.non-core components.carbonic anhydrase component	carbonic anhydrase non-core component of NADH dehydrogenase (original description: pep chromosome:SL3.0:4:64775348:64780930:1 gene:Solyc04g080570.3 transcript:Solyc04g080570.3.1 gene_biotype:protein_coding transcript_biotype:protein_coding)	GAMMACA2	AT1G47260.1	APFI,GAMMA CA2
Solyc04g081230.3.1 274	Solyc04g081230.3.1	DISAKERSVGHLLNS	S	ERS(0.999)VGHLLNS(0.001)GR	1	syr1	-0.296163	-0.148821	-0.542785	-1.35625	1.23876	1.10525	35.2	not assigned.not annotated	no hits & (original description: pep chromosome:SL3.0:4:65305557:65310659:-1 gene:Solyc04g081230.3 transcript:Solyc04g081230.3.1 gene_biotype:protein_coding transcript_biotype:protein_coding)		AT5G39590.1	0
Solyc04g081340.3.1 173	Solyc04g081340.3.1	ASLNRRSSASATQVQ	S	RSS(1)ASATQVQAEEQAPR	1	syr1	-0.923753	-1.1578	-0.135169	1.36526	0.955581	-0.104111	35.1	not assigned.annotated	(original description: pep chromosome:SL3.0:4:65443372:65447558:1 gene:Solyc04g081340.3 transcript:Solyc04g081340.3.1 gene_biotype:protein_coding transcript_biotype:protein_coding) & HVA22-like protein i OS=Arabidopsis thaliana (sp|q8le10|ha22i_arath : 246.0)	HVA22I	AT5G42560.1	0
Solyc04g081880.3.1 177	Solyc04g081880.3.1	FDYDGEGSPSGGRRG	S	VSTDFDYDGEGS(1)PSGGR	1	syr1	-1.17602	-1.01613	0.373506	0.702558	1.37307	-0.256977	16.3.3.6	RNA processing.ribonuclease activities.RNA-dependent RNase P complex.component RPP25/POP6|RPP20/POP7	component RPP25/POP6 | RPP20/POP7 of RNA-dependent RNase P complex (original description: pep chromosome:SL3.0:4:65827035:65832329:-1 gene:Solyc04g081880.3 transcript:Solyc04g081880.3.1 gene_biotype:protein_coding transcript_biotype:protein_coding)		AT1G76010.1	0
Solyc04g082500.3.1 387	Solyc04g082500.3.1	HNHRGPRSPLHVKKT	S	GPRS(1)PLHVK	1	syr1	-1.02347	-0.0913409	-0.322936	-0.884512	1.58603	0.736224	18.4.1.37.1	Protein modification.phosphorylation.TKL protein kinase superfamily.RLCK-VII receptor-like protein kinase families.receptor-like protein kinase (RLCK-VIIa)	receptor-like protein kinase (RLCK-VIIa) (original description: pep chromosome:SL3.0:4:66238341:66253598:-1 gene:Solyc04g082500.3 transcript:Solyc04g082500.3.1 gene_biotype:protein_coding transcript_biotype:protein_coding)		AT1G76360.1	0
Solyc04g082570.3.1 13	Solyc04g082570.3.1	DGNHDPGSPSEESYH	S	AESWDGNHDPGS(1)PSEESYHLER	1	syr1	-0.655251	-0.848247	-0.0458489	-0.717057	1.7523	0.514107	19.2.2.1.5.2.1	Protein homeostasis.ubiquitin-proteasome system.ubiquitin-fold protein conjugation.ubiquitin conjugation (ubiquitylation).ubiquitin-ligase E3 activities.U-Box E3 ligase activities.E3 ubiquitin ligase (PUB)	E3 ubiquitin ligase (PUB) (original description: pep chromosome:SL3.0:4:66297135:66304469:1 gene:Solyc04g082570.3 transcript:Solyc04g082570.3.1 gene_biotype:protein_coding transcript_biotype:protein_coding)	PUB43	AT1G76390.2	0
Solyc04g082700.3.1 265	Solyc04g082700.3.1	YGPEEGLSWVAKPVT	S	LYGPEEGLS(1)WVAK	1	syr1	-0.898089	-1.01217	-0.158734	-0.375856	1.13931	1.30555	24.2.2.1.4	Solute transport.carrier-mediated transport.MFS superfamily.SP family.monosaccharide transporter (AZT)	monosaccharide transporter (AZT) (original description: pep chromosome:SL3.0:4:66372754:66380045:-1 gene:Solyc04g082700.3 transcript:Solyc04g082700.3.1 gene_biotype:protein_coding transcript_biotype:protein_coding)	TMT2	AT4G35300.1	TMT2
Solyc04g082700.3.1 342	Solyc04g082700.3.1	DDHWDEESLQREGDD	S	DDHWDEES(1)LQR	1	syr1	-0.881319	-0.342616	-0.894732	-0.188876	1.70481	0.602731	24.2.2.1.4	Solute transport.carrier-mediated transport.MFS superfamily.SP family.monosaccharide transporter (AZT)	monosaccharide transporter (AZT) (original description: pep chromosome:SL3.0:4:66372754:66380045:-1 gene:Solyc04g082700.3 transcript:Solyc04g082700.3.1 gene_biotype:protein_coding transcript_biotype:protein_coding)	TMT2	AT4G35300.1	TMT2
Solyc04g082700.3.1 358	Solyc04g082700.3.1	PSDGGADSDDNLQSP	S	EGDDYPS(1)DGGADS(1)DDNLQSPLISR	1	syr1	-0.842908	-1.03021	0.244703	-0.690556	1.1956	1.12338	24.2.2.1.4	Solute transport.carrier-mediated transport.MFS superfamily.SP family.monosaccharide transporter (AZT)	monosaccharide transporter (AZT) (original description: pep chromosome:SL3.0:4:66372754:66380045:-1 gene:Solyc04g082700.3 transcript:Solyc04g082700.3.1 gene_biotype:protein_coding transcript_biotype:protein_coding)	TMT2	AT4G35300.1	TMT2
Solyc04g082700.3.1 364	Solyc04g082700.3.1	DSDDNLQSPLISRQT	S	EGDDYPSDGGADSDDNLQS(1)PLISR	1	syr1	-0.838622	-1.09178	0.317703	0.282566	1.67485	-0.344716	24.2.2.1.4	Solute transport.carrier-mediated transport.MFS superfamily.SP family.monosaccharide transporter (AZT)	monosaccharide transporter (AZT) (original description: pep chromosome:SL3.0:4:66372754:66380045:-1 gene:Solyc04g082700.3 transcript:Solyc04g082700.3.1 gene_biotype:protein_coding transcript_biotype:protein_coding)	TMT2	AT4G35300.1	TMT2
Solyc04g082700.3.1 368	Solyc04g082700.3.1	NLQSPLISRQTTAVE	S	EGDDYPSDGGADS(0.001)DDNLQS(0.999)PLIS(1)R	1	syr1	-0.75107	-0.823362	-0.597121	0.289562	1.82038	0.0616148	24.2.2.1.4	Solute transport.carrier-mediated transport.MFS superfamily.SP family.monosaccharide transporter (AZT)	monosaccharide transporter (AZT) (original description: pep chromosome:SL3.0:4:66372754:66380045:-1 gene:Solyc04g082700.3 transcript:Solyc04g082700.3.1 gene_biotype:protein_coding transcript_biotype:protein_coding)	TMT2	AT4G35300.1	TMT2
Solyc04g082700.3.1 419	Solyc04g082700.3.1	WQLAWKWSEREGEDG	S	WS(1)EREGEDGIK	1	syr1	-0.646055	-0.592946	-0.60223	-0.730771	1.40159	1.17041	24.2.2.1.4	Solute transport.carrier-mediated transport.MFS superfamily.SP family.monosaccharide transporter (AZT)	monosaccharide transporter (AZT) (original description: pep chromosome:SL3.0:4:66372754:66380045:-1 gene:Solyc04g082700.3 transcript:Solyc04g082700.3.1 gene_biotype:protein_coding transcript_biotype:protein_coding)	TMT2	AT4G35300.1	TMT2
Solyc05g005070.2.1 384	Solyc05g005070.2.1	LVKTLNDSSLNFKYS	S	T(0.001)LNDS(0.957)S(0.042)LNFK	1	syr1	0.315661	-1.38899	-0.87099	0.211134	1.4436	0.289585	0	0	0	CRK2	AT1G70520.1	CRK2
Solyc05g005730.3.1 60	Solyc05g005730.3.1	KRARDYNSDNEDDND	S	DYNS(1)DNEDDNDGEPSPVTR	1	syr1	-0.948573	-0.894355	-0.590646	0.904106	1.45915	0.0703152	35.2	not assigned.not annotated	no hits & (original description: pep chromosome:SL3.0:5:536957:540418:1 gene:Solyc05g005730.3 transcript:Solyc05g005730.3.1 gene_biotype:protein_coding transcript_biotype:protein_coding)		AT5G48240.1	0
Solyc05g006240.3.1 28	Solyc05g006240.3.1	PYEVLGVSRNSSDQE	S	DPYEVLGVS(1)R	1	syr1	-0.743757	-0.516828	-0.403524	-0.516738	1.91862	0.262227	26.3.1.3	External stimuli response.gravity.sensing and signalling.signalling protein factor (ARG1)	ARG1 gravity signalling protein factor (original description: pep chromosome:SL3.0:5:898591:903872:-1 gene:Solyc05g006240.3 transcript:Solyc05g006240.3.1 gene_biotype:protein_coding transcript_biotype:protein_coding)	ATJ16	AT1G24120.1	ARL1
Solyc05g006540.3.1 740	Solyc05g006540.3.1	IEGKKVGSPASGSGM	S	VGS(1)PASGSGMNCR	1	syr1	-1.4813	-0.468193	-0.23199	0.518776	0.167549	1.49516	12.3.2.4.2	Chromatin organisation.histone modifications.histone deacetylation.SNL-HDA19 histone deacetylase complex.key scaffold component SNL	component SNL of histone deacetylase machineries (original description: pep chromosome:SL3.0:5:1151308:1165565:-1 gene:Solyc05g006540.3 transcript:Solyc05g006540.3.1 gene_biotype:protein_coding transcript_biotype:protein_coding)	SNL4	AT1G70060.1	SNL4
Solyc05g006890.1.1 2;2;2	Solyc05g006890.1.1	______MSDEEHQFE	S	S(1)DEEHQFESK	1	syr1	-1.75535	0.0935907	0.82743	0.260258	0.991608	-0.417541	0	0	0	ELF5A-1	AT1G13950.1	ATELF5A-1,EIF-5A,EIF5A,ELF5A-1
Solyc05g006910.3.1 152	Solyc05g006910.3.1	LVPSSSFSPRNKSKS	S	LNLVPSS(0.002)S(0.005)FS(0.993)PR	1	syr1	-0.683954	-0.944869	-0.614717	-0.106647	1.6693	0.680882	6.1.2.4.1	Nucleotide metabolism.purines.salvage pathway.AMP deaminase activities.membrane-associated AMP deaminase	membrane-associated AMP deaminase (original description: pep chromosome:SL3.0:5:1501171:1512581:-1 gene:Solyc05g006910.3 transcript:Solyc05g006910.3.1 gene_biotype:protein_coding transcript_biotype:protein_coding)	AMPD	AT2G38280.1	ATAMPD,FAC1
Solyc05g007030.3.1 751	Solyc05g007030.3.1	KNLSQSVSFSERATP	S	NLSQS(0.003)VS(0.978)FS(0.019)ER	1	syr1	-0.583581	-0.734369	-0.427257	-0.142305	1.97719	-0.0896809	35.2	not assigned.not annotated	no hits & (original description: pep chromosome:SL3.0:5:1617162:1626564:1 gene:Solyc05g007030.3 transcript:Solyc05g007030.3.1 gene_biotype:protein_coding transcript_biotype:protein_coding)		AT3G17900.1	0
Solyc05g008060.3.1 467	Solyc05g008060.3.1	TKLGSSSTSELHPKL	T	LGS(0.999)S(0.001)S(0.002)T(0.974)S(0.024)ELHPK	1	syr1	0.16904	-0.215901	-0.290426	-1.61743	1.37354	0.581185	11.2.4.1.1	Phytohormone action.auxin.transport.polar auxin transport.auxin transporter (PIN)	auxin transporter (PIN) (original description: pep chromosome:SL3.0:5:2482105:2486023:1 gene:Solyc05g008060.3 transcript:Solyc05g008060.3.1 gene_biotype:protein_coding transcript_biotype:protein_coding description:Auxin efflux carrier component [Source:UniProtKB/TrEMBL;Acc:E5KGD4])	PIN3	AT1G70940.1	ATPIN3,PIN3
Solyc05g008590.3.1 277	Solyc05g008590.3.1	IGIRRFGSYEALSNA	S	FGS(1)YEALSNADSSHIQMK	1	syr1	-1.23076	-0.681161	0.472757	0.0443924	1.65213	-0.257356	35.2	not assigned.not annotated	no hits & (original description: pep chromosome:SL3.0:5:2912888:2913787:1 gene:Solyc05g008590.3 transcript:Solyc05g008590.3.1 gene_biotype:protein_coding transcript_biotype:protein_coding)		AT5G13890.2	0
Solyc05g008860.3.1 570	Solyc05g008860.3.1	GTSPTLQSNHMTSEK	S	LANIAGT(0.01)S(0.85)PT(0.14)LQS(1)NHMTSEKPQQSK	1	syr1	-1.56215	-0.962716	0.540675	0.552425	0.787908	0.64386	18.4.1.3	Protein modification.phosphorylation.TKL protein kinase superfamily.protein kinase (LRR-III)	protein kinase (LRR-III) (original description: pep chromosome:SL3.0:5:3085255:3087955:-1 gene:Solyc05g008860.3 transcript:Solyc05g008860.3.1 gene_biotype:protein_coding transcript_biotype:protein_coding)	ZAR1	AT2G01210.1	0
Solyc05g009540.3.1 212	Solyc05g009540.3.1	EEITKQKSYDEDENE	S	S(1)YDEDENEVQDR	1	syr1	-1.10586	0.843163	-1.1508	-0.374398	0.853063	0.934835	16.4.6.8	RNA processing.pre-mRNA splicing.spliceosome-associated non-snRNP factor activities.splicing regulator kinase (PRP4K)	splicing regulator kinase (PRP4K) (original description: pep chromosome:SL3.0:5:3747436:3758066:1 gene:Solyc05g009540.3 transcript:Solyc05g009540.3.1 gene_biotype:protein_coding transcript_biotype:protein_coding)		AT3G25840.1	0
Solyc05g010120.3.1 30	Solyc05g010120.3.1	SVLSDDHSQIGGPGF	S	ASVLSDDHS(1)QIGGPGFSR	1	syr1	-1.11461	-0.194321	-0.252304	-0.523131	0.264284	1.82008	5.8.2.1.1.1	Lipid metabolism.lipid trafficking.endoplasmic reticulum-plastid lipid transfer.phospholipid transverse translocation.ALA-ALIS flippase complex.active component ALA	active component ALA of ALA-ALIS flippase complex (original description: pep chromosome:SL3.0:5:4300209:4308954:1 gene:Solyc05g010120.3 transcript:Solyc05g010120.3.1 gene_biotype:protein_coding transcript_biotype:protein_coding)		AT1G68710.1	0
Solyc05g010280.3.1 297	Solyc05g010280.3.1	QLSDDVRSDSEDEHE	S	GQLSDDVRS(1)DS(1)EDEHED	1	syr1	-0.390013	-0.501524	-0.670745	-0.901361	0.84501	1.61863	5.4.5	Lipid metabolism.sphingolipid biosynthesis.ceramide synthase	ceramide synthase (original description: pep chromosome:SL3.0:5:4442423:4449342:1 gene:Solyc05g010280.3 transcript:Solyc05g010280.3.1 gene_biotype:protein_coding transcript_biotype:protein_coding)	LAG13	AT1G13580.3	LAG13
Solyc05g010280.3.1 299	Solyc05g010280.3.1	SDDVRSDSEDEHED_	S	GQLSDDVRS(1)DS(1)EDEHED	1	syr1	-0.2778	-0.287553	-1.13343	-0.646426	0.73238	1.61283	5.4.5	Lipid metabolism.sphingolipid biosynthesis.ceramide synthase	ceramide synthase (original description: pep chromosome:SL3.0:5:4442423:4449342:1 gene:Solyc05g010280.3 transcript:Solyc05g010280.3.1 gene_biotype:protein_coding transcript_biotype:protein_coding)	LAG13	AT1G13580.3	LAG13
Solyc05g013040.3.1 9	Solyc05g013040.3.1	GRLRPQSSIKAIEEE	S	LRPQS(0.081)S(0.919)IK	1	syr1	0.358699	0.129744	-0.493196	-1.45917	1.57176	-0.107838	19.2.6.2.2.5	Protein homeostasis.ubiquitin-proteasome system.26S proteasome.19S regulatory particle.non-ATPase components.regulatory component RPN6	regulatory component RPN6 of 26S proteasome (original description: pep chromosome:SL3.0:5:6146122:6155827:1 gene:Solyc05g013040.3 transcript:Solyc05g013040.3.1 gene_biotype:protein_coding transcript_biotype:protein_coding)	GN	AT1G13980.1	EMB30,GN,VAN7
Solyc05g017893.1.1 966	Solyc05g017893.1.1	LKALEELSDNSSSAI	S	ALEELS(1)DNS(0.867)S(0.124)S(0.009)AITK	1	syr1	-0.631938	-1.41504	1.26755	0.193726	0.91838	-0.332673	16.11.1.1.2	RNA processing.messenger ribonucleoparticle (mRNP) export.TREX/THO mRNP trafficking complex.THO subcomplex.component THOC2/Tho2	component THOC2/Tho2 of mRNP trafficking THO subcomplex (original description: pep chromosome:SL3.0:5:19075404:19129812:-1 gene:Solyc05g017893.1 transcript:Solyc05g017893.1.1 gene_biotype:protein_coding transcript_biotype:protein_coding)	THO2	AT1G24706.2	AtTHO2,THO2
Solyc05g018300.3.1 1063	Solyc05g018300.3.1	ENIASLHSPNRDMEE	S	LENHGDENIASLHS(1)PNR	1	syr1	-0.618597	-0.70455	0.595384	-1.11781	1.56072	0.284854	50.2.7	Enzyme classification.EC_2 transferases.EC_2.7 transferase transferring phosphorus-containing group	Protein phosphatase 2C and cyclic nucleotide-binding/kinase domain-containing protein OS=Arabidopsis thaliana (sp|q9sl76|p2c19_arath : 1464.0) & .Enzyme classification.EC_2 transferases.EC_2.7 transferase transferring phosphorus-containing group(50.2.7 : 195.3) (original description: pep chromosome:SL3.0:5:20369172:20390631:-1 gene:Solyc05g018300.3 transcript:Solyc05g018300.3.1 gene_biotype:prote…		AT2G20050.1	0
Solyc05g018340.3.1 227	Solyc05g018340.3.1	PGPPINRSPGRFVNG	S	NPGPPINRS(1)PGR	1	syr1	-0.746827	-0.487839	-0.337225	-0.352417	1.99047	-0.0661619	35.2	not assigned.not annotated	no hits & (original description: pep chromosome:SL3.0:5:20580359:20586665:1 gene:Solyc05g018340.3 transcript:Solyc05g018340.3.1 gene_biotype:protein_coding transcript_biotype:protein_coding)		AT4G28990.1	0
Solyc05g018340.3.1 315	Solyc05g018340.3.1	RKGYERRTPSPPHPP	T	T(1)PS(1)PPHPPVLPPR	1	syr1	-0.497316	-0.371286	-0.249798	-1.12624	1.7407	0.503937	35.2	not assigned.not annotated	no hits & (original description: pep chromosome:SL3.0:5:20580359:20586665:1 gene:Solyc05g018340.3 transcript:Solyc05g018340.3.1 gene_biotype:protein_coding transcript_biotype:protein_coding)		AT4G28990.1	0
Solyc05g018340.3.1 317	Solyc05g018340.3.1	GYERRTPSPPHPPVL	S	T(1)PS(1)PPHPPVLPPR	1	syr1	-0.225688	-0.419531	-0.284326	-1.21644	1.74748	0.398498	35.2	not assigned.not annotated	no hits & (original description: pep chromosome:SL3.0:5:20580359:20586665:1 gene:Solyc05g018340.3 transcript:Solyc05g018340.3.1 gene_biotype:protein_coding transcript_biotype:protein_coding)		AT4G28990.1	0
Solyc05g018340.3.1 86	Solyc05g018340.3.1	GYRAHAGSVSPVRHR	S	AHAGS(1)VS(1)PVR	1	syr1	-0.562788	-1.1838	-0.604906	1.62189	0.266591	0.463017	35.2	not assigned.not annotated	no hits & (original description: pep chromosome:SL3.0:5:20580359:20586665:1 gene:Solyc05g018340.3 transcript:Solyc05g018340.3.1 gene_biotype:protein_coding transcript_biotype:protein_coding)		AT4G28990.1	0
Solyc05g018340.3.1 88	Solyc05g018340.3.1	RAHAGSVSPVRHRNA	S	AHAGS(1)VS(1)PVR	1	syr1	-1.3271	-0.805786	-0.320125	0.611537	1.37766	0.463808	35.2	not assigned.not annotated	no hits & (original description: pep chromosome:SL3.0:5:20580359:20586665:1 gene:Solyc05g018340.3 transcript:Solyc05g018340.3.1 gene_biotype:protein_coding transcript_biotype:protein_coding)		AT4G28990.1	0
Solyc05g032850.3.1 42	Solyc05g032850.3.1	PKDERIGSANASPDG	S	IGS(1)ANAS(1)PDGAIPGASR	1	syr1	-1.5387	-0.375686	0.789428	0.444772	1.1883	-0.508116	16.5.2.1	RNA processing.mRNA modification.N6-methyladenosine methylation reading.methylation reader (ECT)	methylation reader (ECT) (original description: pep chromosome:SL3.0:5:44034459:44045067:-1 gene:Solyc05g032850.3 transcript:Solyc05g032850.3.1 gene_biotype:protein_coding transcript_biotype:protein_coding)	ECT5	AT3G13060.2	ECT5
Solyc05g032850.3.1 46	Solyc05g032850.3.1	RIGSANASPDGAIPG	S	IGS(1)ANAS(1)PDGAIPGASR	1	syr1	-1.65764	-0.159751	0.758868	0.0732676	1.25424	-0.268985	16.5.2.1	RNA processing.mRNA modification.N6-methyladenosine methylation reading.methylation reader (ECT)	methylation reader (ECT) (original description: pep chromosome:SL3.0:5:44034459:44045067:-1 gene:Solyc05g032850.3 transcript:Solyc05g032850.3.1 gene_biotype:protein_coding transcript_biotype:protein_coding)	ECT5	AT3G13060.2	ECT5
Solyc05g050990.1.1 13	Solyc05g050990.1.1	HIDNTPSTPGKFKIE	T	HIDNTPS(0.014)T(0.986)PGK	1	syr1	1.0656	-0.827715	-1.2988	-0.361838	0.293353	1.1294	3.13.4.1	Carbohydrate metabolism.nucleotide sugar biosynthesis.UDP-D-galacturonic acid biosynthesis.UDP-D-glucuronic acid 4-epimerase	UDP-D-glucuronic acid 4-epimerase (original description: pep chromosome:SL3.0:5:62050801:62052108:1 gene:Solyc05g050990.1 transcript:Solyc05g050990.1.1 gene_biotype:protein_coding transcript_biotype:protein_coding)	GAE3	AT4G00110.1	GAE3
Solyc05g052490.3.1 54	Solyc05g052490.3.1	KNKLRLSSSLQDLSA	S	LSS(0.981)S(0.019)LQDLSAYR	1	syr1	-0.747733	-0.768079	-0.195105	-0.750266	1.56321	0.897971	50.3.6	Enzyme classification.EC_3 hydrolases.EC_3.6 hydrolase acting on acid anhydride	Probable apyrase 7 OS=Arabidopsis thaliana (sp|f4jsh1|apy7_arath : 755.0) & .Enzyme classification.EC_3 hydrolases.EC_3.6 hydrolase acting on acid anhydride(50.3.6 : 92.3) (original description: pep chromosome:SL3.0:5:63547692:63556564:-1 gene:Solyc05g052490.3 transcript:Solyc05g052490.3.1 gene_biotype:protein_coding transcript_biotype:protein_coding)	APY7	AT4G19180.1	0
Solyc05g053590.3.1 29	Solyc05g053590.3.1	SRSVFSRSARDEDDE	S	S(1)ARDEDDEEALK	1	syr1	-1.00078	-0.658687	-0.21354	-0.542779	1.59926	0.816528	0	0	0	ABCG40	AT1G15520.1	ABCG40,ATABCG40,ATPDR12,PDR12
Solyc05g053590.3.1 29;650	Solyc05g053590.3.1	SRSVFSRSARDEDDE	S	S(1)ARDEDDEEALK	1	syr1	-0.420351	-0.925081	-0.395948	-0.754218	1.50069	0.994912	0	0	0	ABCG40	AT1G15520.1	ABCG40,ATABCG40,ATPDR12,PDR12
Solyc05g053610.2.1 42;42;48	Solyc05g053610.2.1	GVDAFSRSTRDEDDE	S	S(0.899)T(0.101)RDEDDEEALK	1	syr1	-0.225942	-0.75648	-0.769466	-0.606583	0.615556	1.74292	0	0	0	ABCG40	AT1G15520.1	ABCG40,ATABCG40,ATPDR12,PDR12
Solyc05g054050.3.1 8	Solyc05g054050.3.1	MVISKAASESDLSVH	S	AAS(1)ESDLSVHSTFASR	1	syr1	-0.711661	-0.733888	0.633678	-0.853076	-0.0159481	1.68089	4.1.1.1.3.1	Amino acid metabolism.biosynthesis.glutamate family.glutamate-derived amino acids.gamma-aminobutyrate (GABA).glutamate decarboxylase	glutamate decarboxylase (original description: pep chromosome:SL3.0:5:64876105:64879942:-1 gene:Solyc05g054050.3 transcript:Solyc05g054050.3.1 gene_biotype:protein_coding transcript_biotype:protein_coding)	GAD4	AT2G02010.1	GAD4
Solyc05g054920.3.1 268	Solyc05g054920.3.1	KGRKHSLSPDERSPV	S	KHS(1)LS(1)PDERS(1)PVER	1	syr1	-0.544427	-0.33168	-0.501194	-1.11341	1.22442	1.26629	16.4.6.5	RNA processing.pre-mRNA splicing.spliceosome-associated non-snRNP factor activities.splicing factor (RSZ32|33)	RSZ32/33 RNA splicing factor (original description: pep chromosome:SL3.0:5:65565149:65569115:1 gene:Solyc05g054920.3 transcript:Solyc05g054920.3.1 gene_biotype:protein_coding transcript_biotype:protein_coding)	RS2Z32	AT3G53500.2	RSZ32
Solyc05g054920.3.1 273	Solyc05g054920.3.1	SLSPDERSPVERGTP	S	KHS(1)LS(1)PDERS(1)PVER	1	syr1	-0.662487	-0.382839	-0.5751	-0.921773	1.23401	1.30819	16.4.6.5	RNA processing.pre-mRNA splicing.spliceosome-associated non-snRNP factor activities.splicing factor (RSZ32|33)	RSZ32/33 RNA splicing factor (original description: pep chromosome:SL3.0:5:65565149:65569115:1 gene:Solyc05g054920.3 transcript:Solyc05g054920.3.1 gene_biotype:protein_coding transcript_biotype:protein_coding)	RS2Z32	AT3G53500.2	RSZ32
Solyc05g054920.3.1 330	Solyc05g054920.3.1	PIHREDRSPVEDGSP	S	EDRS(1)PVEDGS(1)PTGDYENHGS(1)PR	1	syr1	-1.20419	-0.558033	-0.458292	-0.220609	1.23282	1.2083	16.4.6.5	RNA processing.pre-mRNA splicing.spliceosome-associated non-snRNP factor activities.splicing factor (RSZ32|33)	RSZ32/33 RNA splicing factor (original description: pep chromosome:SL3.0:5:65565149:65569115:1 gene:Solyc05g054920.3 transcript:Solyc05g054920.3.1 gene_biotype:protein_coding transcript_biotype:protein_coding)	RS2Z32	AT3G53500.2	RSZ32
Solyc05g054920.3.1 336	Solyc05g054920.3.1	RSPVEDGSPTGDYEN	S	SPVEDGS(1)PTGDYENHGS(1)PR	1	syr1	-0.163213	-1.03756	-0.985483	0.498462	0.0524223	1.63537	16.4.6.5	RNA processing.pre-mRNA splicing.spliceosome-associated non-snRNP factor activities.splicing factor (RSZ32|33)	RSZ32/33 RNA splicing factor (original description: pep chromosome:SL3.0:5:65565149:65569115:1 gene:Solyc05g054920.3 transcript:Solyc05g054920.3.1 gene_biotype:protein_coding transcript_biotype:protein_coding)	RS2Z32	AT3G53500.2	RSZ32
Solyc05g054920.3.1 346	Solyc05g054920.3.1	GDYENHGSPRGSPRG	S	SPVEDGS(1)PTGDYENHGS(1)PR	1	syr1	-0.725744	-0.582991	-0.500141	0.821758	-0.672801	1.65992	16.4.6.5	RNA processing.pre-mRNA splicing.spliceosome-associated non-snRNP factor activities.splicing factor (RSZ32|33)	RSZ32/33 RNA splicing factor (original description: pep chromosome:SL3.0:5:65565149:65569115:1 gene:Solyc05g054920.3 transcript:Solyc05g054920.3.1 gene_biotype:protein_coding transcript_biotype:protein_coding)	RS2Z32	AT3G53500.2	RSZ32
Solyc05g055440.1.1 25	Solyc05g055440.1.1	KTPLAEKSPAEKKPK	S	TPLAEKS(1)PAEK	1	syr1	-0.899128	-0.864106	-0.291941	-0.306621	1.66906	0.692734	12.1.3	Chromatin organisation.histones.histone (H2B)	histone (H2B) (original description: pep chromosome:SL3.0:5:65939246:65939689:-1 gene:Solyc05g055440.1 transcript:Solyc05g055440.1.1 gene_biotype:protein_coding transcript_biotype:protein_coding description:Histone H2B [Source:UniProtKB/TrEMBL;Acc:K4C2M0])	H2B	AT3G45980.1	H2B,HTB9
Solyc05g055990.3.1 14	Solyc05g055990.3.1	SALPERSSSPAKDYH	S	SNEVSSALPERS(0.143)S(0.861)S(0.996)PAK	1	syr1	-0.550601	-0.136576	-0.373526	-1.13209	1.74941	0.443388	24.3.1.2	Solute transport.channels.MIP family.plasma membrane intrinsic protein (PIP)	plasma membrane intrinsic protein (PIP) (original description: pep chromosome:SL3.0:5:66241865:66243953:1 gene:Solyc05g055990.3 transcript:Solyc05g055990.3.1 gene_biotype:protein_coding transcript_biotype:protein_coding)	PIP2-1	AT3G53420.1	PIP2,PIP2;1,PIP2A
Solyc06g007120.3.1 263	Solyc06g007120.3.1	EYLEASASVCKDRRN	S	EYLEAS(0.001)AS(0.999)VCK	1	syr1	-0.964622	-0.916249	-0.388845	-0.134582	1.494	0.910293	5.7.2.3.2	Lipid metabolism.lipid degradation.phospholipase activities.phospholipase C activities.phospholipase C (PI-PLC)	phospholipase C (PI-PLC) (original description: pep chromosome:SL3.0:6:1173162:1179319:1 gene:Solyc06g007120.3 transcript:Solyc06g007120.3.1 gene_biotype:protein_coding transcript_biotype:protein_coding description:Phosphoinositide phospholipase C [Source:UniProtKB/TrEMBL;Acc:B6C9K2])	PLC4	AT5G58700.1	ATPLC4,PLC4
Solyc06g007120.3.1 305	Solyc06g007120.3.1	EKSDSDKSYEDDDDA	S	S(1)YEDDDDATHR	1	syr1	0.0145064	0.278159	-1.26765	-1.07941	0.885628	1.16877	5.7.2.3.2	Lipid metabolism.lipid degradation.phospholipase activities.phospholipase C activities.phospholipase C (PI-PLC)	phospholipase C (PI-PLC) (original description: pep chromosome:SL3.0:6:1173162:1179319:1 gene:Solyc06g007120.3 transcript:Solyc06g007120.3.1 gene_biotype:protein_coding transcript_biotype:protein_coding description:Phosphoinositide phospholipase C [Source:UniProtKB/TrEMBL;Acc:B6C9K2])	PLC4	AT5G58700.1	ATPLC4,PLC4
Solyc06g007470.3.1 127	Solyc06g007470.3.1	GPPAAPRT_______	T	PAGGPPAAPRT(1)	1	syr1	-1.50776	-0.430981	-0.546033	0.820349	1.13604	0.528388	17.1.3.1.27	Protein biosynthesis.ribosome biogenesis.small ribosomal subunit (SSU).SSU proteome.component RPS26	component RPS26 of SSU proteome (original description: pep chromosome:SL3.0:6:1477930:1480788:-1 gene:Solyc06g007470.3 transcript:Solyc06g007470.3.1 gene_biotype:protein_coding transcript_biotype:protein_coding description:40S ribosomal protein S26 [Source:UniProtKB/TrEMBL;Acc:K4C3C9])	RPS26B	AT2G40510.1	0
Solyc06g007980.3.1 5	Solyc06g007980.3.1	___MDQTSPEVSMAE	S	MDQTS(1)PEVSMAEPSTK	1	syr1	-0.0775794	-0.388717	-0.630348	-1.26495	1.01213	1.34946	5.5.2.4.1	Lipid metabolism.phytosterol biosynthesis.phytosterol conjugation.phytosterol glycosylation.UDP-glucose:sterol glucosyltransferase	UDP-glucose:sterol glucosyltransferase (original description: pep chromosome:SL3.0:6:1833318:1843658:1 gene:Solyc06g007980.3 transcript:Solyc06g007980.3.1 gene_biotype:protein_coding transcript_biotype:protein_coding)	UGT80A2	AT3G07020.2	0
Solyc06g007980.3.1 628	Solyc06g007980.3.1	PRLPKPASTFSLRSC	S	PAS(0.999)T(0.001)FSLR	1	syr1	0.406026	-0.208881	-0.472166	-1.58832	1.32524	0.538103	5.5.2.4.1	Lipid metabolism.phytosterol biosynthesis.phytosterol conjugation.phytosterol glycosylation.UDP-glucose:sterol glucosyltransferase	UDP-glucose:sterol glucosyltransferase (original description: pep chromosome:SL3.0:6:1833318:1843658:1 gene:Solyc06g007980.3 transcript:Solyc06g007980.3.1 gene_biotype:protein_coding transcript_biotype:protein_coding)	UGT80A2	AT3G07020.2	0
Solyc06g008150.3.1 419	Solyc06g008150.3.1	ASGDVHLSDEDTSNP	S	VAS(1)GDVHLS(1)DEDT(0.256)S(0.744)NPPPQASR	1	syr1	-1.03813	-0.650207	-0.413579	-0.408486	1.18252	1.32788	35.2	not assigned.not annotated	no hits & (original description: pep chromosome:SL3.0:6:2037048:2040731:1 gene:Solyc06g008150.3 transcript:Solyc06g008150.3.1 gene_biotype:protein_coding transcript_biotype:protein_coding)		AT1G31150.1	0
Solyc06g009290.3.1 749	Solyc06g009290.3.1	SGLDERDSIEKSMGS	S	SGLDERDS(1)IEK	1	syr1	-0.642615	-1.45227	0.105572	-0.181196	1.28326	0.887256	0	0	0	ABCB21	AT3G62150.1	PGP21
Solyc06g016770.3.1 211	Solyc06g016770.3.1	LRISRSLSLPVINKD	S	SLS(1)LPVINK	1	syr1	0.799767	-0.364515	-1.27613	-0.906413	1.22782	0.519474	19.2.2.1.5.3.4	Protein homeostasis.ubiquitin-proteasome system.ubiquitin-fold protein conjugation.ubiquitin conjugation (ubiquitylation).ubiquitin-ligase E3 activities.RING-domain E3 ligase activities.RING-v-class E3 ligase	RING-v-class E3 ligase (original description: pep chromosome:SL3.0:6:13532340:13537270:1 gene:Solyc06g016770.3 transcript:Solyc06g016770.3.1 gene_biotype:protein_coding transcript_biotype:protein_coding)		AT5G60580.1	0
Solyc06g048810.3.1 104	Solyc06g048810.3.1	PLGKDYDTELDEEAQ	T	DYDT(1)ELDEEAQLR	1	syr1	0.41905	-0.359209	-1.32862	-0.247411	1.68533	-0.169138	35.2	not assigned.not annotated	no hits & (original description: pep chromosome:SL3.0:6:31834910:31837505:1 gene:Solyc06g048810.3 transcript:Solyc06g048810.3.1 gene_biotype:protein_coding transcript_biotype:protein_coding)		AT5G05350.1	0
Solyc06g048810.3.1 137	Solyc06g048810.3.1	EKRFSFASDEGRLVE	S	RFS(1)FAS(1)DEGR	1	syr1	-1.04318	0.782016	-0.511581	-1.06856	1.23806	0.603246	35.2	not assigned.not annotated	no hits & (original description: pep chromosome:SL3.0:6:31834910:31837505:1 gene:Solyc06g048810.3 transcript:Solyc06g048810.3.1 gene_biotype:protein_coding transcript_biotype:protein_coding)		AT5G05350.1	0
Solyc06g049060.3.1 44	Solyc06g049060.3.1	KLFGRQTSFHQMMGG	S	QT(0.011)S(0.989)FHQMMGGGK	1	syr1	-0.242784	-0.413037	-0.550609	-1.20995	1.00341	1.41297	13.7.2.1	Cell cycle organisation.membrane organisation.endoplasmic reticulum (ER) organisation.ER-associated protein (Reticulon)	ER-associated protein (Reticulon) (original description: pep chromosome:SL3.0:6:32419868:32426189:-1 gene:Solyc06g049060.3 transcript:Solyc06g049060.3.1 gene_biotype:protein_coding transcript_biotype:protein_coding)		AT3G10915.2	0
Solyc06g050170.3.1 694	Solyc06g050170.3.1	RFAIDDESEVDSRDV	S	FAIDDES(1)EVDSR	1	syr1	-0.207745	-1.29827	-0.746927	0.0388845	1.46821	0.745845	24.2.3.11	Solute transport.carrier-mediated transport.APC superfamily.potassium cation transporter (HAK/KUP/KT)	potassium cation transporter (HAK/KUP/KT) (original description: pep chromosome:SL3.0:6:32736710:32744703:1 gene:Solyc06g050170.3 transcript:Solyc06g050170.3.1 gene_biotype:protein_coding transcript_biotype:protein_coding)	POT2	AT2G40540.1	ATKT2,ATKUP2,KT2,KUP2,SHY3,TRK2
Solyc06g053450.3.1 115	Solyc06g053450.3.1	RATSPGVTSPRVASP	T	AT(0.002)S(0.998)PGVT(0.877)S(0.123)PR	1	syr1	-0.212039	0.0717044	-0.283643	-1.47688	0.286491	1.61437	35.2	not assigned.not annotated	no hits & (original description: pep chromosome:SL3.0:6:36344091:36346669:1 gene:Solyc06g053450.3 transcript:Solyc06g053450.3.1 gene_biotype:protein_coding transcript_biotype:protein_coding)	IQD14	AT2G43680.1	IQD14
Solyc06g053450.3.1 116	Solyc06g053450.3.1	ATSPGVTSPRVASPR	S	AT(0.046)S(0.954)PGVT(0.076)S(0.924)PR	1	syr1	0.382251	-1.00899	-0.400775	-1.14478	1.03505	1.13725	35.2	not assigned.not annotated	no hits & (original description: pep chromosome:SL3.0:6:36344091:36346669:1 gene:Solyc06g053450.3 transcript:Solyc06g053450.3.1 gene_biotype:protein_coding transcript_biotype:protein_coding)	IQD14	AT2G43680.1	IQD14
Solyc06g054420.3.1 309	Solyc06g054420.3.1	TTFMSPPSSPRSVVG	S	AGSATTFMSPPS(0.928)S(0.072)PR	1	syr1	-0.978344	-0.725153	1.69278	-0.559461	0.581702	-0.0115203	35.2	not assigned.not annotated	no hits & (original description: pep chromosome:SL3.0:6:37313117:37317988:1 gene:Solyc06g054420.3 transcript:Solyc06g054420.3.1 gene_biotype:protein_coding transcript_biotype:protein_coding)		AT3G06170.1	0
Solyc06g060370.3.1 318	Solyc06g060370.3.1	QTPGTPRTPRTPRKS	T	HMLSQQT(0.013)PGT(0.987)PRT(1)PR	1	syr1	-0.631549	-0.411924	-0.638568	-0.548865	1.90094	0.329968	24.2.1.1.2	Solute transport.carrier-mediated transport.DMT superfamily.NST-TPT group.phosphometabolite transporter (KVAG)	phosphometabolite transporter (KVAG) (original description: pep chromosome:SL3.0:6:38475267:38482324:-1 gene:Solyc06g060370.3 transcript:Solyc06g060370.3.1 gene_biotype:protein_coding transcript_biotype:protein_coding)	UDP-GALT1	AT1G77610.1	0
Solyc06g065475.1.1 26	Solyc06g065475.1.1	DEDVDASSPRAPMPK	S	ANPEEAVDFEPEEDDLMDEDVDAS(0.045)S(0.955)PR	1	syr1	-0.452419	-0.391662	0.0834523	-0.824159	-0.369489	1.95428	17.3.1.1.3	Protein biosynthesis.mRNA quality control.Exon Junction complex (EJC).core components.component Y14	component Y14 of RNA quality control Exon Junction complex (original description: pep chromosome:SL3.0:6:40982701:40987371:-1 gene:Solyc06g065475.1 transcript:Solyc06g065475.1.1 gene_biotype:protein_coding transcript_biotype:protein_coding description:RNA-binding protein 8A [Source:UniProtKB/TrEMBL;Acc:K4C7H6])	Y14	AT1G51510.1	Y14
Solyc06g065710.3.1 367	Solyc06g065710.3.1	HDASKIPSESDDSRV	S	IPS(1)ES(0.992)DDS(0.008)RVEK	1	syr1	0.365817	-0.421532	-1.09285	-1.02911	0.910005	1.26767	13.3.5.3.2	Cell cycle organisation.mitosis and meiosis.sister chromatid separation.cohesin establishment.cohesin cofactor (PDS5)	cohesin cofactor (PDS5) (original description: pep chromosome:SL3.0:6:41255753:41268141:-1 gene:Solyc06g065710.3 transcript:Solyc06g065710.3.1 gene_biotype:protein_coding transcript_biotype:protein_coding)		AT4G31880.2	0
Solyc06g065710.3.1 369	Solyc06g065710.3.1	ASKIPSESDDSRVEK	S	IPS(1)ES(0.992)DDS(0.008)RVEK	1	syr1	-0.885498	-0.820185	-0.63054	0.00122159	0.70952	1.62548	13.3.5.3.2	Cell cycle organisation.mitosis and meiosis.sister chromatid separation.cohesin establishment.cohesin cofactor (PDS5)	cohesin cofactor (PDS5) (original description: pep chromosome:SL3.0:6:41255753:41268141:-1 gene:Solyc06g065710.3 transcript:Solyc06g065710.3.1 gene_biotype:protein_coding transcript_biotype:protein_coding)		AT4G31880.2	0
Solyc06g065710.3.1 411	Solyc06g065710.3.1	SSINSAESSHQAPEG	S	TVS(0.001)S(0.016)INS(0.984)AES(0.962)S(0.038)HQAPEGSGK	1	syr1	-0.887122	0.207907	-0.277935	-1.19076	1.50283	0.645087	13.3.5.3.2	Cell cycle organisation.mitosis and meiosis.sister chromatid separation.cohesin establishment.cohesin cofactor (PDS5)	cohesin cofactor (PDS5) (original description: pep chromosome:SL3.0:6:41255753:41268141:-1 gene:Solyc06g065710.3 transcript:Solyc06g065710.3.1 gene_biotype:protein_coding transcript_biotype:protein_coding)		AT4G31880.2	0
Solyc06g065710.3.1 593	Solyc06g065710.3.1	ETLPSQESPDRSVKH	S	ASQETLPSQES(1)PDR	1	syr1	-1.92509	0.208547	1.03326	0.0929431	0.290802	0.299539	13.3.5.3.2	Cell cycle organisation.mitosis and meiosis.sister chromatid separation.cohesin establishment.cohesin cofactor (PDS5)	cohesin cofactor (PDS5) (original description: pep chromosome:SL3.0:6:41255753:41268141:-1 gene:Solyc06g065710.3 transcript:Solyc06g065710.3.1 gene_biotype:protein_coding transcript_biotype:protein_coding)		AT4G31880.2	0
Solyc06g065710.3.1 597	Solyc06g065710.3.1	SQESPDRSVKHDEDN	S	S(1)VKHDEDNEEEIPR	1	syr1	-0.0815364	0.357324	-0.384755	-1.61162	1.42602	0.294569	13.3.5.3.2	Cell cycle organisation.mitosis and meiosis.sister chromatid separation.cohesin establishment.cohesin cofactor (PDS5)	cohesin cofactor (PDS5) (original description: pep chromosome:SL3.0:6:41255753:41268141:-1 gene:Solyc06g065710.3 transcript:Solyc06g065710.3.1 gene_biotype:protein_coding transcript_biotype:protein_coding)		AT4G31880.2	0
Solyc06g065710.3.1 638	Solyc06g065710.3.1	KSVPTPESPDNSTKH	S	SVPTPES(1)PDNSTK	1	syr1	-1.74736	-0.0639131	0.641728	-0.455463	0.773398	0.85161	13.3.5.3.2	Cell cycle organisation.mitosis and meiosis.sister chromatid separation.cohesin establishment.cohesin cofactor (PDS5)	cohesin cofactor (PDS5) (original description: pep chromosome:SL3.0:6:41255753:41268141:-1 gene:Solyc06g065710.3 transcript:Solyc06g065710.3.1 gene_biotype:protein_coding transcript_biotype:protein_coding)		AT4G31880.2	0
Solyc06g065710.3.1 642	Solyc06g065710.3.1	TPESPDNSTKHISDE	S	SVPTPES(1)PDNS(0.95)T(0.05)K	1	syr1	-1.66891	-0.757039	0.570866	0.317876	0.639802	0.897408	13.3.5.3.2	Cell cycle organisation.mitosis and meiosis.sister chromatid separation.cohesin establishment.cohesin cofactor (PDS5)	cohesin cofactor (PDS5) (original description: pep chromosome:SL3.0:6:41255753:41268141:-1 gene:Solyc06g065710.3 transcript:Solyc06g065710.3.1 gene_biotype:protein_coding transcript_biotype:protein_coding)		AT4G31880.2	0
Solyc06g065710.3.1 647	Solyc06g065710.3.1	DNSTKHISDEDETDT	S	HIS(1)DEDETDTSAK	1	syr1	-0.785829	0.493318	-0.92501	-0.85751	1.48208	0.592953	13.3.5.3.2	Cell cycle organisation.mitosis and meiosis.sister chromatid separation.cohesin establishment.cohesin cofactor (PDS5)	cohesin cofactor (PDS5) (original description: pep chromosome:SL3.0:6:41255753:41268141:-1 gene:Solyc06g065710.3 transcript:Solyc06g065710.3.1 gene_biotype:protein_coding transcript_biotype:protein_coding)		AT4G31880.2	0
Solyc06g065710.3.1 655	Solyc06g065710.3.1	DEDETDTSAKKKPSS	S	HIS(1)DEDETDT(0.011)S(0.989)AK	1	syr1	-1.37866	-0.349735	-0.186585	0.213186	1.70198	-0.000182158	13.3.5.3.2	Cell cycle organisation.mitosis and meiosis.sister chromatid separation.cohesin establishment.cohesin cofactor (PDS5)	cohesin cofactor (PDS5) (original description: pep chromosome:SL3.0:6:41255753:41268141:-1 gene:Solyc06g065710.3 transcript:Solyc06g065710.3.1 gene_biotype:protein_coding transcript_biotype:protein_coding)		AT4G31880.2	0
Solyc06g066320.3.1 182	Solyc06g066320.3.1	DTIAGGDSEDDQEGP	S	EMWDTIAGGDS(1)EDDQEGPK	1	syr1	-1.34402	-0.328427	-0.0949786	-0.518844	1.4546	0.831665	15.3.6.4.2	RNA biosynthesis.RNA polymerase II-dependent transcription.transcription elongation.SPT6-IWS1 transcription elongation complex.component IWS1	component IWS1 of SPT6-IWS1 transcription elongation complex (original description: pep chromosome:SL3.0:6:41717654:41723192:-1 gene:Solyc06g066320.3 transcript:Solyc06g066320.3.1 gene_biotype:protein_coding transcript_biotype:protein_coding)	IWS1	AT1G32130.1	ATIWS1,IWS1
Solyc06g066320.3.1 52	Solyc06g066320.3.1	NQRQRERSPTPVYDD	S	ERS(1)PT(1)PVYDDLNK	1	syr1	-1.19755	-0.18209	-0.268259	-0.320283	1.82709	0.141095	15.3.6.4.2	RNA biosynthesis.RNA polymerase II-dependent transcription.transcription elongation.SPT6-IWS1 transcription elongation complex.component IWS1	component IWS1 of SPT6-IWS1 transcription elongation complex (original description: pep chromosome:SL3.0:6:41717654:41723192:-1 gene:Solyc06g066320.3 transcript:Solyc06g066320.3.1 gene_biotype:protein_coding transcript_biotype:protein_coding)	IWS1	AT1G32130.1	ATIWS1,IWS1
Solyc06g066320.3.1 54	Solyc06g066320.3.1	RQRERSPTPVYDDLN	T	ERS(1)PT(1)PVYDDLNK	1	syr1	-0.982415	-0.107589	-0.158152	-0.917648	1.71963	0.446174	15.3.6.4.2	RNA biosynthesis.RNA polymerase II-dependent transcription.transcription elongation.SPT6-IWS1 transcription elongation complex.component IWS1	component IWS1 of SPT6-IWS1 transcription elongation complex (original description: pep chromosome:SL3.0:6:41717654:41723192:-1 gene:Solyc06g066320.3 transcript:Solyc06g066320.3.1 gene_biotype:protein_coding transcript_biotype:protein_coding)	IWS1	AT1G32130.1	ATIWS1,IWS1
Solyc06g066430.3.1 223	Solyc06g066430.3.1	EFHSKRLSTSNDTSY	S	RLS(0.945)T(0.044)S(0.011)NDTSYDGFDES(1)PK	1	syr1	-1.13544	-1.33781	0.238416	0.856402	0.98982	0.388614	35.2	not assigned.not annotated	no hits & (original description: pep chromosome:SL3.0:6:41817115:41820541:-1 gene:Solyc06g066430.3 transcript:Solyc06g066430.3.1 gene_biotype:protein_coding transcript_biotype:protein_coding)	IQD26	AT3G16490.1	IQD26
Solyc06g068160.3.1 12	Solyc06g068160.3.1	AEIQAAGSPRRSQKH	S	MQATAEIQAAGS(1)PR	1	syr1	0.476034	-0.56852	-0.531869	-1.10511	1.71635	0.0131116	35.1	not assigned.annotated	(original description: pep chromosome:SL3.0:6:42356630:42358264:-1 gene:Solyc06g068160.3 transcript:Solyc06g068160.3.1 gene_biotype:protein_coding transcript_biotype:protein_coding description:SNF4 [Source:UniProtKB/TrEMBL;Acc:Q9M727]) & SNF1-related protein kinase regulatory subunit gamma-like PV42a OS=Arabidopsis thaliana (sp|q9xi37|pv42a_arath : 368.0)	PV42A	AT1G15330.1	0
Solyc06g068490.3.1 289	Solyc06g068490.3.1	TDGALSLSAPVSPVS	S	STDGALSLS(1)APVSPVS(0.199)S(0.8)PPES(0.002)R	1	syr1	0.221764	-0.345304	0.127285	-1.64682	1.43535	0.207719	0	0	0	MRS2-1	AT1G16010.2	MGT2,MRS2-1
Solyc06g068490.3.1 293	Solyc06g068490.3.1	LSLSAPVSPVSSPPE	S	STDGALSLSAPVS(1)PVS(0.417)S(0.582)PPESR	1	syr1	0.00220627	-0.98517	-0.955937	0.856686	-0.40655	1.48877	0	0	0	MRS2-1	AT1G16010.2	MGT2,MRS2-1
Solyc06g068490.3.1 296	Solyc06g068490.3.1	SAPVSPVSSPPESRR	S	STDGALS(0.026)LS(0.971)APVS(0.011)PVS(0.918)S(0.074)PPESR	1	syr1	-1.27796	-0.131972	0.613254	-0.941744	1.40558	0.332838	0	0	0	MRS2-1	AT1G16010.2	MGT2,MRS2-1
Solyc06g068490.3.1 297	Solyc06g068490.3.1	APVSPVSSPPESRRL	S	STDGALSLSAPVS(0.002)PVS(0.056)S(0.939)PPES(0.003)R	1	syr1	-0.114886	-0.637693	-1.51193	0.902553	1.20641	0.155546	0	0	0	MRS2-1	AT1G16010.2	MGT2,MRS2-1
Solyc06g068920.3.1 648	Solyc06g068920.3.1	DIPHAVGSPDGAKVS	S	DIPHAVGS(1)PDGAK	1	syr1	-1.2024	-0.72573	0.100799	-0.125582	1.71628	0.236633	18.4.6.1	Protein modification.phosphorylation.AGC protein kinase superfamily.protein kinase (MAST)	protein kinase (MAST) (original description: pep chromosome:SL3.0:6:42841087:42861945:-1 gene:Solyc06g068920.3 transcript:Solyc06g068920.3.1 gene_biotype:protein_coding transcript_biotype:protein_coding)	IREH1	AT3G17850.1	0
Solyc06g068980.3.1 73	Solyc06g068980.3.1	STSAGNESPSSGNPE	S	FAES(0.001)T(0.001)SAGNES(0.989)PS(0.008)S(0.002)GNPELQVK	1	syr1	-0.154792	-0.0290632	-0.602463	-0.802202	1.95766	-0.369142	18.4.1.30	Protein modification.phosphorylation.TKL protein kinase superfamily.protein kinase (MAP3K-RAF)	protein kinase (MAP3K-RAF) (original description: pep chromosome:SL3.0:6:42906670:42912361:-1 gene:Solyc06g068980.3 transcript:Solyc06g068980.3.1 gene_biotype:protein_coding transcript_biotype:protein_coding)		AT1G18160.1	0
Solyc06g071440.3.1 64	Solyc06g071440.3.1	PEPQNSKSPSKAIVA	S	SDDPFPEPQNS(0.002)KS(0.998)PSK	1	syr1	-0.125875	-1.14702	-0.573117	-0.323213	0.420241	1.74899	35.1	not assigned.annotated	(original description: pep chromosome:SL3.0:6:44097701:44100282:1 gene:Solyc06g071440.3 transcript:Solyc06g071440.3.1 gene_biotype:protein_coding transcript_biotype:protein_coding) & CASP-like protein 4A3 OS=Arabidopsis lyrata subsp. lyrata (sp|d7lir2|cspli_arall : 169.0)		AT2G36330.1	0
Solyc06g071440.3.1 91	Solyc06g071440.3.1	KLSSENLSSPATPPP	S	LS(0.001)S(0.001)ENLS(0.862)S(0.136)PAT(1)PPPAVER	1	syr1	-1.56571	-0.477603	-0.0920494	0.619315	1.38221	0.133846	35.1	not assigned.annotated	(original description: pep chromosome:SL3.0:6:44097701:44100282:1 gene:Solyc06g071440.3 transcript:Solyc06g071440.3.1 gene_biotype:protein_coding transcript_biotype:protein_coding) & CASP-like protein 4A3 OS=Arabidopsis lyrata subsp. lyrata (sp|d7lir2|cspli_arall : 169.0)		AT2G36330.1	0
Solyc06g071440.3.1 95	Solyc06g071440.3.1	ENLSSPATPPPAVER	T	LSSENLS(0.024)S(0.976)PAT(1)PPPAVER	1	syr1	-1.16746	-0.328938	0.00969875	0.205086	1.79524	-0.513619	35.1	not assigned.annotated	(original description: pep chromosome:SL3.0:6:44097701:44100282:1 gene:Solyc06g071440.3 transcript:Solyc06g071440.3.1 gene_biotype:protein_coding transcript_biotype:protein_coding) & CASP-like protein 4A3 OS=Arabidopsis lyrata subsp. lyrata (sp|d7lir2|cspli_arall : 169.0)		AT2G36330.1	0
Solyc06g071680.3.1 429	Solyc06g071680.3.1	WNGDGYESDADEDEK	S	IWNGDGYES(1)DADEDEK	1	syr1	-0.136598	-1.79741	-0.0987453	1.07608	0.227988	0.728688	12.3.2.1.1	Chromatin organisation.histone modifications.histone deacetylation.HD1 histone deacetylase family.class-I histone deacetylase	class-I histone deacetylase (original description: pep chromosome:SL3.0:6:44286886:44291574:-1 gene:Solyc06g071680.3 transcript:Solyc06g071680.3.1 gene_biotype:protein_coding transcript_biotype:protein_coding description:Histone deacetylase [Source:UniProtKB/TrEMBL;Acc:K4C8P0])	HDA6	AT5G63110.1	ATHDA6,AXE1,HDA6,RPD3B,RTS1,SIL1
Solyc06g072300.3.1 1027	Solyc06g072300.3.1	FYMEPETSDGGSVTS	S	FYMEPET(1)S(1)DGGSVTSGAAPYR	1	syr1	-0.54689	-0.913651	0.0020744	-0.491828	1.90316	0.0471312	16.10.3	RNA processing.mRNA silencing.RIS-Complex miRNA recruiting factor (AGO1)	RIS-Complex miRNA recruiting factor (AGO1) (original description: pep chromosome:SL3.0:6:44710986:44721105:-1 gene:Solyc06g072300.3 transcript:Solyc06g072300.3.1 gene_biotype:protein_coding transcript_biotype:protein_coding)	AGO1	AT1G48410.1	AGO1
Solyc06g073560.3.1 390	Solyc06g073560.3.1	LLRDAKMYEIAAGTS	Y	LLRDAKMY(1)EIAAGT(1)S(1)EIR	1	syr1	-1.10499	-0.785432	-0.253521	-0.0533926	1.68211	0.515228	4.2.7.3	Amino acid metabolism.degradation.branched-chain amino acid.isovaleryl-CoA-dehydrogenase	isovaleryl-CoA-dehydrogenase (original description: pep chromosome:SL3.0:6:45496443:45500954:-1 gene:Solyc06g073560.3 transcript:Solyc06g073560.3.1 gene_biotype:protein_coding transcript_biotype:protein_coding)	IVD	AT3G45300.1	ATIVD,IVD,IVDH
Solyc06g073560.3.1 396	Solyc06g073560.3.1	MYEIAAGTSEIRRII	T	LLRDAKMY(1)EIAAGT(1)S(1)EIR	1	syr1	-0.948322	-0.766987	-0.385383	-0.239231	1.70337	0.636555	4.2.7.3	Amino acid metabolism.degradation.branched-chain amino acid.isovaleryl-CoA-dehydrogenase	isovaleryl-CoA-dehydrogenase (original description: pep chromosome:SL3.0:6:45496443:45500954:-1 gene:Solyc06g073560.3 transcript:Solyc06g073560.3.1 gene_biotype:protein_coding transcript_biotype:protein_coding)	IVD	AT3G45300.1	ATIVD,IVD,IVDH
Solyc06g073630.3.1 197	Solyc06g073630.3.1	NDHNANLTNRVITLW	T	SFSNDHNANLT(1)NR	1	syr1	-0.947604	-0.26462	-0.509986	-0.594193	1.76484	0.551567	13.1.1.2.3	Cell cycle organisation.cell cycle control.cyclin-dependent regulation.cyclin-dependent protein kinase complex.catalytic component CDKC	catalytic component CDKC of cyclin-dependent kinase complex (original description: pep chromosome:SL3.0:6:45565359:45571492:1 gene:Solyc06g073630.3 transcript:Solyc06g073630.3.1 gene_biotype:protein_coding transcript_biotype:protein_coding)	CDKC-1	AT5G10270.1	CDKC;1
Solyc06g074960.3.1 88	Solyc06g074960.3.1	INSGSLPSPSSIERE	S	INSGS(0.001)LPS(0.989)PS(0.008)S(0.002)IER	1	syr1	-0.547104	-1.54879	0.0979301	0.149644	1.45416	0.394157	18.1.1.1.3	Protein modification.glycosylation.N-linked glycosylation.dolichol-phosphate biosynthesis.dolichol kinase	dolichol kinase (original description: pep chromosome:SL3.0:6:46597096:46616607:-1 gene:Solyc06g074960.3 transcript:Solyc06g074960.3.1 gene_biotype:protein_coding transcript_biotype:protein_coding)	ABCG3	AT2G28070.1	0
Solyc06g074995.1.1 11	Solyc06g074995.1.1	VEGSPGSSMHGVTGR	S	ADVEGS(1)PGS(0.037)S(0.963)MHGVTGR	1	syr1	-0.178728	-0.111405	-1.30378	-0.347029	1.76159	0.179349	35.2	not assigned.not annotated	no hits & (original description: pep chromosome:SL3.0:6:46635281:46641252:-1 gene:Solyc06g074995.1 transcript:Solyc06g074995.1.1 gene_biotype:protein_coding transcript_biotype:protein_coding)	NRT2.1	AT1G08090.1	ACH1,ATNRT2.1,ATNRT2:1,LIN1,NRT2,NRT2.1,NRT2:1,NRT2;1AT
Solyc06g076100.3.1 160	Solyc06g076100.3.1	PLDRGLYSGPLDRGC	S	GLYS(1)GPLDR	1	syr1	0.196014	-0.0485078	0.385249	-1.07898	1.5955	-1.04928	18.4.24.2.3	Protein modification.phosphorylation.serine/threonine protein phosphatase superfamily.PPM/PP2C Mn/Mg-dependent phosphatase families.clade C phosphatase	clade C phosphatase (original description: pep chromosome:SL3.0:6:47386035:47389495:-1 gene:Solyc06g076100.3 transcript:Solyc06g076100.3.1 gene_biotype:protein_coding transcript_biotype:protein_coding)	PLL5	AT1G07630.1	PLL5
Solyc06g076340.3.1 292;293	Solyc06g076340.3.1	RAPSPSLTPIGGGRG	T	APS(1)PS(0.002)LT(0.998)PIGGGR	1	syr1	-0.443366	-1.04754	-0.525401	0.430556	1.78971	-0.20396	35.1	not assigned.annotated	(original description: pep chromosome:SL3.0:6:47569681:47578783:1 gene:Solyc06g076340.3 transcript:Solyc06g076340.3.1 gene_biotype:protein_coding transcript_biotype:protein_coding) & Pumilio homolog 1 OS=Arabidopsis thaliana (sp|q9zw07|pum1_arath : 957.0)	APUM2	AT2G29190.1	APUM2,PUM2
Solyc06g083390.3.1 180	Solyc06g083390.3.1	RHQMKQESPDRGTVV	S	QES(1)PDRGTVVPK	1	syr1	-0.681673	-0.263932	-0.840379	-0.413961	1.86423	0.335714	26.8.2.2.2	External stimuli response.pathogen.effector-triggered immunity (ETI) network.RIN4-RPM1 immune signalling.RPM1-interacting factor (RIN4)	RIN4 effector-triggered immunity RPM1-interacting factor (original description: pep chromosome:SL3.0:6:48847143:48848916:-1 gene:Solyc06g083390.3 transcript:Solyc06g083390.3.1 gene_biotype:protein_coding transcript_biotype:protein_coding)	RIN4	AT3G25070.1	RIN4
Solyc07g005320.3.1 706	Solyc07g005320.3.1	THTPVPSSPTADRPA	S	T(0.004)HT(0.996)PVPS(0.017)S(0.976)PT(0.007)ADRPAQEQDMEDR	1	syr1	-1.33896	-0.764882	0.285652	1.28297	0.880513	-0.34529	16.2.1.2.6	RNA processing.RNA 3'-end processing.mRNA polyadenylation.Cleavage and Polyadenylation Specificity Factor (CPSF) complex.component Fip1	component Fip1 of Cleavage and Polyadenylation Specificity Factor (CPSF) complex (original description: pep chromosome:SL3.0:7:246866:259901:-1 gene:Solyc07g005320.3 transcript:Solyc07g005320.3.1 gene_biotype:protein_coding transcript_biotype:protein_coding)	FIPS5	AT5G58040.1	ATFIP1[V],ATFIPS5,FIP1[V],FIPS5
Solyc07g005880.3.1 135	Solyc07g005880.3.1	SAQKNVISDDSDDDL	S	NVIS(1)DDS(1)DDDLK	1	syr1	-0.838976	-0.228409	-0.157991	-0.386848	1.98291	-0.370686	13.2.3.4.2.1	Cell cycle organisation.DNA replication.elongation.DNA-tracking platform.PCNA sliding clamp loader complex.component RFC1	component RFC1 of PCNA sliding clamp loader complex (original description: pep chromosome:SL3.0:7:699871:721190:-1 gene:Solyc07g005880.3 transcript:Solyc07g005880.3.1 gene_biotype:protein_coding transcript_biotype:protein_coding)	RFC1	AT5G22010.1	AtRFC1,RFC1
Solyc07g005880.3.1 138	Solyc07g005880.3.1	KNVISDDSDDDLKNK	S	NVIS(1)DDS(1)DDDLK	1	syr1	-1.41031	-0.278745	-0.452793	0.72256	1.48392	-0.0646343	13.2.3.4.2.1	Cell cycle organisation.DNA replication.elongation.DNA-tracking platform.PCNA sliding clamp loader complex.component RFC1	component RFC1 of PCNA sliding clamp loader complex (original description: pep chromosome:SL3.0:7:699871:721190:-1 gene:Solyc07g005880.3 transcript:Solyc07g005880.3.1 gene_biotype:protein_coding transcript_biotype:protein_coding)	RFC1	AT5G22010.1	AtRFC1,RFC1
Solyc07g006010.3.1 8	Solyc07g006010.3.1	MAVLTSSSQNLQVHR	S	AVLTS(0.012)S(0.113)S(0.874)QNLQVHR	1	syr1	-1.09339	0.154124	-0.623911	-0.120222	1.83168	-0.148282	23.5.1.1.1.6	Protein translocation.nucleus.nucleocytoplasmic transport.nuclear pore complex (NPC).outer ring.scaffold nucleoporin (NUP43)	NUP43 scaffold nucleoporin of nuclear pore complex (original description: pep chromosome:SL3.0:7:852695:856730:-1 gene:Solyc07g006010.3 transcript:Solyc07g006010.3.1 gene_biotype:protein_coding transcript_biotype:protein_coding)	NUP43	AT4G30840.1	0
Solyc07g006220.2.1 12	Solyc07g006220.2.1	EEELFPSTPGKFKDR	T	PSLEEELFPS(0.04)T(0.96)PGK	1	syr1	0.129669	-0.524196	0.216782	-1.63359	1.32539	0.485948	3.13.4.1	Carbohydrate metabolism.nucleotide sugar biosynthesis.UDP-D-galacturonic acid biosynthesis.UDP-D-glucuronic acid 4-epimerase	UDP-D-glucuronic acid 4-epimerase (original description: pep chromosome:SL3.0:7:1040137:1041437:-1 gene:Solyc07g006220.2 transcript:Solyc07g006220.2.1 gene_biotype:protein_coding transcript_biotype:protein_coding)	GAE1	AT4G30440.1	GAE1
Solyc07g007430.3.1 13	Solyc07g007430.3.1	EVVEEVESRNEDESS	S	ASEIEVVEEVES(1)R	1	syr1	0.753793	-1.45487	0.347036	-0.771999	1.25756	-0.13152	18.3.3.1	Protein modification.lipidation.Cys-linked S-acylation.protein S-acyltransferase	protein S-acyltransferase (original description: pep chromosome:SL3.0:7:2145453:2153632:-1 gene:Solyc07g007430.3 transcript:Solyc07g007430.3.1 gene_biotype:protein_coding transcript_biotype:protein_coding description:S-acyltransferase [Source:UniProtKB/TrEMBL;Acc:K4CBL3])	PAT24	AT5G20350.1	TIP1
Solyc07g008160.3.1 1089	Solyc07g008160.3.1	RAVSAVASPTSPLAH	S	AVSAVAS(0.995)PT(0.705)S(0.3)PLAHAR	1	syr1	0.0145439	-0.44222	-0.393754	-1.44291	1.08982	1.17452	23.5.1.1.2.3	Protein translocation.nucleus.nucleocytoplasmic transport.nuclear pore complex (NPC).inner ring.scaffold nucleoporin (NUP155)	NUP155 scaffold nucleoporin of nuclear pore complex (original description: pep chromosome:SL3.0:7:2865975:2882018:1 gene:Solyc07g008160.3 transcript:Solyc07g008160.3.1 gene_biotype:protein_coding transcript_biotype:protein_coding)	NUP155	AT1G14850.1	NUP155
Solyc07g008160.3.1 1092	Solyc07g008160.3.1	SAVASPTSPLAHARV	S	AVSAVASPT(0.007)S(0.993)PLAHAR	1	syr1	-1.0902	0.727927	-0.0317429	-1.16857	1.37044	0.192143	23.5.1.1.2.3	Protein translocation.nucleus.nucleocytoplasmic transport.nuclear pore complex (NPC).inner ring.scaffold nucleoporin (NUP155)	NUP155 scaffold nucleoporin of nuclear pore complex (original description: pep chromosome:SL3.0:7:2865975:2882018:1 gene:Solyc07g008160.3 transcript:Solyc07g008160.3.1 gene_biotype:protein_coding transcript_biotype:protein_coding)	NUP155	AT1G14850.1	NUP155
Solyc07g008320.3.1 34	Solyc07g008320.3.1	SIDDDCGSPFDIPRT	S	SIDDDCGS(1)PFDIPR	1	syr1	-0.586707	-0.472251	-0.260326	-0.565366	2.00755	-0.122896	24.1.2.2.2	Solute transport.primary active transport.P-type ATPase superfamily.P2 family.P2B-type calcium cation-transporting ATPase (ACA)	P2B-type calcium cation-transporting ATPase (ACA) (original description: pep chromosome:SL3.0:7:3076021:3098901:-1 gene:Solyc07g008320.3 transcript:Solyc07g008320.3.1 gene_biotype:protein_coding transcript_biotype:protein_coding description:Calcium-transporting ATPase [Source:UniProtKB/TrEMBL;Acc:K4CBV1])	ACA8	AT5G57110.2	ACA8,AT-ACA8
Solyc07g008320.3.1 9	Solyc07g008320.3.1	SEENVKGSPYRRHQN	S	SEENVKGS(1)PYR	1	syr1	-0.843874	-1.12459	0.19894	-0.238927	1.67861	0.329844	24.1.2.2.2	Solute transport.primary active transport.P-type ATPase superfamily.P2 family.P2B-type calcium cation-transporting ATPase (ACA)	P2B-type calcium cation-transporting ATPase (ACA) (original description: pep chromosome:SL3.0:7:3076021:3098901:-1 gene:Solyc07g008320.3 transcript:Solyc07g008320.3.1 gene_biotype:protein_coding transcript_biotype:protein_coding description:Calcium-transporting ATPase [Source:UniProtKB/TrEMBL;Acc:K4CBV1])	ACA8	AT5G57110.2	ACA8,AT-ACA8
Solyc07g008330.3.1 140	Solyc07g008330.3.1	ISSNDADSQEKVSKK	S	GNNISSNDADS(1)QEK	1	syr1	-0.61942	-0.15902	-0.418618	-0.973208	0.338932	1.83133	35.2	not assigned.not annotated	no hits & (original description: pep chromosome:SL3.0:7:3114670:3120655:-1 gene:Solyc07g008330.3 transcript:Solyc07g008330.3.1 gene_biotype:protein_coding transcript_biotype:protein_coding)		AT5G57120.1	0
Solyc07g016150.3.1 46	Solyc07g016150.3.1	VYSYLAKSPSAEYVN	S	S(0.991)PS(0.009)AEYVNASR	1	syr1	-0.374515	0.126086	0.255755	-1.72711	1.25781	0.461977	17.5.1.2.1	Protein biosynthesis.translation elongation.eEF1 aminoacyl-tRNA binding factor activity.eEF1B eEF1A-GDP-recycling complex.component eEF1B-beta/-delta	component eEF1B-beta/-delta of eEF1B eEF1A-GDP-recycling complex (original description: pep chromosome:SL3.0:7:6352568:6355804:1 gene:Solyc07g016150.3 transcript:Solyc07g016150.3.1 gene_biotype:protein_coding transcript_biotype:protein_coding)		AT2G18110.1	0
Solyc07g017780.3.1 951	Solyc07g017780.3.1	ETIQQHYTV______	T	GLDIETIQQHYT(1)V	1	syr1	-0.554912	-0.760583	-0.53317	-0.363758	1.89665	0.315771	24.1.2.3.1	Solute transport.primary active transport.P-type ATPase superfamily.P3 family.P3A-type proton-translocating ATPase (AHA)	P3A-type proton-translocating ATPase (AHA) (original description: pep chromosome:SL3.0:7:8086578:8093595:1 gene:Solyc07g017780.3 transcript:Solyc07g017780.3.1 gene_biotype:protein_coding transcript_biotype:protein_coding)	AHA1	AT2G18960.1	AHA1,HA1,OST2,PMA
Solyc07g022760.3.1 427	Solyc07g022760.3.1	VVPAEEKSADEEPFL	S	S(1)ADEEPFLYATK	1	syr1	-0.394646	0.0471828	-1.57757	0.441771	1.46899	0.0142771	16.4.1.1.5.4	RNA processing.pre-mRNA splicing.U2-type-intron-specific major spliceosome.U1 small nuclear ribonucleoprotein particle (snRNP).accessory protein activities.pre-mRNA-processing protein (PRP40A/B)	pre-mRNA-processing protein (PRP40A/B) (original description: pep chromosome:SL3.0:7:21366700:21400194:-1 gene:Solyc07g022760.3 transcript:Solyc07g022760.3.1 gene_biotype:protein_coding transcript_biotype:protein_coding)	PRP40A	AT1G44910.1	ATPRP40A,PRP40A
Solyc07g022760.3.1 814	Solyc07g022760.3.1	KELVEDSSEFRAIGE	S	ELVEDS(0.191)S(0.809)EFR	1	syr1	-1.02822	-0.44443	-0.876602	0.0945698	1.5889	0.665778	16.4.1.1.5.4	RNA processing.pre-mRNA splicing.U2-type-intron-specific major spliceosome.U1 small nuclear ribonucleoprotein particle (snRNP).accessory protein activities.pre-mRNA-processing protein (PRP40A/B)	pre-mRNA-processing protein (PRP40A/B) (original description: pep chromosome:SL3.0:7:21366700:21400194:-1 gene:Solyc07g022760.3 transcript:Solyc07g022760.3.1 gene_biotype:protein_coding transcript_biotype:protein_coding)	PRP40A	AT1G44910.1	ATPRP40A,PRP40A
Solyc07g039550.3.1 146	Solyc07g039550.3.1	RDEYEQESDDDRRDM	S	DEYEQES(1)DDDRR	1	syr1	-1.05491	0.883029	-0.0525907	-1.19076	1.29298	0.122252	35.1	not assigned.annotated	(original description: pep chromosome:SL3.0:7:47837072:47840788:-1 gene:Solyc07g039550.3 transcript:Solyc07g039550.3.1 gene_biotype:protein_coding transcript_biotype:protein_coding) & Probable pre-mRNA-splicing factor ATP-dependent RNA helicase DEAH5 OS=Arabidopsis thaliana (sp|q38953|deah5_arath : 1674.0)		AT3G26560.1	0
Solyc07g039550.3.1 362;413	Solyc07g039550.3.1	SRYSVDMSPVKIFKN	S	YSVDMS(1)PVK	1	syr1	-1.52308	-0.831496	0.312104	1.24377	0.286468	0.512238	35.1	not assigned.annotated	(original description: pep chromosome:SL3.0:7:47837072:47840788:-1 gene:Solyc07g039550.3 transcript:Solyc07g039550.3.1 gene_biotype:protein_coding transcript_biotype:protein_coding) & Probable pre-mRNA-splicing factor ATP-dependent RNA helicase DEAH5 OS=Arabidopsis thaliana (sp|q38953|deah5_arath : 1674.0)		AT3G26560.1	0
Solyc07g042580.3.1 823	Solyc07g042580.3.1	SLMQLAMTLNQIWGK	T	KSLMQLAMT(1)LNQIWGK	1	syr1	-0.984159	-0.619792	0.00258768	-0.747496	1.58061	0.768251	35.1	not assigned.annotated	(original description: pep chromosome:SL3.0:7:56164858:56172009:1 gene:Solyc07g042580.3 transcript:Solyc07g042580.3.1 gene_biotype:protein_coding transcript_biotype:protein_coding) & TORTIFOLIA1-like protein 2 OS=Arabidopsis thaliana (sp|f4ik92|torl2_arath : 636.0)	TOR1L2	AT2G07170.1	0
Solyc07g045340.3.1 44	Solyc07g045340.3.1	KTGGKVDSPPKGDSA	S	VDS(1)PPKGDSAYK	1	syr1	0.735285	-0.504529	-1.61854	-0.302575	1.02537	0.664982	35.1	not assigned.annotated	(original description: pep chromosome:SL3.0:7:58569637:58573685:-1 gene:Solyc07g045340.3 transcript:Solyc07g045340.3.1 gene_biotype:protein_coding transcript_biotype:protein_coding) & no description available(sp|o22633|noi4_arath : 84.3)		AT2G04410.1	0
Solyc07g047980.2.1 4	Solyc07g047980.2.1	____MLLSPGHSPRH	S	MLLS(1)PGHS(1)PR	1	syr1	-1.46111	-0.81486	0.158383	0.6548	0.149395	1.31339	35.2	not assigned.not annotated	no hits & (original description: pep chromosome:SL3.0:7:59320014:59323834:1 gene:Solyc07g047980.2 transcript:Solyc07g047980.2.1 gene_biotype:protein_coding transcript_biotype:protein_coding)		AT3G07790.1	0
Solyc07g047980.2.1 8	Solyc07g047980.2.1	MLLSPGHSPRHLSTP	S	MLLS(1)PGHS(1)PR	1	syr1	-1.62456	-0.501355	0.0742308	0.561934	0.162416	1.32733	35.2	not assigned.not annotated	no hits & (original description: pep chromosome:SL3.0:7:59320014:59323834:1 gene:Solyc07g047980.2 transcript:Solyc07g047980.2.1 gene_biotype:protein_coding transcript_biotype:protein_coding)		AT3G07790.1	0
Solyc07g049180.3.1 302	Solyc07g049180.3.1	GRLADGNSPVLSGIT	S	LADGNS(1)PVLSGITVDK	1	syr1	0.839446	-0.486593	-0.26564	-0.992524	1.59132	-0.686005	26.8.1.2.1.2	External stimuli response.pathogen.pattern-triggered immunity (PTI) network.fungal elicitor response.CERK1-LYK5 chitin receptor complex.component CERK1	component CERK1 of CERK1-LYK5 chitin receptor complex (original description: pep chromosome:SL3.0:7:59564864:59575376:-1 gene:Solyc07g049180.3 transcript:Solyc07g049180.3.1 gene_biotype:protein_coding transcript_biotype:protein_coding)	CERK1	AT3G21630.1	CERK1,LYSM RLK1
Solyc07g049260.3.1 92	Solyc07g049260.3.1	RSPSRSRSPSPPRPR	S	S(1)PS(1)PPRPR	1	syr1	-0.684093	-0.60249	-0.253276	-0.820143	1.74896	0.611039	35.1	not assigned.annotated	(original description: pep chromosome:SL3.0:7:59654969:59658850:-1 gene:Solyc07g049260.3 transcript:Solyc07g049260.3.1 gene_biotype:protein_coding transcript_biotype:protein_coding) & Plant UBX domain-containing protein 4 OS=Arabidopsis thaliana (sp|q8rwu7|pux4_arath : 323.0)	PUX5	AT4G15410.1	PUX5
Solyc07g049260.3.1 94	Solyc07g049260.3.1	PSRSRSPSPPRPRNP	S	S(1)PS(1)PPRPR	1	syr1	-0.731951	-0.535402	-0.240379	-0.867286	1.71061	0.664407	35.1	not assigned.annotated	(original description: pep chromosome:SL3.0:7:59654969:59658850:-1 gene:Solyc07g049260.3 transcript:Solyc07g049260.3.1 gene_biotype:protein_coding transcript_biotype:protein_coding) & Plant UBX domain-containing protein 4 OS=Arabidopsis thaliana (sp|q8rwu7|pux4_arath : 323.0)	PUX5	AT4G15410.1	PUX5
Solyc07g052470.3.1 40;182	Solyc07g052470.3.1	QSDSGIDSFNKQIQE	S	SQSDSGIDS(1)FNK	1	syr1	-1.07068	0.70967	-0.364686	-1.13468	0.61473	1.24564	0	0	0	SYP131	AT3G03800.1	ATSYP131,SYP131
Solyc07g053970.3.1 38	Solyc07g053970.3.1	RDAIAHGSAYQKAAA	S	DAIAHGS(1)AYQK	1	syr1	-0.0993302	-0.327244	0.568985	-1.71219	1.22963	0.340153	24.3.2.1	Solute transport.channels.VIC superfamily.voltage-gated calcium cation channel (TPC)	voltage-gated calcium cation channel (TPC) (original description: pep chromosome:SL3.0:7:62488876:62510284:-1 gene:Solyc07g053970.3 transcript:Solyc07g053970.3.1 gene_biotype:protein_coding transcript_biotype:protein_coding)	TPC1	AT4G03560.1	ATCCH1,ATTPC1,FOU2,TPC1
Solyc07g053980.3.1 1011	Solyc07g053980.3.1	SRADSSVSMLFKGHE	S	ADS(0.982)S(0.018)VS(1)MLFK	1	syr1	-0.306155	-1.58693	0.144669	-0.362804	0.99748	1.11374	21.7.1	Cell wall organisation.callose.callose synthase	callose synthase (original description: pep chromosome:SL3.0:7:62512811:62521858:-1 gene:Solyc07g053980.3 transcript:Solyc07g053980.3.1 gene_biotype:protein_coding transcript_biotype:protein_coding)	CALS12	AT4G03550.1	ATGSL05,ATGSL5,GSL05,GSL5,PMR4
Solyc07g053980.3.1 977	Solyc07g053980.3.1	EMDIREGSVELGSMR	S	EGS(1)VELGSMR	1	syr1	0.548943	-0.26991	-1.36611	-0.843792	0.662574	1.26829	21.7.1	Cell wall organisation.callose.callose synthase	callose synthase (original description: pep chromosome:SL3.0:7:62512811:62521858:-1 gene:Solyc07g053980.3 transcript:Solyc07g053980.3.1 gene_biotype:protein_coding transcript_biotype:protein_coding)	CALS12	AT4G03550.1	ATGSL05,ATGSL5,GSL05,GSL5,PMR4
Solyc07g054160.3.1 177	Solyc07g054160.3.1	QERCYYESDDDYIPD	S	CYYES(1)DDDYIPDR	1	syr1	0.43878	-0.459214	-0.83513	-0.319836	1.83391	-0.65851	35.1	not assigned.annotated	(original description: pep chromosome:SL3.0:7:62646402:62650257:1 gene:Solyc07g054160.3 transcript:Solyc07g054160.3.1 gene_biotype:protein_coding transcript_biotype:protein_coding) & Tetraspanin-19 OS=Arabidopsis thaliana (sp|q940p5|tet19_arath : 258.0)	TOM2AH3	AT2G20740.1	0
Solyc07g056270.3.1 131	Solyc07g056270.3.1	YHHERGFSSQSGEEG	S	GFS(0.999)S(0.001)QS(1)GEEGSSGTVR	1	syr1	-0.896373	-0.0473917	0.059004	-1.31931	0.998926	1.20514	18.4.1.35	Protein modification.phosphorylation.TKL protein kinase superfamily.receptor-like protein kinase (RLCK-V)	receptor-like protein kinase (RLCK-V) (original description: pep chromosome:SL3.0:7:64255886:64260142:1 gene:Solyc07g056270.3 transcript:Solyc07g056270.3.1 gene_biotype:protein_coding transcript_biotype:protein_coding)		AT3G59110.1	0
Solyc07g061950.3.1 508	Solyc07g061950.3.1	KGSLKSTSGGSSHYN	S	STS(1)GGSSHYNEYK	1	syr1	-0.525511	-0.636016	-0.563577	-0.508753	0.32705	1.90681	35.1	not assigned.annotated	(original description: pep chromosome:SL3.0:7:64946787:64954448:-1 gene:Solyc07g061950.3 transcript:Solyc07g061950.3.1 gene_biotype:protein_coding transcript_biotype:protein_coding) & C2 domain-containing protein At1g53590 OS=Arabidopsis thaliana (sp|q93xx4|c2d61_arath : 760.0)	NTMC2T6.1	AT1G53590.1	NTMC2T6.1,NTMC2TYPE6.1
Solyc07g061950.3.1 530	Solyc07g061950.3.1	GNGSKPDSPGRFHRG	S	LDGSGNGSKPDS(1)PGR	1	syr1	0.852498	-0.437363	-1.42446	-0.676448	1.13816	0.547609	35.1	not assigned.annotated	(original description: pep chromosome:SL3.0:7:64946787:64954448:-1 gene:Solyc07g061950.3 transcript:Solyc07g061950.3.1 gene_biotype:protein_coding transcript_biotype:protein_coding) & C2 domain-containing protein At1g53590 OS=Arabidopsis thaliana (sp|q93xx4|c2d61_arath : 760.0)	NTMC2T6.1	AT1G53590.1	NTMC2T6.1,NTMC2TYPE6.1
Solyc07g061950.3.1 666	Solyc07g061950.3.1	SSVESDTSYAESQRS	S	LSSVESDT(0.043)S(0.955)YAES(0.002)QR	1	syr1	0.678024	-2.00169	0.308287	0.121061	0.556505	0.337814	35.1	not assigned.annotated	(original description: pep chromosome:SL3.0:7:64946787:64954448:-1 gene:Solyc07g061950.3 transcript:Solyc07g061950.3.1 gene_biotype:protein_coding transcript_biotype:protein_coding) & C2 domain-containing protein At1g53590 OS=Arabidopsis thaliana (sp|q93xx4|c2d61_arath : 760.0)	NTMC2T6.1	AT1G53590.1	NTMC2T6.1,NTMC2TYPE6.1
Solyc07g062605.1.1 183	Solyc07g062605.1.1	VVGKGIASPPSQESY	S	GIAS(1)PPSQESYAIGSAAK	1	syr1	-1.5514	1.075	-0.663792	0.406788	-0.163634	0.89704	35.1	not assigned.annotated	(original description: pep chromosome:SL3.0:7:65423519:65426708:-1 gene:Solyc07g062605.1 transcript:Solyc07g062605.1.1 gene_biotype:protein_coding transcript_biotype:protein_coding) & Increased DNA methylation 1 OS=Arabidopsis thaliana (sp|f4ixe7|idm1_arath : 228.0)	IDM1	AT3G14980.1	0
Solyc07g062940.3.1 728	Solyc07g062940.3.1	QQSKELNSNANLSPL	S	ELNS(1)NANLSPLAR	1	syr1	-0.0654621	0.290213	-0.870652	-1.35391	1.40038	0.599428	50.2.7	Enzyme classification.EC_2 transferases.EC_2.7 transferase transferring phosphorus-containing group	MAP3K epsilon protein kinase 1 OS=Arabidopsis thaliana (sp|q9ljd8|m3ke1_arath : 178.0) & .Enzyme classification.EC_2 transferases.EC_2.7 transferase transferring phosphorus-containing group(50.2.7 : 134.7) (original description: pep chromosome:SL3.0:7:65689197:65705819:-1 gene:Solyc07g062940.3 transcript:Solyc07g062940.3.1 gene_biotype:protein_coding transcript_biotype:protein_coding)		AT3G15220.1	0
Solyc07g063130.3.1 14	Solyc07g063130.3.1	KPSAIEDSRDSPRER	S	PSAIEDS(0.877)RDS(0.123)PR	1	syr1	-1.94486	0.148915	-0.0749834	0.747218	0.558524	0.565187	18.4.3.1.8	Protein modification.phosphorylation.CMGC protein kinase superfamily.CDK protein kinase families.protein kinase (CDK9)	protein kinase (CDK9) (original description: pep chromosome:SL3.0:7:65829235:65837534:-1 gene:Solyc07g063130.3 transcript:Solyc07g063130.3.1 gene_biotype:protein_coding transcript_biotype:protein_coding)		AT1G53050.1	0
Solyc07g064350.2.1 122	Solyc07g064350.2.1	KIEEAEFSEDEEEIE	S	IEEAEFS(1)EDEEEIER	1	syr1	-0.772097	-0.732429	-0.591961	-0.394484	1.60528	0.885686	35.2	not assigned.not annotated	no hits & (original description: pep chromosome:SL3.0:7:66667443:66670520:-1 gene:Solyc07g064350.2 transcript:Solyc07g064350.2.1 gene_biotype:protein_coding transcript_biotype:protein_coding)		AT3G24080.1	0
Solyc07g064970.3.1 549	Solyc07g064970.3.1	DDAASHISGTEPIPS	S	DDAAS(0.018)HIS(0.969)GT(0.013)EPIPS(0.003)T(0.997)P	1	syr1	-0.684267	-0.242691	-0.27969	-0.972722	1.82236	0.357005	13.4.3.6	Cell cycle organisation.cytokinesis.phragmoplast microtubule organization.microtubule-associated protein (MAP65-2)	microtubule-associated protein (MAP65-2) (original description: pep chromosome:SL3.0:7:67045051:67051750:1 gene:Solyc07g064970.3 transcript:Solyc07g064970.3.1 gene_biotype:protein_coding transcript_biotype:protein_coding)	ATMAP65-1	AT5G55230.1	ATMAP65-1,MAP65-1
Solyc07g064970.3.1 557	Solyc07g064970.3.1	GTEPIPSTP______	T	DDAASHISGTEPIPST(1)P	1	syr1	-1.04973	-0.682723	0.762225	0.182212	1.51367	-0.725654	13.4.3.6	Cell cycle organisation.cytokinesis.phragmoplast microtubule organization.microtubule-associated protein (MAP65-2)	microtubule-associated protein (MAP65-2) (original description: pep chromosome:SL3.0:7:67045051:67051750:1 gene:Solyc07g064970.3 transcript:Solyc07g064970.3.1 gene_biotype:protein_coding transcript_biotype:protein_coding)	ATMAP65-1	AT5G55230.1	ATMAP65-1,MAP65-1
Solyc07g065490.3.1 433	Solyc07g065490.3.1	KKKKVQESEDESEQE	S	VQES(1)EDES(1)EQEEDVHEES(1)EEEK	1	syr1	-0.55771	-0.695759	-1.32296	1.14318	0.470978	0.96227	35.2	not assigned.not annotated	no hits & (original description: pep chromosome:SL3.0:7:67352499:67361396:1 gene:Solyc07g065490.3 transcript:Solyc07g065490.3.1 gene_biotype:protein_coding transcript_biotype:protein_coding)		AT4G26630.1	0
Solyc07g065490.3.1 437	Solyc07g065490.3.1	VQESEDESEQEEDVH	S	VQES(1)EDES(1)EQEEDVHEES(1)EEEK	1	syr1	-1.67976	-0.763213	0.458827	0.682352	0.460555	0.841238	35.2	not assigned.not annotated	no hits & (original description: pep chromosome:SL3.0:7:67352499:67361396:1 gene:Solyc07g065490.3 transcript:Solyc07g065490.3.1 gene_biotype:protein_coding transcript_biotype:protein_coding)		AT4G26630.1	0
Solyc07g065490.3.1 447	Solyc07g065490.3.1	EEDVHEESEEEKTNG	S	VQES(1)EDES(1)EQEEDVHEES(1)EEEK	1	syr1	-1.57999	-0.872918	0.201997	0.662496	0.780187	0.808232	35.2	not assigned.not annotated	no hits & (original description: pep chromosome:SL3.0:7:67352499:67361396:1 gene:Solyc07g065490.3 transcript:Solyc07g065490.3.1 gene_biotype:protein_coding transcript_biotype:protein_coding)		AT4G26630.1	0
Solyc07g065520.3.1 535;535	Solyc07g065520.3.1	SYAEEAGSDHQYGET	S	AGESSYAEEAGS(1)DHQYGETTHDR	1	syr1	-0.910168	-0.241891	-0.26492	-1.01294	1.03521	1.39471	16.2.1.4.2	RNA processing.RNA 3'-end processing.mRNA polyadenylation.Cleavage Factor I (CF-Im) complex.component CPFS6/CFIm68	component CPFS6/CFIm68 of Cleavage Factor I (CF-Im) complex (original description: pep chromosome:SL3.0:7:67368914:67374260:-1 gene:Solyc07g065520.3 transcript:Solyc07g065520.3.1 gene_biotype:protein_coding transcript_biotype:protein_coding)		AT5G55670.1	0
Solyc07g066210.3.1 732	Solyc07g066210.3.1	REVSHRKSVYQQNEE	S	S(1)VY(1)QQNEEEK	1	syr1	-1.95189	0.56077	-0.140001	0.726353	0.450582	0.354187	24.2.16	Solute transport.carrier-mediated transport.anion channel / anion:proton antiporter (CLC)	anion channel / anion:proton antiporter (CLC) (original description: pep chromosome:SL3.0:7:67816015:67827996:1 gene:Solyc07g066210.3 transcript:Solyc07g066210.3.1 gene_biotype:protein_coding transcript_biotype:protein_coding description:Chloride channel protein [Source:UniProtKB/TrEMBL;Acc:Q9ARC6])	CLC-F	AT1G55620.2	ATCLC-F,CLC-F,CLCF
Solyc07g066230.3.1 1169	Solyc07g066230.3.1	FKEVQTDSESDILDG	S	EVQT(0.002)DS(0.998)ESDILDGISVK	1	syr1	-0.801474	-0.33831	-0.705319	-0.617607	1.63866	0.824046	11.3.2.1.1	Phytohormone action.brassinosteroid.perception and signal transduction.receptor complex.receptor protein kinase (BRI)	brassinosteroid receptor protein kinase (BRI) (original description: pep chromosome:SL3.0:7:67839997:67850051:-1 gene:Solyc07g066230.3 transcript:Solyc07g066230.3.1 gene_biotype:protein_coding transcript_biotype:protein_coding)	BRL1	AT1G55610.1	BRL1
Solyc08g006880.3.1 211	Solyc08g006880.3.1	YSPLRSDSFDNTAYE	S	S(0.081)DS(0.919)FDNTAYEELPEGEQICPER	1	syr1	-1.22123	-0.487896	-0.212074	-0.114029	1.77309	0.262134	24.1.3.1.2	Solute transport.primary active transport.ABC superfamily.ABC1 family.subfamily ABCC transporter	subfamily ABCC transporter (original description: pep chromosome:SL3.0:8:1422508:1451420:-1 gene:Solyc08g006880.3 transcript:Solyc08g006880.3.1 gene_biotype:protein_coding transcript_biotype:protein_coding)	ABCC2	AT2G34660.1	ATMRP2,EST4,MRP2
Solyc08g007000.3.1 251	Solyc08g007000.3.1	TRDSDAGSDSNVQWA	S	DSDAGS(1)DSNVQWALGK	1	syr1	-0.879958	-0.279391	-0.228304	-0.872469	1.75465	0.505473	18.4.24.2.3	Protein modification.phosphorylation.serine/threonine protein phosphatase superfamily.PPM/PP2C Mn/Mg-dependent phosphatase families.clade C phosphatase	clade C phosphatase (original description: pep chromosome:SL3.0:8:1575893:1582799:1 gene:Solyc08g007000.3 transcript:Solyc08g007000.3.1 gene_biotype:protein_coding transcript_biotype:protein_coding)	PLL1	AT2G35350.1	PLL1
Solyc08g007080.3.1 186;188	Solyc08g007080.3.1	EAKLKSYSAPPSPVL	S	S(0.002)YS(0.998)APPS(1)PVLR	1	syr1	-1.52923	-0.350638	1.12917	-0.384841	1.05287	0.0826694	27.5.4.1	Multi-process regulation.phosphoinositide lipid regulatory system.inositol polyphosphate 5-phosphatase activities.type-I inositol-polyphosphate 5-phosphatase	type-I inositol-polyphosphate 5-phosphatase (original description: pep chromosome:SL3.0:8:1636652:1642794:-1 gene:Solyc08g007080.3 transcript:Solyc08g007080.3.1 gene_biotype:protein_coding transcript_biotype:protein_coding)	IP5P2	AT4G18010.2	5PTASE2,AT5PTASE2,IP5PII
Solyc08g007080.3.1 190;192	Solyc08g007080.3.1	KSYSAPPSPVLRTSP	S	S(0.002)YS(0.998)APPS(1)PVLR	1	syr1	-1.48331	-0.650534	0.193234	-0.110577	1.35978	0.691407	27.5.4.1	Multi-process regulation.phosphoinositide lipid regulatory system.inositol polyphosphate 5-phosphatase activities.type-I inositol-polyphosphate 5-phosphatase	type-I inositol-polyphosphate 5-phosphatase (original description: pep chromosome:SL3.0:8:1636652:1642794:-1 gene:Solyc08g007080.3 transcript:Solyc08g007080.3.1 gene_biotype:protein_coding transcript_biotype:protein_coding)	IP5P2	AT4G18010.2	5PTASE2,AT5PTASE2,IP5PII
Solyc08g008020.1.1 220	Solyc08g008020.1.1	PQLVRMHSATMAQPV	S	MHS(1)ATMAQPVDYALK	1	syr1	-0.698943	-1.28463	-0.67144	0.685937	0.959524	1.00955	35.1	not assigned.annotated	(original description: pep chromosome:SL3.0:8:2518720:2521722:1 gene:Solyc08g008020.1 transcript:Solyc08g008020.1.1 gene_biotype:protein_coding transcript_biotype:protein_coding) & no description available(sp|q9m2r0|ftip3_arath : 1152.0)		AT4G11610.1	0
Solyc08g014450.3.1 20	Solyc08g014450.3.1	RGISRQFSTGSLRMS	S	QFS(0.997)T(0.003)GSLR	1	syr1	-1.7203	0.0161966	-0.255167	0.0775559	1.25609	0.625632	18.4.1.30	Protein modification.phosphorylation.TKL protein kinase superfamily.protein kinase (MAP3K-RAF)	protein kinase (MAP3K-RAF) (original description: pep chromosome:SL3.0:8:4503369:4510670:-1 gene:Solyc08g014450.3 transcript:Solyc08g014450.3.1 gene_biotype:protein_coding transcript_biotype:protein_coding)	ILK1	AT2G43850.1	0
Solyc08g016050.3.1 294	Solyc08g016050.3.1	RVNSQLSSPSQPYSL	S	VNSQLS(0.003)S(0.969)PS(0.029)QPYSLR	1	syr1	0.182351	-1.04539	0.123709	-0.900087	1.74291	-0.103489	27.4.3.2	Multi-process regulation.Rop-GTPase regulatory system.RopGEF guanine nucleotide exchange factor activities.exchange factor (DHR2)	DHR2-type RopGEF guanine nucleotide exchange factor (original description: pep chromosome:SL3.0:8:6604746:6653925:-1 gene:Solyc08g016050.3 transcript:Solyc08g016050.3.1 gene_biotype:protein_coding transcript_biotype:protein_coding)	SPK1	AT4G16340.1	SPK1
Solyc08g059660.2.1 178	Solyc08g059660.2.1	SREERWRSPPASNNR	S	WRS(1)PPASNNR	1	syr1	-0.657383	-0.676483	-0.341912	-0.774526	1.66755	0.782755	22.1.4.6	Vesicle trafficking.clathrin coated vesicle (CCV) machinery.TPLATE AP-2 co-adaptor complex.component CAP1/ECA4	component CAP1/ECA4 of TPLATE AP-2 co-adaptor complex (original description: pep chromosome:SL3.0:8:44524655:44527306:-1 gene:Solyc08g059660.2 transcript:Solyc08g059660.2.1 gene_biotype:protein_coding transcript_biotype:protein_coding)		AT2G25430.1	0
Solyc08g060940.1.1 338	Solyc08g060940.1.1	RLLTERDSNGSSDGK	S	LLTERDS(0.999)NGS(0.001)SDGK	1	syr1	-0.801847	-1.20858	-0.193978	-0.0544879	1.51962	0.739275	24.2.1.1.10	Solute transport.carrier-mediated transport.DMT superfamily.NST-TPT group.nucleotide sugar transporter (UAfT)	nucleotide sugar transporter (UAfT) (original description: pep chromosome:SL3.0:8:45864564:45865619:-1 gene:Solyc08g060940.1 transcript:Solyc08g060940.1.1 gene_biotype:protein_coding transcript_biotype:protein_coding)		AT2G25520.1	0
Solyc08g060940.1.1 341	Solyc08g060940.1.1	TERDSNGSSDGKKGD	S	LLT(0.103)ERDS(0.903)NGS(0.966)S(0.028)DGK	1	syr1	-1.21127	-0.972681	0.525999	0.287451	1.48783	-0.117332	24.2.1.1.10	Solute transport.carrier-mediated transport.DMT superfamily.NST-TPT group.nucleotide sugar transporter (UAfT)	nucleotide sugar transporter (UAfT) (original description: pep chromosome:SL3.0:8:45864564:45865619:-1 gene:Solyc08g060940.1 transcript:Solyc08g060940.1.1 gene_biotype:protein_coding transcript_biotype:protein_coding)		AT2G25520.1	0
Solyc08g061220.3.1 20	Solyc08g061220.3.1	CSRNKHYSQADDEEN	S	HYS(1)QADDEENTQTAEIER	1	syr1	-0.351188	-0.231201	-1.10373	-0.27135	1.87749	0.0799729	27.6.2.1	Multi-process regulation.G-protein signalling.heterotrimeric G-protein complex.component alpha	component alpha of heterotrimeric G-protein complex (original description: pep chromosome:SL3.0:8:48270071:48279311:-1 gene:Solyc08g061220.3 transcript:Solyc08g061220.3.1 gene_biotype:protein_coding transcript_biotype:protein_coding)	GPA1	AT2G26300.1	ATGPA1,GP ALPHA 1,GPA1
Solyc08g061980.3.1 163	Solyc08g061980.3.1	TTRTVSISVTPRTPL	S	T(0.003)VS(0.997)IS(0.889)VT(0.111)PR	1	syr1	-0.624472	-1.73869	0.936667	0.364294	0.611137	0.451061	24.3.5	Solute transport.channels.mechanosensitive ion channel (MSL)	mechanosensitive ion channel (MSL) (original description: pep chromosome:SL3.0:8:50260778:50265896:-1 gene:Solyc08g061980.3 transcript:Solyc08g061980.3.1 gene_biotype:protein_coding transcript_biotype:protein_coding)	MSL10	AT5G12080.3	ATMSL10,MSL10
Solyc08g065150.1.1 251	Solyc08g065150.1.1	RHVSRSRSDTKPSAG	S	S(0.016)RS(0.983)DT(0.001)KPSAGEAPVK	1	syr1	-0.104611	-0.308898	-0.721063	-0.772902	-0.0354804	1.94295	16.6.2.2.2	RNA processing.tRNA modification.N6-threonylcarbamoylation.KEOPS/EKC complex.component BUD32	component BUD32 of tRNA N6-threonylcarbamoylation KEOPS/EKC complex (original description: pep chromosome:SL3.0:8:52967644:52968675:-1 gene:Solyc08g065150.1 transcript:Solyc08g065150.1.1 gene_biotype:protein_coding transcript_biotype:protein_coding)	A70	AT5G56980.1	0
Solyc08g065150.1.1 86	Solyc08g065150.1.1	SLLQRIKSINFANYR	S	S(1)INFANYR	1	syr1	-0.398253	-0.0848393	-1.31078	-0.498841	1.492	0.800709	16.6.2.2.2	RNA processing.tRNA modification.N6-threonylcarbamoylation.KEOPS/EKC complex.component BUD32	component BUD32 of tRNA N6-threonylcarbamoylation KEOPS/EKC complex (original description: pep chromosome:SL3.0:8:52967644:52968675:-1 gene:Solyc08g065150.1 transcript:Solyc08g065150.1.1 gene_biotype:protein_coding transcript_biotype:protein_coding)	A70	AT5G56980.1	0
Solyc08g065940.3.1 195	Solyc08g065940.3.1	SSDSFDGSPGRVGFE	S	SFNESSDSFDGS(1)PGR	1	syr1	0.821889	-0.796785	0.217265	-1.07513	1.45073	-0.617973	16.9.2	RNA processing.mRNA sequestration.mRNA-binding regulatory factor (TZF)	mRNA-binding regulatory factor (TZF) (original description: pep chromosome:SL3.0:8:54359527:54360489:-1 gene:Solyc08g065940.3 transcript:Solyc08g065940.3.1 gene_biotype:protein_coding transcript_biotype:protein_coding)		AT4G29190.1	0
Solyc08g066840.3.1 246	Solyc08g066840.3.1	VPLPNEETF______	T	SHVPLPNEET(1)F	1	syr1	-0.989686	-1.19326	-0.0940878	0.00488393	1.07942	1.19273	24.3.1.3	Solute transport.channels.MIP family.tonoplast intrinsic protein (TIP)	tonoplast intrinsic protein (TIP) (original description: pep chromosome:SL3.0:8:55775654:55777768:-1 gene:Solyc08g066840.3 transcript:Solyc08g066840.3.1 gene_biotype:protein_coding transcript_biotype:protein_coding)	TIP4-1	AT2G25810.1	TIP4;1
Solyc08g067095.1.1 82	Solyc08g067095.1.1	VRGKRGGSVSVSPPA	S	GGS(1)VSVS(1)PPAR	1	syr1	-0.786232	-0.945367	-0.064485	0.753416	1.61054	-0.567874	35.2	not assigned.not annotated	no hits & (original description: pep chromosome:SL3.0:8:56072635:56074602:1 gene:Solyc08g067095.1 transcript:Solyc08g067095.1.1 gene_biotype:protein_coding transcript_biotype:protein_coding)	CYP63	AT3G63400.3	0
Solyc08g067095.1.1 86	Solyc08g067095.1.1	RGGSVSVSPPARAHS	S	GGS(1)VSVS(1)PPAR	1	syr1	-0.90148	-0.875026	0.0233384	0.19505	1.8205	-0.262385	35.2	not assigned.not annotated	no hits & (original description: pep chromosome:SL3.0:8:56072635:56074602:1 gene:Solyc08g067095.1 transcript:Solyc08g067095.1.1 gene_biotype:protein_coding transcript_biotype:protein_coding)	CYP63	AT3G63400.3	0
Solyc08g074240.3.1 240;240;240	Solyc08g074240.3.1	AKKRSRLSAASKPSI	S	LS(1)AAS(0.001)KPS(0.999)IAA	1	syr1	-0.620129	-1.23543	-0.524594	0.0259781	1.32233	1.03185	17.1.3.1.7	Protein biosynthesis.ribosome biogenesis.small ribosomal subunit (SSU).SSU proteome.component RPS6	component RPS6 of SSU proteome (original description: pep chromosome:SL3.0:8:58476718:58479886:1 gene:Solyc08g074240.3 transcript:Solyc08g074240.3.1 gene_biotype:protein_coding transcript_biotype:protein_coding description:40S ribosomal protein S6 [Source:UniProtKB/TrEMBL;Acc:K4CME5])	RPS6B	AT5G10360.1	EMB3010,RPS6B
Solyc08g074790.3.1 171	Solyc08g074790.3.1	TFVDRPPSRGEAPAA	S	DLAQPSETFVDRPPS(1)RGEAPAAGAGSQK	1	syr1	-0.813536	-0.535622	-0.50722	-0.523509	1.77646	0.603427	17.4.1.3.7	Protein biosynthesis.translation initiation.Pre-Initiation Complex (PIC) module.eIF3 mRNA-to-PIC binding complex.component eIF3g	component eIF3g of eIF3 mRNA-to-PIC binding complex (original description: pep chromosome:SL3.0:8:59057899:59059990:1 gene:Solyc08g074790.3 transcript:Solyc08g074790.3.1 gene_biotype:protein_coding transcript_biotype:protein_coding description:Eukaryotic translation initiation factor 3 subunit G [Source:UniProtKB/TrEMBL;Acc:K4CMJ7])	EIF3G1	AT3G11400.1	ATEIF3G1,EIF3G1
Solyc08g075420.3.1 556	Solyc08g075420.3.1	NRHGLSGSPEPENKD	S	HGLSGS(1)PEPENK	1	syr1	-0.868488	0.39046	-1.47445	0.879688	1.07024	0.00254822	17.7.1.1.3	Protein biosynthesis.organelle machinery.mitochondrial ribosome.large ribosomal subunit proteome.component mtRPL2-C-terminal	component mtRPL2-C-terminal of large ribosomal subunit proteome (original description: pep chromosome:SL3.0:8:59667658:59677051:-1 gene:Solyc08g075420.3 transcript:Solyc08g075420.3.1 gene_biotype:protein_coding transcript_biotype:protein_coding)		AT4G19190.1	0
Solyc08g077100.3.1 336	Solyc08g077100.3.1	ELSRLKASNEAPERD	S	LKAS(1)NEAPER	1	syr1	-0.467757	-1.08888	1.08183	-0.529561	1.40783	-0.403463	35.1	not assigned.annotated	(original description: pep chromosome:SL3.0:8:61146397:61148674:1 gene:Solyc08g077100.3 transcript:Solyc08g077100.3.1 gene_biotype:protein_coding transcript_biotype:protein_coding) & MND1-interacting protein 1 OS=Arabidopsis thaliana (sp|q8rx22|mip1_arath : 226.0)		AT2G35330.1	0
Solyc08g077150.3.1 163;172	Solyc08g077150.3.1	MERAFFMSGPIERGA	S	AFFMS(1)GPIER	1	syr1	-0.182866	-0.684183	-0.0555012	0.11806	-1.0396	1.84409	18.4.24.2.3	Protein modification.phosphorylation.serine/threonine protein phosphatase superfamily.PPM/PP2C Mn/Mg-dependent phosphatase families.clade C phosphatase	clade C phosphatase (original description: pep chromosome:SL3.0:8:61166047:61175092:-1 gene:Solyc08g077150.3 transcript:Solyc08g077150.3.1 gene_biotype:protein_coding transcript_biotype:protein_coding)	PLL1	AT2G35350.1	PLL1
Solyc08g077150.3.1 181	Solyc08g077150.3.1	PIERGALSGPLDATA	S	GALS(1)GPLDATAGSDGGGVGNR	1	syr1	-0.364536	1.02323	-0.867272	-0.339756	1.45784	-0.90951	18.4.24.2.3	Protein modification.phosphorylation.serine/threonine protein phosphatase superfamily.PPM/PP2C Mn/Mg-dependent phosphatase families.clade C phosphatase	clade C phosphatase (original description: pep chromosome:SL3.0:8:61166047:61175092:-1 gene:Solyc08g077150.3 transcript:Solyc08g077150.3.1 gene_biotype:protein_coding transcript_biotype:protein_coding)	PLL1	AT2G35350.1	PLL1
Solyc08g077150.3.1 50	Solyc08g077150.3.1	RSSARFVSPTHSDRF	S	FVS(1)PT(0.44)HS(0.56)DR	1	syr1	-2.02384	0.55489	0.433707	0.239989	0.528487	0.266769	18.4.24.2.3	Protein modification.phosphorylation.serine/threonine protein phosphatase superfamily.PPM/PP2C Mn/Mg-dependent phosphatase families.clade C phosphatase	clade C phosphatase (original description: pep chromosome:SL3.0:8:61166047:61175092:-1 gene:Solyc08g077150.3 transcript:Solyc08g077150.3.1 gene_biotype:protein_coding transcript_biotype:protein_coding)	PLL1	AT2G35350.1	PLL1
Solyc08g077150.3.1 54	Solyc08g077150.3.1	RFVSPTHSDRFVSPS	S	FVS(0.999)PT(0.005)HS(0.996)DR	1	syr1	-1.91567	0.70239	0.430323	-0.268466	0.641553	0.409874	18.4.24.2.3	Protein modification.phosphorylation.serine/threonine protein phosphatase superfamily.PPM/PP2C Mn/Mg-dependent phosphatase families.clade C phosphatase	clade C phosphatase (original description: pep chromosome:SL3.0:8:61166047:61175092:-1 gene:Solyc08g077150.3 transcript:Solyc08g077150.3.1 gene_biotype:protein_coding transcript_biotype:protein_coding)	PLL1	AT2G35350.1	PLL1
Solyc08g077500.3.1 3312	Solyc08g077500.3.1	AEIYSGNSSRVWKFD	S	LIDAEIYS(0.032)GNS(0.876)S(0.093)R	1	syr1	0.0358574	-0.283129	-0.177267	-1.62719	1.28529	0.766441	35.2	not assigned.not annotated	no hits & (original description: pep chromosome:SL3.0:8:61569073:61618672:1 gene:Solyc08g077500.3 transcript:Solyc08g077500.3.1 gene_biotype:protein_coding transcript_biotype:protein_coding)		AT4G17140.3	0
Solyc08g077500.3.1 3959	Solyc08g077500.3.1	LASWGAISDRRKFVQ	S	GLASWGAIS(1)DR	1	syr1	-0.298858	-0.492796	0.0101597	-1.42093	0.767044	1.43538	35.2	not assigned.not annotated	no hits & (original description: pep chromosome:SL3.0:8:61569073:61618672:1 gene:Solyc08g077500.3 transcript:Solyc08g077500.3.1 gene_biotype:protein_coding transcript_biotype:protein_coding)		AT4G17140.3	0
Solyc08g078000.3.1 127	Solyc08g078000.3.1	KLRVVYISPHSSPGH	S	VVYIS(1)PHS(0.004)S(0.996)PGHSEDAFK	1	syr1	-0.544505	-1.05357	-0.51806	-0.389676	1.38273	1.12308	20.7.1	Cytoskeleton organisation.endoplasmic reticulum-cytoskeleton-plasma membrane interface.contact site protein (VAP27)	contact site protein (VAP27) of ER-cytoskeleton-plasmamembrane interface (original description: pep chromosome:SL3.0:8:61999620:62005073:-1 gene:Solyc08g078000.3 transcript:Solyc08g078000.3.1 gene_biotype:protein_coding transcript_biotype:protein_coding)	PVA21	AT5G47180.1	0
Solyc08g078000.3.1 130	Solyc08g078000.3.1	VVYISPHSSPGHSED	S	VVYISPHS(0.952)S(0.048)PGHSEDAFK	1	syr1	-0.403617	-0.950704	-0.573883	-0.235566	0.304882	1.85889	20.7.1	Cytoskeleton organisation.endoplasmic reticulum-cytoskeleton-plasma membrane interface.contact site protein (VAP27)	contact site protein (VAP27) of ER-cytoskeleton-plasmamembrane interface (original description: pep chromosome:SL3.0:8:61999620:62005073:-1 gene:Solyc08g078000.3 transcript:Solyc08g078000.3.1 gene_biotype:protein_coding transcript_biotype:protein_coding)	PVA21	AT5G47180.1	0
Solyc08g078000.3.1 131	Solyc08g078000.3.1	VYISPHSSPGHSEDA	S	VVY(0.041)IS(0.959)PHS(0.003)S(0.996)PGHSEDAFK	1	syr1	-0.792583	-0.720797	-0.41093	-0.507474	1.70019	0.731597	20.7.1	Cytoskeleton organisation.endoplasmic reticulum-cytoskeleton-plasma membrane interface.contact site protein (VAP27)	contact site protein (VAP27) of ER-cytoskeleton-plasmamembrane interface (original description: pep chromosome:SL3.0:8:61999620:62005073:-1 gene:Solyc08g078000.3 transcript:Solyc08g078000.3.1 gene_biotype:protein_coding transcript_biotype:protein_coding)	PVA21	AT5G47180.1	0
Solyc08g078320.3.1 831	Solyc08g078320.3.1	NSQTYRVSPEKSQNG	S	NSQTYRVS(1)PEK	1	syr1	-0.450759	-0.594396	-0.235682	-0.783211	1.93878	0.125274	23.5.1.1.1.11	Protein translocation.nucleus.nucleocytoplasmic transport.nuclear pore complex (NPC).outer ring.scaffold nucleoporin (ELYS)	ELYS scaffold nucleoporin of nuclear pore complex (original description: pep chromosome:SL3.0:8:62249350:62260893:1 gene:Solyc08g078320.3 transcript:Solyc08g078320.3.1 gene_biotype:protein_coding transcript_biotype:protein_coding)	HOS1	AT2G39810.1	HOS1
Solyc08g078850.3.1 32	Solyc08g078850.3.1	ISNAAPPSPTKRHTK	S	SISNAAPPS(0.976)PT(0.024)K	1	syr1	-1.42938	0.329576	1.15318	-0.662999	0.973034	-0.363402	3.11.2.1	Carbohydrate metabolism.fermentation.lactic acid fermentation.L-lactate dehydrogenase	L-lactate dehydrogenase (original description: pep chromosome:SL3.0:8:62670654:62672638:1 gene:Solyc08g078850.3 transcript:Solyc08g078850.3.1 gene_biotype:protein_coding transcript_biotype:protein_coding description:L-lactate dehydrogenase [Source:UniProtKB/TrEMBL;Acc:Q96569])		AT4G17260.1	0
Solyc08g079260.3.1 90	Solyc08g079260.3.1	EEPEIIESDIELDES	S	ETVEEEEEPEIIES(1)DIELDESDTVEPDNDEPQK	1	syr1	0.292602	-1.1643	0.355161	-0.48958	-0.655996	1.66212	35.1	not assigned.annotated	(original description: pep chromosome:SL3.0:8:62987345:62992724:1 gene:Solyc08g079260.3 transcript:Solyc08g079260.3.1 gene_biotype:protein_coding transcript_biotype:protein_coding) & FAM10 family protein At4g22670 OS=Arabidopsis thaliana (sp|q93yr3|f10al_arath : 252.0)	AtHip1	AT4G22670.1	AtHip1,HIP1
Solyc08g079520.3.1 583	Solyc08g079520.3.1	TWARPRNSDDGYSSD	S	NS(1)DDGYSSDSILR	1	syr1	-1.10766	-1.22116	0.230124	1.15638	0.944287	-0.00197169	13.4.2.4	Cell cycle organisation.cytokinesis.cell-plate formation.cell-plate-SNARE assembly protein (SEC11/KEULE)	cell-plate-SNARE assembly protein (KEULE) (original description: pep chromosome:SL3.0:8:63144422:63161581:1 gene:Solyc08g079520.3 transcript:Solyc08g079520.3.1 gene_biotype:protein_coding transcript_biotype:protein_coding)	KEU	AT1G12360.1	KEU
Solyc08g079520.3.1 589	Solyc08g079520.3.1	NSDDGYSSDSILRHA	S	NSDDGYS(0.014)S(0.972)DS(0.014)ILR	1	syr1	-1.39772	-0.225502	-0.453189	1.25914	1.06846	-0.251196	13.4.2.4	Cell cycle organisation.cytokinesis.cell-plate formation.cell-plate-SNARE assembly protein (SEC11/KEULE)	cell-plate-SNARE assembly protein (KEULE) (original description: pep chromosome:SL3.0:8:63144422:63161581:1 gene:Solyc08g079520.3 transcript:Solyc08g079520.3.1 gene_biotype:protein_coding transcript_biotype:protein_coding)	KEU	AT1G12360.1	KEU
Solyc08g080260.3.1 210	Solyc08g080260.3.1	DEVEQPSSPSVKKTE	S	TDAANVVQDAEDEVEQPS(0.098)S(0.88)PS(0.021)VK	1	syr1	-0.967142	-0.852924	-0.00224233	-0.0652854	1.82453	0.0630629	35.2	not assigned.not annotated	no hits & (original description: pep chromosome:SL3.0:8:63690143:63698355:-1 gene:Solyc08g080260.3 transcript:Solyc08g080260.3.1 gene_biotype:protein_coding transcript_biotype:protein_coding)		AT4G11790.1	0
Solyc08g081320.3.1 608	Solyc08g081320.3.1	GEQSYSDSPARVADS	S	TEEEDYPEAGEQSYS(0.001)DS(0.999)PAR	1	syr1	-1.02305	-0.538543	0.559142	-0.19956	1.73865	-0.536632	22.1.2.2	Vesicle trafficking.clathrin coated vesicle (CCV) machinery.AP-1 trans-Golgi network cargo adaptor complex.large subunit beta (AP1/2B)	large subunit beta of AP-1 trans-Golgi network cargo adaptor complex (original description: pep chromosome:SL3.0:8:64504099:64512808:-1 gene:Solyc08g081320.3 transcript:Solyc08g081320.3.1 gene_biotype:protein_coding transcript_biotype:protein_coding description:Beta-adaptin-like protein [Source:UniProtKB/TrEMBL;Acc:K4CPC9])	BETAC-AD	AT4G23460.1	0
Solyc08g081730.3.1 44	Solyc08g081730.3.1	PASSSSDSDDEKKKP	S	LHFSNHSSSPAPASSSSDS(1)DDEK	1	syr1	-0.3833	-0.978659	-0.384835	-0.706674	1.57175	0.881717	13.7.2.1	Cell cycle organisation.membrane organisation.endoplasmic reticulum (ER) organisation.ER-associated protein (Reticulon)	ER-associated protein (Reticulon) (original description: pep chromosome:SL3.0:8:64827569:64832296:1 gene:Solyc08g081730.3 transcript:Solyc08g081730.3.1 gene_biotype:protein_coding transcript_biotype:protein_coding description:Reticulon-like protein [Source:UniProtKB/TrEMBL;Acc:K4CPG9])	RTNLB2	AT4G11220.1	BTI2,RTNLB2
Solyc08g081730.3.1 60	Solyc08g081730.3.1	SPAPATSSFGSKVRR	S	KPT(0.079)S(0.921)PAPAT(0.001)S(0.004)S(0.992)FGS(0.002)K	1	syr1	-0.161132	0.596342	-1.54782	-0.568489	0.347362	1.33373	13.7.2.1	Cell cycle organisation.membrane organisation.endoplasmic reticulum (ER) organisation.ER-associated protein (Reticulon)	ER-associated protein (Reticulon) (original description: pep chromosome:SL3.0:8:64827569:64832296:1 gene:Solyc08g081730.3 transcript:Solyc08g081730.3.1 gene_biotype:protein_coding transcript_biotype:protein_coding description:Reticulon-like protein [Source:UniProtKB/TrEMBL;Acc:K4CPG9])	RTNLB2	AT4G11220.1	BTI2,RTNLB2
Solyc08g081830.3.1 62	Solyc08g081830.3.1	KENPFQNSCVSARKL	S	ENPFQNS(0.999)CVS(0.001)AR	1	syr1	-0.431292	1.20523	-1.44599	-0.0720715	1.07507	-0.33095	35.1	not assigned.annotated	(original description: pep chromosome:SL3.0:8:64895586:64901778:1 gene:Solyc08g081830.3 transcript:Solyc08g081830.3.1 gene_biotype:protein_coding transcript_biotype:protein_coding) & Uncharacterized protein At5g41620 OS=Arabidopsis thaliana (sp|q66gq2|y5162_arath : 354.0)		AT5G41620.1	0
Solyc08g082410.3.1 661	Solyc08g082410.3.1	PMHLVDRSPTSASNE	S	S(0.46)S(0.54)PMHLVDRS(0.992)PT(0.004)S(0.003)AS(0.001)NER	1	syr1	-0.343829	-1.59537	0.606318	-0.513737	0.925908	0.920714	35.2	not assigned.not annotated	no hits & (original description: pep chromosome:SL3.0:8:65341928:65349964:1 gene:Solyc08g082410.3 transcript:Solyc08g082410.3.1 gene_biotype:protein_coding transcript_biotype:protein_coding)		AT5G53440.1	0
Solyc08g082410.3.1 922	Solyc08g082410.3.1	KGPIRGTSVEVPSGS	S	GTS(1)VEVPSGSQK	1	syr1	-1.63789	0.140588	-0.0111061	1.13723	-0.49824	0.869421	35.2	not assigned.not annotated	no hits & (original description: pep chromosome:SL3.0:8:65341928:65349964:1 gene:Solyc08g082410.3 transcript:Solyc08g082410.3.1 gene_biotype:protein_coding transcript_biotype:protein_coding)		AT5G53440.1	0
Solyc09g005600.3.1 973	Solyc09g005600.3.1	NPLHSELSPTKEVLE	S	NPLHSELS(1)PTK	1	syr1	-0.112951	0.252539	-0.634339	-1.50719	1.35139	0.650553	35.2	not assigned.not annotated	no hits & (original description: pep chromosome:SL3.0:9:404125:420991:-1 gene:Solyc09g005600.3 transcript:Solyc09g005600.3.1 gene_biotype:protein_coding transcript_biotype:protein_coding)		AT5G05570.2	0
Solyc09g005810.3.1 21	Solyc09g005810.3.1	LPNSQPYSPKTLKYP	S	RDEDLPNSQPYS(1)PK	1	syr1	-0.924104	-0.148369	-0.762382	-0.349459	1.81155	0.372763	3.13.5.1	Carbohydrate metabolism.nucleotide sugar biosynthesis.UDP-D-xylose biosynthesis.UDP-D-glucuronic acid decarboxylase	UDP-D-glucuronic acid decarboxylase (original description: pep chromosome:SL3.0:9:553381:557784:-1 gene:Solyc09g005810.3 transcript:Solyc09g005810.3.1 gene_biotype:protein_coding transcript_biotype:protein_coding)	UXS1	AT3G53520.1	ATUXS1,UXS1
Solyc09g005810.3.1 8	Solyc09g005810.3.1	MKLYKQSSRRDEDLP	S	QS(0.089)S(0.911)RRDEDLPNSQPY(0.003)S(0.997)PK	1	syr1	-0.77907	-0.754315	-0.176168	-0.0666967	1.93956	-0.163313	3.13.5.1	Carbohydrate metabolism.nucleotide sugar biosynthesis.UDP-D-xylose biosynthesis.UDP-D-glucuronic acid decarboxylase	UDP-D-glucuronic acid decarboxylase (original description: pep chromosome:SL3.0:9:553381:557784:-1 gene:Solyc09g005810.3 transcript:Solyc09g005810.3.1 gene_biotype:protein_coding transcript_biotype:protein_coding)	UXS1	AT3G53520.1	ATUXS1,UXS1
Solyc09g005980.3.1 253	Solyc09g005980.3.1	SPTPEEGSPMEAKSP	S	SPTPEEGS(1)PMEAK	1	syr1	-0.937168	-0.963451	-0.379581	-0.158102	1.0583	1.38	16.4.6.5	RNA processing.pre-mRNA splicing.spliceosome-associated non-snRNP factor activities.splicing factor (RSZ32|33)	RSZ32/33 RNA splicing factor (original description: pep chromosome:SL3.0:9:668911:673634:1 gene:Solyc09g005980.3 transcript:Solyc09g005980.3.1 gene_biotype:protein_coding transcript_biotype:protein_coding)	RS2Z33	AT2G37340.1	ATRSZ33,RSZ33
Solyc09g007100.3.1 241	Solyc09g007100.3.1	GRDGSQVSDDEFDEP	S	DGS(1)QVS(1)DDEFDEPSAETLVR	1	syr1	-0.484506	-0.795714	-0.0992933	-0.844943	1.79568	0.42878	35.1	not assigned.annotated	(original description: pep chromosome:SL3.0:9:741569:748276:1 gene:Solyc09g007100.3 transcript:Solyc09g007100.3.1 gene_biotype:protein_coding transcript_biotype:protein_coding) & Nitrate regulatory gene2 protein OS=Arabidopsis thaliana (sp|q93yu8|nrg2_arath : 87.8)		AT2G27090.1	0
Solyc09g007100.3.1 295	Solyc09g007100.3.1	LNVEKSKSPDLSPLR	S	S(1)PDLS(1)PLR	1	syr1	0.220261	-0.328039	-1.24356	-0.711237	1.60769	0.45489	35.1	not assigned.annotated	(original description: pep chromosome:SL3.0:9:741569:748276:1 gene:Solyc09g007100.3 transcript:Solyc09g007100.3.1 gene_biotype:protein_coding transcript_biotype:protein_coding) & Nitrate regulatory gene2 protein OS=Arabidopsis thaliana (sp|q93yu8|nrg2_arath : 87.8)		AT2G27090.1	0
Solyc09g007100.3.1 299	Solyc09g007100.3.1	KSKSPDLSPLRAAPS	S	S(1)PDLS(1)PLR	1	syr1	-0.162713	0.224469	-0.508152	-1.05068	1.85316	-0.356082	35.1	not assigned.annotated	(original description: pep chromosome:SL3.0:9:741569:748276:1 gene:Solyc09g007100.3 transcript:Solyc09g007100.3.1 gene_biotype:protein_coding transcript_biotype:protein_coding) & Nitrate regulatory gene2 protein OS=Arabidopsis thaliana (sp|q93yu8|nrg2_arath : 87.8)		AT2G27090.1	0
Solyc09g007280.3.1 616	Solyc09g007280.3.1	EHLYGPQSPDRRINW	S	EHLYGPQS(1)PDRR	1	syr1	-0.360376	-0.380775	-0.178515	-0.552798	-0.548993	2.02146	18.4.1.1	Protein modification.phosphorylation.TKL protein kinase superfamily.protein kinase (LRR-I)	protein kinase (LRR-I) (original description: pep chromosome:SL3.0:9:871716:882550:1 gene:Solyc09g007280.3 transcript:Solyc09g007280.3.1 gene_biotype:protein_coding transcript_biotype:protein_coding)		AT2G37050.1	0
Solyc09g007870.3.1 646	Solyc09g007870.3.1	FISDGPGSYKSLSGK	S	GVSENAQSFISDGPGS(1)YK	1	syr1	-0.138975	0.511285	0.0106894	-0.832685	1.62568	-1.17599	11.5.2.3	Phytohormone action.ethylene.perception and signal transduction.signal transducer (EIN2)	EIN2-type ethylene signal transducer (original description: pep chromosome:SL3.0:9:1399607:1407814:1 gene:Solyc09g007870.3 transcript:Solyc09g007870.3.1 gene_biotype:protein_coding transcript_biotype:protein_coding)	EIN2	AT5G03280.1	ATEIN2,CKR1,EIN2,ERA3,ORE2,ORE3,PIR2
Solyc09g014770.3.1 128	Solyc09g014770.3.1	GKSRSTHSLRPTSPK	S	S(0.001)T(0.003)HS(0.948)LRPT(0.045)S(0.003)PK	1	syr1	-0.248017	-0.21857	-0.0149882	-1.63048	1.08442	1.02764	6.1.2.4.1	Nucleotide metabolism.purines.salvage pathway.AMP deaminase activities.membrane-associated AMP deaminase	membrane-associated AMP deaminase (original description: pep chromosome:SL3.0:9:6868796:6881705:1 gene:Solyc09g014770.3 transcript:Solyc09g014770.3.1 gene_biotype:protein_coding transcript_biotype:protein_coding)	AMPD	AT2G38280.1	ATAMPD,FAC1
Solyc09g014770.3.1 150	Solyc09g014770.3.1	AFESIEGSDEEDNIT	S	SPVASASAFESIEGS(1)DEEDNITDTTK	1	syr1	-0.747536	-0.562165	-0.853496	-0.372888	1.41261	1.12348	6.1.2.4.1	Nucleotide metabolism.purines.salvage pathway.AMP deaminase activities.membrane-associated AMP deaminase	membrane-associated AMP deaminase (original description: pep chromosome:SL3.0:9:6868796:6881705:1 gene:Solyc09g014770.3 transcript:Solyc09g014770.3.1 gene_biotype:protein_coding transcript_biotype:protein_coding)	AMPD	AT2G38280.1	ATAMPD,FAC1
Solyc09g014770.3.1 81	Solyc09g014770.3.1	NGYYRGSSASFPDVT	S	GS(0.132)S(0.847)AS(0.021)FPDVTMANSGEVEER	1	syr1	0.44206	-0.467918	-0.798466	-1.09676	1.63133	0.289753	6.1.2.4.1	Nucleotide metabolism.purines.salvage pathway.AMP deaminase activities.membrane-associated AMP deaminase	membrane-associated AMP deaminase (original description: pep chromosome:SL3.0:9:6868796:6881705:1 gene:Solyc09g014770.3 transcript:Solyc09g014770.3.1 gene_biotype:protein_coding transcript_biotype:protein_coding)	AMPD	AT2G38280.1	ATAMPD,FAC1
Solyc09g042740.3.1 137	Solyc09g042740.3.1	NDNKTHRSNSSTADP	S	S(0.992)NS(0.017)S(0.857)T(0.134)ADPTNIPK	1	syr1	-1.2247	0.101331	0.151524	-1.12188	1.13752	0.956202	20.2.2.6.1	Cytoskeleton organisation.microfilament network.actin polymerisation.formin actin filament elongation factor activities.group-I formin	group-I formin actin filament elongation factor (original description: pep chromosome:SL3.0:9:25520870:25526094:1 gene:Solyc09g042740.3 transcript:Solyc09g042740.3.1 gene_biotype:protein_coding transcript_biotype:protein_coding)	FH1	AT3G25500.1	AFH1,AHF1,ATFH1,FH1
Solyc09g042740.3.1 140	Solyc09g042740.3.1	KTHRSNSSTADPTNI	S	S(0.347)NS(0.66)S(0.85)T(0.142)ADPT(0.001)NIPK	1	syr1	-0.197315	-0.918986	-0.546882	-0.609858	1.79309	0.479949	20.2.2.6.1	Cytoskeleton organisation.microfilament network.actin polymerisation.formin actin filament elongation factor activities.group-I formin	group-I formin actin filament elongation factor (original description: pep chromosome:SL3.0:9:25520870:25526094:1 gene:Solyc09g042740.3 transcript:Solyc09g042740.3.1 gene_biotype:protein_coding transcript_biotype:protein_coding)	FH1	AT3G25500.1	AFH1,AHF1,ATFH1,FH1
Solyc09g042740.3.1 343	Solyc09g042740.3.1	VWDQNVESPIRISNH	S	ISDVWDQNVES(1)PIR	1	syr1	-1.12182	-0.844048	-0.183333	0.0788306	0.384786	1.68559	20.2.2.6.1	Cytoskeleton organisation.microfilament network.actin polymerisation.formin actin filament elongation factor activities.group-I formin	group-I formin actin filament elongation factor (original description: pep chromosome:SL3.0:9:25520870:25526094:1 gene:Solyc09g042740.3 transcript:Solyc09g042740.3.1 gene_biotype:protein_coding transcript_biotype:protein_coding)	FH1	AT3G25500.1	AFH1,AHF1,ATFH1,FH1
Solyc09g059460.3.1 454	Solyc09g059460.3.1	KYSVGGGSNYQVDRY	S	YSVGGGS(1)NYQVDR	1	syr1	-0.643524	-1.56218	0.796904	-0.261343	0.989088	0.681051	24.2.12.2	Solute transport.carrier-mediated transport.VIT family.metal cation transporter (MEB)	metal cation transporter (MEB) (original description: pep chromosome:SL3.0:9:54749908:54766329:1 gene:Solyc09g059460.3 transcript:Solyc09g059460.3.1 gene_biotype:protein_coding transcript_biotype:protein_coding)		AT4G27860.1	0
Solyc09g064270.3.1 764	Solyc09g064270.3.1	YRLRGSMSEHGALLP	S	GSMS(1)EHGALLPR	1	syr1	-0.184737	-0.118274	-1.02033	-0.696345	1.84241	0.17727	18.4.1.18	Protein modification.phosphorylation.TKL protein kinase superfamily.protein kinase (Extensin)	protein kinase (Extensin) (original description: pep chromosome:SL3.0:9:61667070:61677918:-1 gene:Solyc09g064270.3 transcript:Solyc09g064270.3.1 gene_biotype:protein_coding transcript_biotype:protein_coding)	ALE2	AT2G20300.1	ALE2
Solyc09g065550.3.1 1893	Solyc09g065550.3.1	SEEVGNVSRRRYSEQ	S	SALESEEVGNVS(1)R	1	syr1	-1.63625	-0.641191	0.270977	1.12009	0.751975	0.134404	20.2.5.1.1	Cytoskeleton organisation.microfilament network.actin-membrane compartment interaction.NET-type actin-membrane nexus protein families.actin-binding protein (NET1)	actin-binding protein (NET1) (original description: pep chromosome:SL3.0:9:63917158:63926005:1 gene:Solyc09g065550.3 transcript:Solyc09g065550.3.1 gene_biotype:protein_coding transcript_biotype:protein_coding)	NET1D	AT1G03080.1	0
Solyc09g065600.3.1 125;334	Solyc09g065600.3.1	DQDNYGDSDEEKGMS	S	QDNGNDQDNYGDS(1)DEEK	1	syr1	-1.24611	1.23252	-1.08937	-0.0912979	0.497358	0.696899	0	0	0	GFT1	AT5G19980.1	GONST4
Solyc09g065720.3.1 492	Solyc09g065720.3.1	SFARRYRTPSPERSS	T	Y(0.001)RT(0.999)PS(1)PER	1	syr1	-0.656836	0.671726	-0.266607	-1.55235	0.834307	0.969756	18.12.1	Protein modification.protein folding.protein folding catalyst (Cyclophilin)	protein folding catalyst (original description: pep chromosome:SL3.0:9:64239799:64248481:1 gene:Solyc09g065720.3 transcript:Solyc09g065720.3.1 gene_biotype:protein_coding transcript_biotype:protein_coding)	CYP63	AT3G63400.3	0
Solyc09g075440.3.1 608	Solyc09g075440.3.1	RGRLNKGSDDLFRYR	S	LNKGS(1)DDLFR	1	syr1	-0.971731	-0.472587	0.283335	-0.439428	-0.26712	1.86753	11.5.2.1	Phytohormone action.ethylene.perception and signal transduction.receptor protein (ETR/ERS)	ETR/ERS-type ethylene receptor protein (original description: pep chromosome:SL3.0:9:67559532:67564284:-1 gene:Solyc09g075440.3 transcript:Solyc09g075440.3.1 gene_biotype:protein_coding transcript_biotype:protein_coding description:Ethylene receptor neverripe [Source:UniProtKB/TrEMBL;Acc:Q41341])	ERS1	AT2G40940.1	ERS,ERS1
Solyc09g075550.3.1 126	Solyc09g075550.3.1	TGGFNSATKAHVRKS	T	DTIFTGGFNS(0.14)AT(0.86)K	1	syr1	-0.361894	-1.38395	-0.605414	0.0794232	1.12403	1.1478	21.2.3.1.1.2	Cell wall organisation.hemicellulose.heteromannan.biosynthesis.mannan synthase activities.mannan synthase (CSLD)	mannan synthase (CSLD) (original description: pep chromosome:SL3.0:9:67665941:67670917:1 gene:Solyc09g075550.3 transcript:Solyc09g075550.3.1 gene_biotype:protein_coding transcript_biotype:protein_coding)	CSLD5	AT1G02730.1	ATCSLD5,CSLD5,SOS6
Solyc09g075550.3.1 198	Solyc09g075550.3.1	KGISDDESDEPRSEA	S	GIS(1)DDES(1)DEPR	1	syr1	0.182914	-0.694736	-0.214673	-1.25632	0.322948	1.65987	21.2.3.1.1.2	Cell wall organisation.hemicellulose.heteromannan.biosynthesis.mannan synthase activities.mannan synthase (CSLD)	mannan synthase (CSLD) (original description: pep chromosome:SL3.0:9:67665941:67670917:1 gene:Solyc09g075550.3 transcript:Solyc09g075550.3.1 gene_biotype:protein_coding transcript_biotype:protein_coding)	CSLD5	AT1G02730.1	ATCSLD5,CSLD5,SOS6
Solyc09g075650.3.1 95	Solyc09g075650.3.1	NQVNRARSPDLAGVT	S	ARS(1)PDLAGVTSK	1	syr1	0.0570116	0.234339	-0.268779	-1.56071	1.5599	-0.0217598	35.2	not assigned.not annotated	no hits & (original description: pep chromosome:SL3.0:9:67731848:67734655:1 gene:Solyc09g075650.3 transcript:Solyc09g075650.3.1 gene_biotype:protein_coding transcript_biotype:protein_coding)		AT2G47480.1	0
Solyc09g075950.1.1 10	Solyc09g075950.1.1	EQAYTVVSDSETTGE	S	AEQAYTVVS(1)DSETTGEEK	1	syr1	-0.78855	1.17131	-1.4793	-0.0965918	0.816549	0.376579	19.1.5.1	Protein homeostasis.protein quality control.cytosolic Hsp70 chaperone system.chaperone (Hsp70)	chaperone (Hsp70) (original description: pep chromosome:SL3.0:9:68007120:68008850:1 gene:Solyc09g075950.1 transcript:Solyc09g075950.1.1 gene_biotype:protein_coding transcript_biotype:protein_coding)	HSP70-8	AT2G32120.2	HSP70T-2
Solyc09g076010.3.1 567	Solyc09g076010.3.1	RSDKEQDSESDGYVP	S	EQDS(1)ESDGY(0.458)VPY(0.458)T(0.083)GKR	1	syr1	-0.485163	-0.0660648	-0.145964	-1.46407	0.720132	1.44113	15.5.30	RNA biosynthesis.transcriptional regulation.transcription factor (PHD)	PHD finger transcription factor (original description: pep chromosome:SL3.0:9:68119030:68131937:1 gene:Solyc09g076010.3 transcript:Solyc09g076010.3.1 gene_biotype:protein_coding transcript_biotype:protein_coding)		AT4G14920.1	0
Solyc09g076040.3.1 69	Solyc09g076040.3.1	TNPIQPTTPNPKPIS	T	PTNPIQPT(0.121)T(0.879)PNPK	1	syr1	0.419822	-0.411537	-0.575757	-0.946079	1.82505	-0.311497	35.2	not assigned.not annotated	no hits & (original description: pep chromosome:SL3.0:9:68143659:68153361:1 gene:Solyc09g076040.3 transcript:Solyc09g076040.3.1 gene_biotype:protein_coding transcript_biotype:protein_coding)		AT3G22430.1	0
Solyc09g082130.3.1 95	Solyc09g082130.3.1	ALLVKEESVENNEAP	S	EES(1)VENNEAPNK	1	syr1	-0.348532	0.0372855	-1.82278	0.55933	0.756242	0.818452	35.2	not assigned.not annotated	no hits & (original description: pep chromosome:SL3.0:9:68387325:68389800:1 gene:Solyc09g082130.3 transcript:Solyc09g082130.3.1 gene_biotype:protein_coding transcript_biotype:protein_coding)		AT3G22520.1	0
Solyc09g082510.3.1 1579	Solyc09g082510.3.1	DIPLDHVSDSSPERI	S	DIPLDHVS(1)DS(0.676)S(0.324)PER	1	syr1	-0.0479647	-0.429875	-0.760113	-1.08363	0.732991	1.58859	20.2.5.1.1	Cytoskeleton organisation.microfilament network.actin-membrane compartment interaction.NET-type actin-membrane nexus protein families.actin-binding protein (NET1)	actin-binding protein (NET1) (original description: pep chromosome:SL3.0:9:68660394:68669009:1 gene:Solyc09g082510.3 transcript:Solyc09g082510.3.1 gene_biotype:protein_coding transcript_biotype:protein_coding)	NET1A	AT3G22790.1	0
Solyc09g082510.3.1 1582	Solyc09g082510.3.1	LDHVSDSSPERIKRA	S	DIPLDHVS(1)DS(0.198)S(0.802)PER	1	syr1	0.0202056	-0.971969	-0.333124	-0.664261	0.0792914	1.86986	20.2.5.1.1	Cytoskeleton organisation.microfilament network.actin-membrane compartment interaction.NET-type actin-membrane nexus protein families.actin-binding protein (NET1)	actin-binding protein (NET1) (original description: pep chromosome:SL3.0:9:68660394:68669009:1 gene:Solyc09g082510.3 transcript:Solyc09g082510.3.1 gene_biotype:protein_coding transcript_biotype:protein_coding)	NET1A	AT3G22790.1	0
Solyc09g082940.3.1 25	Solyc09g082940.3.1	TRGKHRISAELKRLE	S	HRIS(1)AELK	1	syr1	-0.989663	-0.729444	-0.0154053	0.0329079	-0.159007	1.86061	26.8.1.1.2.3	External stimuli response.pathogen.pattern-triggered immunity (PTI) network.bacterial elicitor response.non-canonical heterotrimeric G-protein complex.G-gamma component AGG1/2	G-gamma component AGG1/2 of non-canonical heterotrimeric G-protein complex (original description: pep chromosome:SL3.0:9:69055844:69061542:1 gene:Solyc09g082940.3 transcript:Solyc09g082940.3.1 gene_biotype:protein_coding transcript_biotype:protein_coding)	GG2	AT3G22942.1	AGG2
Solyc09g082960.1.1 22;25;139	Solyc09g082960.1.1	DGEVTQRSPIRVHRK	S	EEDGEVTQRS(1)PIR	1	syr1	-0.739292	-0.444291	-0.434315	-0.3257	-0.0461784	1.98978	35.2	not assigned.not annotated	no hits & (original description: pep chromosome:SL3.0:9:69064685:69065020:1 gene:Solyc09g082960.1 transcript:Solyc09g082960.1.1 gene_biotype:protein_coding transcript_biotype:protein_coding)		0	0
Solyc09g083320.1.1 160	Solyc09g083320.1.1	YGALLSESPRGNYSI	S	APEDQEDSPYGALLSES(1)PR	1	syr1	-0.94586	-0.0646889	0.0992588	0.223205	1.72331	-1.03523	22.8.4.3.2	Vesicle trafficking.regulation of membrane tethering and fusion.RAB-GTPase membrane association.RAB-GDI displacement factor (GDF) activities.B-G-class Rab-GDF protein	B-G-class Rab-GDF protein (original description: pep chromosome:SL3.0:9:69419861:69420367:-1 gene:Solyc09g083320.1 transcript:Solyc09g083320.1.1 gene_biotype:protein_coding transcript_biotype:protein_coding description:PRA1 family protein [Source:UniProtKB/TrEMBL;Acc:K4CVV8])	PRA1D	AT1G04260.1	MPI7,MPIP7,PRA1.D
Solyc09g090740.3.1 674	Solyc09g090740.3.1	LDLEDNDSEEERVNN	S	SAELMELDLEDNDS(1)EEER	1	syr1	-0.351507	-1.33228	1.43862	-0.27094	0.900411	-0.384309	35.1	not assigned.annotated	(original description: pep chromosome:SL3.0:9:70649722:70658980:-1 gene:Solyc09g090740.3 transcript:Solyc09g090740.3.1 gene_biotype:protein_coding transcript_biotype:protein_coding) & DEAD-box ATP-dependent RNA helicase 13 OS=Oryza sativa subsp. japonica (sp|a3avh5|rh13_orysj : 764.0)		AT3G16840.1	0
Solyc09g091560.3.1 568	Solyc09g091560.3.1	QPLDEFATPPSSPTA	T	FEELQPLDEFAT(1)PPS(0.285)S(0.699)PT(0.015)AS(0.001)GR	1	syr1	-0.463792	-0.742713	-0.218243	-0.607506	0.0802983	1.95196	35.2	not assigned.not annotated	no hits & (original description: pep chromosome:SL3.0:9:71288909:71307450:1 gene:Solyc09g091560.3 transcript:Solyc09g091560.3.1 gene_biotype:protein_coding transcript_biotype:protein_coding)		AT1G04780.1	0
Solyc09g091560.3.1 572	Solyc09g091560.3.1	EFATPPSSPTASGRE	S	FEELQPLDEFAT(1)PPS(0.062)S(0.924)PT(0.014)ASGR	1	syr1	-1.33432	-0.301072	-0.431032	-0.310339	1.08267	1.2941	35.2	not assigned.not annotated	no hits & (original description: pep chromosome:SL3.0:9:71288909:71307450:1 gene:Solyc09g091560.3 transcript:Solyc09g091560.3.1 gene_biotype:protein_coding transcript_biotype:protein_coding)		AT1G04780.1	0
Solyc09g091660.3.1 17	Solyc09g091660.3.1	RGSSLRGSISGSRRG	S	GS(0.561)S(0.439)LRGS(0.999)IS(0.001)GSR	1	syr1	-1.31832	-0.953479	0.687566	0.683452	1.16009	-0.259302	0	0	0	ABCG40	AT1G15520.1	ABCG40,ATABCG40,ATPDR12,PDR12
Solyc09g091660.3.1 47	Solyc09g091660.3.1	GVEIFSRSARDEDDE	S	S(1)ARDEDDEEALK	1	syr1	-0.337611	-0.648565	-0.785933	-0.771956	1.36047	1.18359	0	0	0	ABCG40	AT1G15520.1	ABCG40,ATABCG40,ATPDR12,PDR12
Solyc09g091660.3.1 47;650	Solyc09g091660.3.1	GVEIFSRSARDEDDE	S	S(1)ARDEDDEEALK	1	syr1	-1.006	-0.681723	-0.191508	-0.549273	1.55778	0.870718	0	0	0	ABCG40	AT1G15520.1	ABCG40,ATABCG40,ATPDR12,PDR12
Solyc09g091670.3.1 37	Solyc09g091670.3.1	GVEVFSRSNRDEDDE	S	S(1)NRDEDDEEALK	1	syr1	0.0491678	-0.295214	-0.481625	-1.24559	1.75477	0.218487	24.1.3.2.2	Solute transport.primary active transport.ABC superfamily.ABC2 family.subfamily ABCG transporter	subfamily ABCG transporter (original description: pep chromosome:SL3.0:9:71382958:71405366:1 gene:Solyc09g091670.3 transcript:Solyc09g091670.3.1 gene_biotype:protein_coding transcript_biotype:protein_coding)	ABCG40	AT1G15520.1	ABCG40,ATABCG40,ATPDR12,PDR12
Solyc09g092250.3.1 524	Solyc09g092250.3.1	PSKSRSRSRSPISYR	S	S(1)RS(1)PISYR	1	syr1	-1.31137	0.00132554	-0.367804	-0.612756	1.41561	0.874995	35.2	not assigned.not annotated	no hits & (original description: pep chromosome:SL3.0:9:71863432:71872307:1 gene:Solyc09g092250.3 transcript:Solyc09g092250.3.1 gene_biotype:protein_coding transcript_biotype:protein_coding)		AT3G23900.3	0
Solyc09g092250.3.1 526	Solyc09g092250.3.1	KSRSRSRSPISYRRR	S	S(1)RS(1)PISYR	1	syr1	-1.39563	-0.260573	-0.519306	-0.12911	1.29784	1.00678	35.2	not assigned.not annotated	no hits & (original description: pep chromosome:SL3.0:9:71863432:71872307:1 gene:Solyc09g092250.3 transcript:Solyc09g092250.3.1 gene_biotype:protein_coding transcript_biotype:protein_coding)		AT3G23900.3	0
Solyc09g092250.3.1 637	Solyc09g092250.3.1	SRASRHESLSPEHRR	S	HES(1)LS(1)PEHR	1	syr1	-1.4455	-0.771123	-0.145476	0.769339	1.26244	0.330315	35.2	not assigned.not annotated	no hits & (original description: pep chromosome:SL3.0:9:71863432:71872307:1 gene:Solyc09g092250.3 transcript:Solyc09g092250.3.1 gene_biotype:protein_coding transcript_biotype:protein_coding)		AT3G23900.3	0
Solyc09g092250.3.1 639	Solyc09g092250.3.1	ASRHESLSPEHRRKS	S	HES(1)LS(1)PEHR	1	syr1	-1.40894	-0.765097	-0.240118	0.812082	1.2642	0.337873	35.2	not assigned.not annotated	no hits & (original description: pep chromosome:SL3.0:9:71863432:71872307:1 gene:Solyc09g092250.3 transcript:Solyc09g092250.3.1 gene_biotype:protein_coding transcript_biotype:protein_coding)		AT3G23900.3	0
Solyc09g092250.3.1 694	Solyc09g092250.3.1	RQKDQRRSASPQVDE	S	S(1)AS(1)PQVDEDAQKK	1	syr1	0.0207975	-0.0754295	-0.989696	-1.20956	1.20217	1.05173	35.2	not assigned.not annotated	no hits & (original description: pep chromosome:SL3.0:9:71863432:71872307:1 gene:Solyc09g092250.3 transcript:Solyc09g092250.3.1 gene_biotype:protein_coding transcript_biotype:protein_coding)		AT3G23900.3	0
Solyc09g092250.3.1 696	Solyc09g092250.3.1	KDQRRSASPQVDEDA	S	S(1)AS(1)PQVDEDAQKK	1	syr1	-1.15691	0.257727	-0.697495	-0.693256	1.20039	1.08954	35.2	not assigned.not annotated	no hits & (original description: pep chromosome:SL3.0:9:71863432:71872307:1 gene:Solyc09g092250.3 transcript:Solyc09g092250.3.1 gene_biotype:protein_coding transcript_biotype:protein_coding)		AT3G23900.3	0
Solyc09g097900.3.1 3	Solyc09g097900.3.1	_____MDSSDDDVEE	S	MDS(1)S(1)DDDVEEYLFK	1	syr1	-0.455368	-1.1478	-0.658505	1.34602	-0.178804	1.09445	22.8.1.1	Vesicle trafficking.regulation of membrane tethering and fusion.RAB-GTPase activities.A-class RAB GTPase	A-class RAB GTPase (original description: pep chromosome:SL3.0:9:72391722:72396599:-1 gene:Solyc09g097900.3 transcript:Solyc09g097900.3.1 gene_biotype:protein_coding transcript_biotype:protein_coding)	RABA5D	AT2G31680.1	AtRABA5d,RABA5d
Solyc09g098170.3.1 184	Solyc09g098170.3.1	VSRKVLNSDSYKAEL	S	VLNS(0.941)DS(0.059)YK	1	syr1	0.185997	-0.852969	-0.83016	-0.178534	1.86567	-0.189999	22.8.1.1	Vesicle trafficking.regulation of membrane tethering and fusion.RAB-GTPase activities.A-class RAB GTPase	A-class RAB GTPase (original description: pep chromosome:SL3.0:9:72545119:72548722:1 gene:Solyc09g098170.3 transcript:Solyc09g098170.3.1 gene_biotype:protein_coding transcript_biotype:protein_coding)	ARA	AT1G05810.1	ARA,ARA-1,ATRAB11D,ATRABA5E,RABA5E
Solyc09g098170.3.1 3	Solyc09g098170.3.1	_____MDSSDDEGEE	S	MDS(1)S(1)DDEGEEY(0.001)LFK	1	syr1	-0.337913	-0.368036	-0.262738	-0.501182	-0.559262	2.02913	22.8.1.1	Vesicle trafficking.regulation of membrane tethering and fusion.RAB-GTPase activities.A-class RAB GTPase	A-class RAB GTPase (original description: pep chromosome:SL3.0:9:72545119:72548722:1 gene:Solyc09g098170.3 transcript:Solyc09g098170.3.1 gene_biotype:protein_coding transcript_biotype:protein_coding)	ARA	AT1G05810.1	ARA,ARA-1,ATRAB11D,ATRABA5E,RABA5E
Solyc10g005590.3.1 25	Solyc10g005590.3.1	GVSKRGRSPPPPPES	S	RGRS(1)PPPPPESK	1	syr1	-1.01522	0.09758	-1.36144	1.21598	0.354604	0.708487	17.3.1.2.1	Protein biosynthesis.mRNA quality control.Exon Junction complex (EJC).peripheral components.component RNPS1	component RNPS1 of RNA quality control Exon Junction complex (original description: pep chromosome:SL3.0:10:468413:475055:-1 gene:Solyc10g005590.3 transcript:Solyc10g005590.3.1 gene_biotype:protein_coding transcript_biotype:protein_coding)	SR45	AT1G16610.3	RNPS1,SR45
Solyc10g005590.3.1 267	Solyc10g005590.3.1	RSPRRARSPPRRSPI	S	S(1)PPRRS(1)PIGR	1	syr1	-1.12235	-0.117262	-0.603221	-0.506616	1.59072	0.758731	17.3.1.2.1	Protein biosynthesis.mRNA quality control.Exon Junction complex (EJC).peripheral components.component RNPS1	component RNPS1 of RNA quality control Exon Junction complex (original description: pep chromosome:SL3.0:10:468413:475055:-1 gene:Solyc10g005590.3 transcript:Solyc10g005590.3.1 gene_biotype:protein_coding transcript_biotype:protein_coding)	SR45	AT1G16610.3	RNPS1,SR45
Solyc10g005590.3.1 272	Solyc10g005590.3.1	ARSPPRRSPIGRRSR	S	S(1)PPRRS(1)PIGR	1	syr1	-1.05695	-0.162737	-0.595323	-0.549096	1.63258	0.731529	17.3.1.2.1	Protein biosynthesis.mRNA quality control.Exon Junction complex (EJC).peripheral components.component RNPS1	component RNPS1 of RNA quality control Exon Junction complex (original description: pep chromosome:SL3.0:10:468413:475055:-1 gene:Solyc10g005590.3 transcript:Solyc10g005590.3.1 gene_biotype:protein_coding transcript_biotype:protein_coding)	SR45	AT1G16610.3	RNPS1,SR45
Solyc10g005590.3.1 43	Solyc10g005590.3.1	SPPPRKVSPIPESRV	S	KVS(1)PIPESR	1	syr1	-1.52633	1.20722	-0.659007	-0.112193	0.838151	0.25216	17.3.1.2.1	Protein biosynthesis.mRNA quality control.Exon Junction complex (EJC).peripheral components.component RNPS1	component RNPS1 of RNA quality control Exon Junction complex (original description: pep chromosome:SL3.0:10:468413:475055:-1 gene:Solyc10g005590.3 transcript:Solyc10g005590.3.1 gene_biotype:protein_coding transcript_biotype:protein_coding)	SR45	AT1G16610.3	RNPS1,SR45
Solyc10g006390.3.1 53	Solyc10g006390.3.1	SRRARSRSPVPLSPA	S	S(1)RS(1)PVPLS(1)PAR	1	syr1	-0.772565	-0.164257	-0.712924	-0.42688	1.91281	0.163817	16.10.2.2	RNA processing.mRNA silencing.miRNA pathway.pri-miRNA-DCL1 association factor (DAWDLE)	pri-miRNA-DCL1 association factor (DAWDLE) (original description: pep chromosome:SL3.0:10:996419:1004741:-1 gene:Solyc10g006390.3 transcript:Solyc10g006390.3.1 gene_biotype:protein_coding transcript_biotype:protein_coding)	DDL	AT3G20550.1	DDL
Solyc10g006390.3.1 58	Solyc10g006390.3.1	SRSPVPLSPAREKPS	S	S(1)RS(1)PVPLS(1)PAR	1	syr1	-0.848486	-0.197825	-0.535503	-0.449732	1.93456	0.0969897	16.10.2.2	RNA processing.mRNA silencing.miRNA pathway.pri-miRNA-DCL1 association factor (DAWDLE)	pri-miRNA-DCL1 association factor (DAWDLE) (original description: pep chromosome:SL3.0:10:996419:1004741:-1 gene:Solyc10g006390.3 transcript:Solyc10g006390.3.1 gene_biotype:protein_coding transcript_biotype:protein_coding)	DDL	AT3G20550.1	DDL
Solyc10g008320.1.1 116	Solyc10g008320.1.1	KMRLVDESDDENEEM	S	LVDES(1)DDENEEMGVEGR	1	syr1	0.0315847	0.223453	-0.332863	-1.44836	1.65076	-0.124573	35.2	not assigned.not annotated	no hits & (original description: pep chromosome:SL3.0:10:2453675:2454301:-1 gene:Solyc10g008320.1 transcript:Solyc10g008320.1.1 gene_biotype:protein_coding transcript_biotype:protein_coding)		AT4G28310.1	0
Solyc10g009330.3.1 164	Solyc10g009330.3.1	RDSPYRRSPSPVYRR	S	S(1)PS(1)PVYR	1	syr1	-0.734557	-0.144329	-0.320218	-1.13313	1.57442	0.757806	16.4.6.3	RNA processing.pre-mRNA splicing.spliceosome-associated non-snRNP factor activities.splicing factor (RS31|40|41)	RS31/40/41 RNA splicing factor (original description: pep chromosome:SL3.0:10:3394461:3400408:1 gene:Solyc10g009330.3 transcript:Solyc10g009330.3.1 gene_biotype:protein_coding transcript_biotype:protein_coding)	RS31	AT3G61860.1	ATRSP31,RSP31
Solyc10g009330.3.1 166	Solyc10g009330.3.1	SPYRRSPSPVYRRNR	S	S(1)PS(1)PVYR	1	syr1	-0.623944	-0.0106841	-0.247169	-1.32335	1.53089	0.674259	16.4.6.3	RNA processing.pre-mRNA splicing.spliceosome-associated non-snRNP factor activities.splicing factor (RS31|40|41)	RS31/40/41 RNA splicing factor (original description: pep chromosome:SL3.0:10:3394461:3400408:1 gene:Solyc10g009330.3 transcript:Solyc10g009330.3.1 gene_biotype:protein_coding transcript_biotype:protein_coding)	RS31	AT3G61860.1	ATRSP31,RSP31
Solyc10g009330.3.1 175	Solyc10g009330.3.1	VYRRNRPSPDYGRPR	S	NRPS(1)PDYGR	1	syr1	-0.185754	-0.34645	-0.0212711	-1.58507	1.22072	0.917827	16.4.6.3	RNA processing.pre-mRNA splicing.spliceosome-associated non-snRNP factor activities.splicing factor (RS31|40|41)	RS31/40/41 RNA splicing factor (original description: pep chromosome:SL3.0:10:3394461:3400408:1 gene:Solyc10g009330.3 transcript:Solyc10g009330.3.1 gene_biotype:protein_coding transcript_biotype:protein_coding)	RS31	AT3G61860.1	ATRSP31,RSP31
Solyc10g018350.2.1 96	Solyc10g018350.2.1	LLQSVVASPGAAAKD	S	FLLQSVVAS(1)PGAAAK	1	syr1	-0.176191	-0.755756	-0.108467	-1.29072	1.20409	1.12705	20.7.1	Cytoskeleton organisation.endoplasmic reticulum-cytoskeleton-plasma membrane interface.contact site protein (VAP27)	contact site protein (VAP27) of ER-cytoskeleton-plasmamembrane interface (original description: pep chromosome:SL3.0:10:7433200:7440227:-1 gene:Solyc10g018350.2 transcript:Solyc10g018350.2.1 gene_biotype:protein_coding transcript_biotype:protein_coding)	PVA12	AT2G45140.1	PVA12
Solyc10g044470.2.1 713	Solyc10g044470.2.1	FTKQRVLSASNILSR	S	VLS(1)ASNILSR	1	syr1	-0.490891	0.0540979	0.726721	-0.980328	1.57577	-0.88537	24.2.16	Solute transport.carrier-mediated transport.anion channel / anion:proton antiporter (CLC)	anion channel / anion:proton antiporter (CLC) (original description: pep chromosome:SL3.0:10:26444403:26451667:1 gene:Solyc10g044470.2 transcript:Solyc10g044470.2.1 gene_biotype:protein_coding transcript_biotype:protein_coding)	CLC-C	AT5G49890.1	ATCLC-C,CLC-C
Solyc10g047270.2.1 195	Solyc10g047270.2.1	LLPNQLASDARVSGF	S	VNLLPNQLAS(1)DAR	1	syr1	-0.661927	-0.777228	-0.465089	-0.651345	1.43856	1.11703	24.2.3.11	Solute transport.carrier-mediated transport.APC superfamily.potassium cation transporter (HAK/KUP/KT)	potassium cation transporter (HAK/KUP/KT) (original description: pep chromosome:SL3.0:10:40252018:40275187:1 gene:Solyc10g047270.2 transcript:Solyc10g047270.2.1 gene_biotype:protein_coding transcript_biotype:protein_coding description:Potassium transporter [Source:UniProtKB/TrEMBL;Acc:K4CZZ0])	POT7	AT5G09400.1	KUP7
Solyc10g049660.2.1 487;492	Solyc10g049660.2.1	QVRANASSGSSTPDL	S	ANAS(0.011)S(0.968)GS(0.226)S(0.522)T(0.273)PDLPK	1	syr1	-1.76432	-0.29934	0.0286033	0.370978	1.20253	0.461551	35.1	not assigned.annotated	(original description: pep chromosome:SL3.0:10:46250801:46254005:-1 gene:Solyc10g049660.2 transcript:Solyc10g049660.2.1 gene_biotype:protein_coding transcript_biotype:protein_coding) & BTB/POZ domain-containing protein NPY2 OS=Arabidopsis thaliana (sp|o80970|npy2_arath : 644.0)	NPY2	AT2G14820.1	NPY2
Solyc10g049660.2.1 490;495	Solyc10g049660.2.1	ANASSGSSTPDLPKA	S	ANASS(0.009)GS(0.716)S(0.785)T(0.49)PDLPK	1	syr1	-1.4803	-0.909941	0.762885	0.00208482	1.01006	0.615215	35.1	not assigned.annotated	(original description: pep chromosome:SL3.0:10:46250801:46254005:-1 gene:Solyc10g049660.2 transcript:Solyc10g049660.2.1 gene_biotype:protein_coding transcript_biotype:protein_coding) & BTB/POZ domain-containing protein NPY2 OS=Arabidopsis thaliana (sp|o80970|npy2_arath : 644.0)	NPY2	AT2G14820.1	NPY2
Solyc10g061960.2.1 89	Solyc10g061960.2.1	GSKSVFKSPPSSPLH	S	S(1)PPS(0.037)S(0.963)PLHK	1	syr1	0.295692	-0.700088	-1.43571	0.275779	0.0536192	1.51071	35.1	not assigned.annotated	(original description: pep chromosome:SL3.0:10:23891889:23897738:1 gene:Solyc10g061960.2 transcript:Solyc10g061960.2.1 gene_biotype:protein_coding transcript_biotype:protein_coding) & Phosphatidylinositol 4-phosphate 5-kinase 5 OS=Arabidopsis thaliana (sp|q9slg9|pi5k5_arath : 102.0)		AT4G17080.1	0
Solyc10g062340.2.1 532	Solyc10g062340.2.1	RHAEMALSPRGRSMA	S	HAEMALS(1)PR	1	syr1	-1.19375	0.272603	-0.491995	-0.745283	1.51151	0.646916	35.1	not assigned.annotated	(original description: pep chromosome:SL3.0:10:26073314:26080780:-1 gene:Solyc10g062340.2 transcript:Solyc10g062340.2.1 gene_biotype:protein_coding transcript_biotype:protein_coding) & Heterogeneous nuclear ribonucleoprotein Q OS=Arabidopsis thaliana (sp|q9asp6|hnrpq_arath : 112.0)		AT2G44710.1	0
Solyc10g074870.2.1 10	Solyc10g074870.2.1	GLYNHNFSPSRAASP	S	SGLYNHNFS(1)PSR	1	syr1	-0.663543	0.211359	-0.273311	-0.433501	1.91755	-0.758557	35.1	not assigned.annotated	(original description: pep chromosome:SL3.0:10:58638800:58647324:1 gene:Solyc10g074870.2 transcript:Solyc10g074870.2.1 gene_biotype:protein_coding transcript_biotype:protein_coding) & KH domain-containing protein At2g38610 OS=Arabidopsis thaliana (sp|q9zvi3|qkil3_arath : 387.0)		AT2G38610.1	0
Solyc10g076870.2.1 213	Solyc10g076870.2.1	DAKDNLGSPETGNVV	S	DNLGS(1)PETGNVVVDSEK	1	syr1	-1.58744	-0.807323	0.240783	1.08216	0.64731	0.424503	35.1	not assigned.annotated	(original description: pep chromosome:SL3.0:10:59948294:59958335:-1 gene:Solyc10g076870.2 transcript:Solyc10g076870.2.1 gene_biotype:protein_coding transcript_biotype:protein_coding) & Heterogeneous nuclear ribonucleoprotein Q OS=Arabidopsis thaliana (sp|q9asp6|hnrpq_arath : 127.0)		AT2G44710.1	0
Solyc10g076870.2.1 45	Solyc10g076870.2.1	TAVTDSPSPQKDNQS	S	SAPESAGQKPSPPPSTSTAVT(0.039)DS(0.967)PS(0.994)PQK	1	syr1	-1.34919	-0.338383	0.303202	0.433629	-0.604733	1.55548	35.1	not assigned.annotated	(original description: pep chromosome:SL3.0:10:59948294:59958335:-1 gene:Solyc10g076870.2 transcript:Solyc10g076870.2.1 gene_biotype:protein_coding transcript_biotype:protein_coding) & Heterogeneous nuclear ribonucleoprotein Q OS=Arabidopsis thaliana (sp|q9asp6|hnrpq_arath : 127.0)		AT2G44710.1	0
Solyc10g076870.2.1 510	Solyc10g076870.2.1	NSLNVSTSDNVDSSK	S	NSLNVST(0.001)S(0.999)DNVDSSK	1	syr1	-1.03939	-0.437193	-0.547516	-0.496506	1.31286	1.20774	35.1	not assigned.annotated	(original description: pep chromosome:SL3.0:10:59948294:59958335:-1 gene:Solyc10g076870.2 transcript:Solyc10g076870.2.1 gene_biotype:protein_coding transcript_biotype:protein_coding) & Heterogeneous nuclear ribonucleoprotein Q OS=Arabidopsis thaliana (sp|q9asp6|hnrpq_arath : 127.0)		AT2G44710.1	0
Solyc10g076990.2.1 816	Solyc10g076990.2.1	GKVSSFLSPSRLSDN	S	VSSFLS(0.906)PS(0.094)R	1	syr1	-1.97966	0.21997	0.017156	0.696018	0.512592	0.533924	22.3.4.4	Vesicle trafficking.Coat protein I (COPI) coatomer machinery.ARF-GTPase-activating (ARF-GAP) activities.class IV ARF-GAP protein	class IV ARF-GAP ARF-GTPase-activating protein (original description: pep chromosome:SL3.0:10:60008765:60025575:1 gene:Solyc10g076990.2 transcript:Solyc10g076990.2.1 gene_biotype:protein_coding transcript_biotype:protein_coding)	ZIGA4	AT1G08680.4	AGD14,ZIGA4
Solyc10g077000.2.1 198	Solyc10g077000.2.1	SRRANFDSPPGSPWK	S	RANFDS(1)PPGS(1)PWK	1	syr1	-0.141092	-0.462553	-0.260676	-1.43325	1.19662	1.10095	35.2	not assigned.not annotated	no hits & (original description: pep chromosome:SL3.0:10:60026041:60033338:1 gene:Solyc10g077000.2 transcript:Solyc10g077000.2.1 gene_biotype:protein_coding transcript_biotype:protein_coding)		AT5G17910.1	0
Solyc10g077020.2.1 273	Solyc10g077020.2.1	RYQQRSASPEIVEVH	S	SAS(1)PEIVEVHEESFR	1	syr1	-1.04407	-1.08069	-0.071288	-0.133466	1.21867	1.11084	50.2.7	Enzyme classification.EC_2 transferases.EC_2.7 transferase transferring phosphorus-containing group	Enzyme classification.EC_2 transferases.EC_2.7 transferase transferring phosphorus-containing group(50.2.7 : 24.9) (original description: pep chromosome:SL3.0:10:60037321:60043404:1 gene:Solyc10g077020.2 transcript:Solyc10g077020.2.1 gene_biotype:protein_coding transcript_biotype:protein_coding)		AT2G40980.1	0
Solyc10g078180.2.1 353	Solyc10g078180.2.1	QPYADNHSGLTRTAQ	S	ETPDQPYADNHS(0.99)GLT(0.01)R	1	syr1	-1.27944	-0.366023	-0.369403	-0.403614	1.15831	1.26016	13.1.1.1.9	Cell cycle organisation.cell cycle control.cyclin-dependent regulation.cyclin activities.cyclin (CYCT)	cyclin (CYCT) (original description: pep chromosome:SL3.0:10:60170075:60180871:1 gene:Solyc10g078180.2 transcript:Solyc10g078180.2.1 gene_biotype:protein_coding transcript_biotype:protein_coding)		AT5G45190.1	0
Solyc10g078370.2.1 214	Solyc10g078370.2.1	RKSTSSRSEIFSRRS	S	STS(0.004)S(0.006)RS(0.99)EIFSR	1	syr1	-0.17942	-0.670375	-0.600471	-0.975442	0.849312	1.5764	11.2.4.1.1	Phytohormone action.auxin.transport.polar auxin transport.auxin transporter (PIN)	auxin transporter (PIN) (original description: pep chromosome:SL3.0:10:60325111:60329110:1 gene:Solyc10g078370.2 transcript:Solyc10g078370.2.1 gene_biotype:protein_coding transcript_biotype:protein_coding description:Auxin efflux carrier component [Source:UniProtKB/TrEMBL;Acc:D6RT09])	PIN1	AT1G73590.1	ATPIN1,PIN1
Solyc10g078370.2.1 218	Solyc10g078370.2.1	SSRSEIFSRRSHGPN	S	STS(0.011)S(0.011)RS(0.979)EIFS(1)R	1	syr1	0.348945	-0.710637	-1.12255	-0.672382	1.48789	0.668736	11.2.4.1.1	Phytohormone action.auxin.transport.polar auxin transport.auxin transporter (PIN)	auxin transporter (PIN) (original description: pep chromosome:SL3.0:10:60325111:60329110:1 gene:Solyc10g078370.2 transcript:Solyc10g078370.2.1 gene_biotype:protein_coding transcript_biotype:protein_coding description:Auxin efflux carrier component [Source:UniProtKB/TrEMBL;Acc:D6RT09])	PIN1	AT1G73590.1	ATPIN1,PIN1
Solyc10g079090.2.1 218	Solyc10g079090.2.1	VSETKPPTSPLKRRQ	T	EVSETKPPT(0.771)S(0.229)PLK	1	syr1	-1.25599	0.0750233	0.138002	-0.510752	1.75919	-0.20547	35.1	not assigned.annotated	(original description: pep chromosome:SL3.0:10:60840293:60845333:1 gene:Solyc10g079090.2 transcript:Solyc10g079090.2.1 gene_biotype:protein_coding transcript_biotype:protein_coding) & Chaperone protein dnaJ 6 OS=Arabidopsis thaliana (sp|q9fl54|dnaj6_arath : 265.0)		AT3G12170.1	0
Solyc10g079090.2.1 219	Solyc10g079090.2.1	SETKPPTSPLKRRQK	S	EVSETKPPT(0.095)S(0.905)PLK	1	syr1	-1.63553	1.31766	-0.025924	-0.455878	0.573889	0.225784	35.1	not assigned.annotated	(original description: pep chromosome:SL3.0:10:60840293:60845333:1 gene:Solyc10g079090.2 transcript:Solyc10g079090.2.1 gene_biotype:protein_coding transcript_biotype:protein_coding) & Chaperone protein dnaJ 6 OS=Arabidopsis thaliana (sp|q9fl54|dnaj6_arath : 265.0)		AT3G12170.1	0
Solyc10g080110.2.1 179	Solyc10g080110.2.1	QIEDCLLSDNEDGT_	S	EQIEDCLLS(1)DNEDGT	1	syr1	-0.177344	-0.590267	-1.12897	0.172876	1.81843	-0.0947255	16.6.5.1.4.2	RNA processing.tRNA modification.thiolation.CTU1-URM1 pathway.CTU1-CTU2 tRNA thiouridylase complex.component CTU2	component CTU2 of CTU1-CTU2 tRNA thiouridylase complex (original description: pep chromosome:SL3.0:10:61635403:61636970:-1 gene:Solyc10g080110.2 transcript:Solyc10g080110.2.1 gene_biotype:protein_coding transcript_biotype:protein_coding)	CTU2	AT4G35910.1	0
Solyc10g081200.1.1 1039	Solyc10g081200.1.1	CEEELAYSDKSIDEH	S	SISQCEEELAYS(1)DK	1	syr1	-0.0327091	-0.398678	0.709543	-0.902478	1.60196	-0.977642	35.2	not assigned.not annotated	no hits & (original description: pep chromosome:SL3.0:10:62448400:62455076:-1 gene:Solyc10g081200.1 transcript:Solyc10g081200.1.1 gene_biotype:protein_coding transcript_biotype:protein_coding)		AT5G58880.1	0
Solyc10g081200.1.1 245	Solyc10g081200.1.1	YEQNSEKSEEKHDDG	S	EFYEQNS(1)EKS(1)EEK	1	syr1	-0.133779	-0.651967	0.630553	-1.57962	0.585048	1.14977	35.2	not assigned.not annotated	no hits & (original description: pep chromosome:SL3.0:10:62448400:62455076:-1 gene:Solyc10g081200.1 transcript:Solyc10g081200.1.1 gene_biotype:protein_coding transcript_biotype:protein_coding)		AT5G58880.1	0
Solyc10g081200.1.1 293	Solyc10g081200.1.1	NLNSLPGSPWKKERE	S	VNLNSLPGS(1)PWK	1	syr1	-0.411571	-1.09927	-0.200749	-0.436208	0.337306	1.81049	35.2	not assigned.not annotated	no hits & (original description: pep chromosome:SL3.0:10:62448400:62455076:-1 gene:Solyc10g081200.1 transcript:Solyc10g081200.1.1 gene_biotype:protein_coding transcript_biotype:protein_coding)		AT5G58880.1	0
Solyc10g081770.2.1 504	Solyc10g081770.2.1	HNKIAPASPDVYAAI	S	IAPAS(1)PDVYAAIR	1	syr1	-0.218932	-0.184834	0.158758	-1.71285	1.12422	0.83364	35.2	not assigned.not annotated	no hits & (original description: pep chromosome:SL3.0:10:62891864:62900602:-1 gene:Solyc10g081770.2 transcript:Solyc10g081770.2.1 gene_biotype:protein_coding transcript_biotype:protein_coding)		AT5G06440.3	0
Solyc10g083360.2.1 386	Solyc10g083360.2.1	TLSGGLESPRAEVPK	S	RT(0.003)LS(0.997)GGLES(1)PR	1	syr1	-0.411598	-1.39436	0.220967	-0.121742	1.67988	0.0268551	0	0	0	IQM3	AT3G52870.1	0
Solyc10g083640.2.1 259	Solyc10g083640.2.1	PGGRRNRSPIREGSE	S	NRS(1)PIREGS(1)EER	1	syr1	-0.806594	-0.895034	-0.827734	0.200768	1.40061	0.92798	16.4.1.2.11.1	RNA processing.pre-mRNA splicing.U2-type-intron-specific major spliceosome.U2 small nuclear ribonucleoprotein particle (snRNP).U2AF pre-RNA splicing auxiliary factor heterodimer.small subunit U2AF1/U2AF35	small subunit of U2AF pre-RNA splicing auxiliary factor complex (original description: pep chromosome:SL3.0:10:63555030:63559939:-1 gene:Solyc10g083640.2 transcript:Solyc10g083640.2.1 gene_biotype:protein_coding transcript_biotype:protein_coding)	U2AF35B	AT5G42820.2	ATU2AF35B,U2AF35B
Solyc10g083640.2.1 265	Solyc10g083640.2.1	RSPIREGSEERRAKI	S	NRS(1)PIREGS(1)EER	1	syr1	-0.90727	-0.65706	-0.811165	-0.0649575	1.44938	0.991072	16.4.1.2.11.1	RNA processing.pre-mRNA splicing.U2-type-intron-specific major spliceosome.U2 small nuclear ribonucleoprotein particle (snRNP).U2AF pre-RNA splicing auxiliary factor heterodimer.small subunit U2AF1/U2AF35	small subunit of U2AF pre-RNA splicing auxiliary factor complex (original description: pep chromosome:SL3.0:10:63555030:63559939:-1 gene:Solyc10g083640.2 transcript:Solyc10g083640.2.1 gene_biotype:protein_coding transcript_biotype:protein_coding)	U2AF35B	AT5G42820.2	ATU2AF35B,U2AF35B
Solyc10g084045.1.1 10	Solyc10g084045.1.1	DDPSETGYDMEKTPL	Y	MKDDPSETGY(1)DMEKT(1)PLIR	1	syr1	-0.956619	0.143362	-0.274868	-0.658484	1.88074	-0.134131	15.3.5.3.8	RNA biosynthesis.RNA polymerase II-dependent transcription.transcription initiation.TFIId basal transcription regulation complex.component TAF8	component TAF8 of TFIId basal transcription regulation complex (original description: pep chromosome:SL3.0:10:63840777:63845648:1 gene:Solyc10g084045.1 transcript:Solyc10g084045.1.1 gene_biotype:protein_coding transcript_biotype:protein_coding)		0	0
Solyc10g084045.1.1 15	Solyc10g084045.1.1	TGYDMEKTPLIRKQE	T	MKDDPSETGY(1)DMEKT(1)PLIR	1	syr1	-1.11493	0.0604978	-0.137651	-0.369823	1.87131	-0.309406	15.3.5.3.8	RNA biosynthesis.RNA polymerase II-dependent transcription.transcription initiation.TFIId basal transcription regulation complex.component TAF8	component TAF8 of TFIId basal transcription regulation complex (original description: pep chromosome:SL3.0:10:63840777:63845648:1 gene:Solyc10g084045.1 transcript:Solyc10g084045.1.1 gene_biotype:protein_coding transcript_biotype:protein_coding)		0	0
Solyc10g084770.2.1 19	Solyc10g084770.2.1	ETTFYTVSGLDSRNV	S	AETTFYT(0.001)VS(0.996)GLDS(0.003)R	1	syr1	-0.1579	-0.780377	0.12538	-0.372678	1.9173	-0.731727	50.2.7	Enzyme classification.EC_2 transferases.EC_2.7 transferase transferring phosphorus-containing group	Probable serine/threonine-protein kinase PBL11 OS=Arabidopsis thaliana (sp|p43293|pbl11_arath : 497.0) & .Enzyme classification.EC_2 transferases.EC_2.7 transferase transferring phosphorus-containing group(50.2.7 : 82.1) (original description: pep chromosome:SL3.0:10:64314844:64318807:1 gene:Solyc10g084770.2 transcript:Solyc10g084770.2.1 gene_biotype:protein_coding transcript_biotype:protein_codi…	APK1A	AT1G07570.1	APK1,APK1A
Solyc10g085920.2.1 28	Solyc10g085920.2.1	ISQNTPPSSPKTLKH	S	DEESTMSIS(0.024)QNT(0.976)PPS(0.961)S(0.039)PK	1	syr1	-1.56736	-0.738892	0.329411	0.858062	0.0461626	1.07262	3.13.5.1	Carbohydrate metabolism.nucleotide sugar biosynthesis.UDP-D-xylose biosynthesis.UDP-D-glucuronic acid decarboxylase	UDP-D-glucuronic acid decarboxylase (original description: pep chromosome:SL3.0:10:65057189:65062881:-1 gene:Solyc10g085920.2 transcript:Solyc10g085920.2.1 gene_biotype:protein_coding transcript_biotype:protein_coding)	UXS1	AT3G53520.1	ATUXS1,UXS1
Solyc10g085990.2.1 374	Solyc10g085990.2.1	SRPGPATSPRMKRW_	S	GGIQTSRPGPAT(0.001)S(0.999)PR	1	syr1	-0.403212	-0.603243	-0.286802	-0.287858	2.02717	-0.446058	18.4.1.37.1	Protein modification.phosphorylation.TKL protein kinase superfamily.RLCK-VII receptor-like protein kinase families.receptor-like protein kinase (RLCK-VIIa)	receptor-like protein kinase (RLCK-VIIa) (original description: pep chromosome:SL3.0:10:65102197:65106750:-1 gene:Solyc10g085990.2 transcript:Solyc10g085990.2.1 gene_biotype:protein_coding transcript_biotype:protein_coding)	PBL7	AT5G02800.1	0
Solyc11g005130.2.1 266	Solyc11g005130.2.1	TQDMSELSPSASLRG	S	AADTQDMSELS(0.998)PS(0.002)ASLR	1	syr1	-0.220148	-0.885724	-0.580655	-0.478354	0.289443	1.87544	35.1	not assigned.annotated	(original description: pep chromosome:SL3.0:11:112411:127439:-1 gene:Solyc11g005130.2 transcript:Solyc11g005130.2.1 gene_biotype:protein_coding transcript_biotype:protein_coding) & Ubinuclein-1 OS=Arabidopsis thaliana (sp|q8rx78|ubn1_arath : 365.0)		AT1G21610.1	0
Solyc11g005170.2.1 49	Solyc11g005170.2.1	RRRERDGSEEYADDD	S	ERDGS(1)EEYADDDNR	1	syr1	-0.159883	0.453227	-1.01629	-1.26581	0.714785	1.27397	35.2	not assigned.not annotated	no hits & (original description: pep chromosome:SL3.0:11:147272:156936:1 gene:Solyc11g005170.2 transcript:Solyc11g005170.2.1 gene_biotype:protein_coding transcript_biotype:protein_coding)		AT5G09880.1	0
Solyc11g005420.2.1 72	Solyc11g005420.2.1	DDAEKRRSLSNLFKE	S	S(1)LSNLFK	1	syr1	-1.49085	-0.819019	-0.154065	0.755867	1.01646	0.691604	35.2	not assigned.not annotated	no hits & (original description: pep chromosome:SL3.0:11:322921:326008:-1 gene:Solyc11g005420.2 transcript:Solyc11g005420.2.1 gene_biotype:protein_coding transcript_biotype:protein_coding)		0	0
Solyc11g005420.2.1 74	Solyc11g005420.2.1	AEKRRSLSNLFKENE	S	SLS(1)NLFK	1	syr1	-1.06713	-0.197478	-0.134155	-0.684781	1.8049	0.27865	35.2	not assigned.not annotated	no hits & (original description: pep chromosome:SL3.0:11:322921:326008:-1 gene:Solyc11g005420.2 transcript:Solyc11g005420.2.1 gene_biotype:protein_coding transcript_biotype:protein_coding)		0	0
Solyc11g005440.2.1 858	Solyc11g005440.2.1	APLDRDLSDSDEDTS	S	DLS(1)DSDEDTSSSTK	1	syr1	-0.0101914	0.19369	-0.556585	-1.62751	0.964274	1.03633	35.2	not assigned.not annotated	no hits & (original description: pep chromosome:SL3.0:11:348675:354843:1 gene:Solyc11g005440.2 transcript:Solyc11g005440.2.1 gene_biotype:protein_coding transcript_biotype:protein_coding)		AT5G09840.1	0
Solyc11g006000.2.1 539	Solyc11g006000.2.1	AITSLPVSPTSSPLR	S	AITS(0.003)LPVS(0.997)PT(0.014)S(0.232)S(0.754)PLR	1	syr1	-0.0517053	-0.132055	-0.0471412	-1.7396	1.056	0.914507	18.4.2.2	Protein modification.phosphorylation.STE protein kinase superfamily.protein kinase (MAP3K-MEKK)	protein kinase (MAP3K-MEKK) (original description: pep chromosome:SL3.0:11:808985:815730:1 gene:Solyc11g006000.2 transcript:Solyc11g006000.2.1 gene_biotype:protein_coding transcript_biotype:protein_coding description:MAP3Ka [Source:UniProtKB/TrEMBL;Acc:Q6RFY3])	MAPKKK3	AT1G53570.4	MAP3KA,MAPKKK3
Solyc11g007960.2.1 332	Solyc11g007960.2.1	LHPKILQSPAAEAAA	S	ILQS(1)PAAEAAAASVR	1	syr1	-1.57983	0.778783	-0.421105	-0.395489	1.16626	0.45138	35.1	not assigned.annotated	(original description: pep chromosome:SL3.0:11:2179978:2186020:1 gene:Solyc11g007960.2 transcript:Solyc11g007960.2.1 gene_biotype:protein_coding transcript_biotype:protein_coding) & Acyl-CoA-binding domain-containing protein 4 OS=Arabidopsis thaliana (sp|q9ma55|acbp4_arath : 451.0)		AT5G04420.2	0
Solyc11g011020.2.1 628	Solyc11g011020.2.1	EELCRMDSGGDIIDN	S	MDS(1)GGDIIDNDAEVQTA	1	syr1	-1.23481	-1.07463	0.233812	0.375684	0.267002	1.43294	18.4.1.3	Protein modification.phosphorylation.TKL protein kinase superfamily.protein kinase (LRR-III)	protein kinase (LRR-III) (original description: pep chromosome:SL3.0:11:4060572:4064034:1 gene:Solyc11g011020.2 transcript:Solyc11g011020.2.1 gene_biotype:protein_coding transcript_biotype:protein_coding)	RKL1	AT1G48480.1	RKL1
Solyc11g011420.2.1 573	Solyc11g011420.2.1	GQDDEATSENVEKDD	S	RPGEIAEVGTNDGQDDEAT(0.016)S(0.984)ENVEK	1	syr1	-0.0505615	0.096093	-0.988465	-0.573873	1.88345	-0.366644	18.12.2	Protein modification.protein folding.protein folding catalyst (FKBP)	protein folding catalyst (FKBP) (original description: pep chromosome:SL3.0:11:4482864:4494183:1 gene:Solyc11g011420.2 transcript:Solyc11g011420.2.1 gene_biotype:protein_coding transcript_biotype:protein_coding)	PAS1	AT3G54010.1	DEI1,PAS1
Solyc11g011760.2.1 100	Solyc11g011760.2.1	SALSAYSSPRYVRPN	S	SLNATGSALSAYS(0.038)S(0.962)PR	1	syr1	-0.644024	-0.556043	-1.11372	0.0225274	1.59852	0.692738	5.9.6	Lipid metabolism.lipid bodies-associated activities.associated factor (LDIP)	associated factor (LDIP) (original description: pep chromosome:SL3.0:11:4738254:4743582:1 gene:Solyc11g011760.2 transcript:Solyc11g011760.2.1 gene_biotype:protein_coding transcript_biotype:protein_coding)		AT5G16550.1	0
Solyc11g011760.2.1 93	Solyc11g011760.2.1	RSLNATGSALSAYSS	S	SLNATGS(1)ALSAYSSPR	1	syr1	-1.7608	0.122224	0.206819	0.894345	-0.401216	0.938632	5.9.6	Lipid metabolism.lipid bodies-associated activities.associated factor (LDIP)	associated factor (LDIP) (original description: pep chromosome:SL3.0:11:4738254:4743582:1 gene:Solyc11g011760.2 transcript:Solyc11g011760.2.1 gene_biotype:protein_coding transcript_biotype:protein_coding)		AT5G16550.1	0
Solyc11g011920.2.1 8	Solyc11g011920.2.1	MVLSKIASESDVSVH	S	IAS(1)ESDVSVHSTFASR	1	syr1	-0.811602	-0.948144	-0.165274	-0.370583	1.71471	0.580889	4.1.1.1.3.1	Amino acid metabolism.biosynthesis.glutamate family.glutamate-derived amino acids.gamma-aminobutyrate (GABA).glutamate decarboxylase	glutamate decarboxylase (original description: pep chromosome:SL3.0:11:4848667:4855621:-1 gene:Solyc11g011920.2 transcript:Solyc11g011920.2.1 gene_biotype:protein_coding transcript_biotype:protein_coding description:Glutamate decarboxylase [Source:UniProtKB/TrEMBL;Acc:B1Q3F1])	GAD1	AT5G17330.1	GAD,GAD1
Solyc11g012740.2.1 397	Solyc11g012740.2.1	TSSLPFASPEKRLKL	S	STGFTSSLPFAS(1)PEK	1	syr1	-0.78367	-0.325057	-0.122431	-0.684009	1.94839	-0.0332275	35.2	not assigned.not annotated	no hits & (original description: pep chromosome:SL3.0:11:5492690:5510906:-1 gene:Solyc11g012740.2 transcript:Solyc11g012740.2.1 gene_biotype:protein_coding transcript_biotype:protein_coding)		AT5G65180.1	0
Solyc11g013360.2.1 116	Solyc11g013360.2.1	SRLPWKETLSFNFHE	T	ET(1)LS(1)FNFHENCGS(1)NK	1	syr1	-1.21098	0.371971	0.141618	-1.17234	0.579338	1.29039	11.6.1.5	Phytohormone action.gibberellin.biosynthesis.gibberellin 20-oxidase	gibberellin 20-oxidase (original description: pep chromosome:SL3.0:11:6347735:6350454:-1 gene:Solyc11g013360.2 transcript:Solyc11g013360.2.1 gene_biotype:protein_coding transcript_biotype:protein_coding)	GA20OX2	AT5G51810.1	AT2353,ATGA20OX2,GA20OX2
Solyc11g013360.2.1 118	Solyc11g013360.2.1	LPWKETLSFNFHENC	S	ET(1)LS(1)FNFHENCGS(1)NK	1	syr1	-1.22152	0.159317	0.245873	-1.12004	0.58557	1.3508	11.6.1.5	Phytohormone action.gibberellin.biosynthesis.gibberellin 20-oxidase	gibberellin 20-oxidase (original description: pep chromosome:SL3.0:11:6347735:6350454:-1 gene:Solyc11g013360.2 transcript:Solyc11g013360.2.1 gene_biotype:protein_coding transcript_biotype:protein_coding)	GA20OX2	AT5G51810.1	AT2353,ATGA20OX2,GA20OX2
Solyc11g013360.2.1 127	Solyc11g013360.2.1	NFHENCGSNKGGIVV	S	ET(1)LS(1)FNFHENCGS(1)NK	1	syr1	-1.15482	0.28244	0.199589	-1.21145	0.552273	1.33197	11.6.1.5	Phytohormone action.gibberellin.biosynthesis.gibberellin 20-oxidase	gibberellin 20-oxidase (original description: pep chromosome:SL3.0:11:6347735:6350454:-1 gene:Solyc11g013360.2 transcript:Solyc11g013360.2.1 gene_biotype:protein_coding transcript_biotype:protein_coding)	GA20OX2	AT5G51810.1	AT2353,ATGA20OX2,GA20OX2
Solyc11g013810.2.1 30	Solyc11g013810.2.1	TFKPRPDSPVRGCNF	S	TFKPRPDS(1)PVR	1	syr1	-0.546055	-0.383722	-0.589267	-0.951128	1.58993	0.880244	25.1.4.1	Nutrient uptake.nitrogen assimilation.nitrate assimilation.nitrate reductase	nitrate reductase (original description: pep chromosome:SL3.0:11:7176907:7181577:-1 gene:Solyc11g013810.2 transcript:Solyc11g013810.2.1 gene_biotype:protein_coding transcript_biotype:protein_coding)	NIA2	AT1G37130.1	ATNR2,B29,CHL3,NIA2,NIA2-1,NR,NR2
Solyc11g013880.1.1 577	Solyc11g013880.1.1	FLFSEDHSSGRLLNW	S	FLFSEDHS(0.854)S(0.146)GR	1	syr1	-0.663253	-0.590384	-0.529811	-0.558882	0.509636	1.83269	18.4.1.24.2	Protein modification.phosphorylation.TKL protein kinase superfamily.G-Lectin protein kinase families.protein kinase (SD-2)	protein kinase (SD-2) (original description: pep chromosome:SL3.0:11:7304291:7306804:1 gene:Solyc11g013880.1 transcript:Solyc11g013880.1.1 gene_biotype:protein_coding transcript_biotype:protein_coding description:Serine/threonine-protein kinase [Source:UniProtKB/TrEMBL;Acc:K4D6J2])		AT1G34300.1	0
Solyc11g019960.2.1 278	Solyc11g019960.2.1	RTFGSSLSLRSSLAR	S	TFGS(0.001)S(0.001)LS(0.998)LR	1	syr1	-0.12942	0.000369726	-1.11887	-1.0379	1.28724	0.998575	5.4.1.1	Lipid metabolism.sphingolipid biosynthesis.serine C-palmitoyltransferase complex.catalytic subunit 1	catalytic subunit 1 of serine C-palmitoyltransferase complex (original description: pep chromosome:SL3.0:11:9836433:9859492:-1 gene:Solyc11g019960.2 transcript:Solyc11g019960.2.1 gene_biotype:protein_coding transcript_biotype:protein_coding)		AT1G50120.1	0
Solyc11g022380.2.1 459	Solyc11g022380.2.1	GELSRIGSNNEILNS	S	IGS(1)NNEILNSLIK	1	syr1	-0.696752	-1.31138	0.438884	-0.460068	1.42176	0.607561	27.5.4.4.1	Multi-process regulation.phosphoinositide lipid regulatory system.inositol polyphosphate 5-phosphatase activities.SAC-domain phosphoinositide phosphatase activities.SAC-group-I inositol-polyphosphate 3,5-phosphatase	SAC-group-I inositol-polyphosphate 3,5-phosphatase (original description: pep chromosome:SL3.0:11:13708176:13732631:1 gene:Solyc11g022380.2 transcript:Solyc11g022380.2.1 gene_biotype:protein_coding transcript_biotype:protein_coding)	SAC1	AT1G22620.1	ATSAC1
Solyc11g030600.3.1 3	Solyc11g030600.3.1	_____MASPQPNSES	S	AS(1)PQPNSESVLELPNNDK	1	syr1	-1.7266	-0.590829	0.806073	0.75156	0.668462	0.0913324	12.5.2.2	Chromatin organisation.DNA methylation.RNA-independent DNA methylation.DNA methyltransferase (MET)	DNA methyltransferase (MET) (original description: pep chromosome:SL3.0:11:22339753:22356581:-1 gene:Solyc11g030600.3 transcript:Solyc11g030600.3.1 gene_biotype:protein_coding transcript_biotype:protein_coding description:DNA (cytosine-5)-methyltransferase [Source:UniProtKB/TrEMBL;Acc:K4D7J6])	DMT1	AT5G49160.1	DDM2,DMT01,DMT1,MET1,MET2,METI
Solyc11g039650.2.1 824	Solyc11g039650.2.1	SKLTRQLSIHDNRAA	S	QLS(1)IHDNR	1	syr1	-0.709884	0.765093	-1.30193	-0.648028	0.96593	0.928821	22.1.7.2	Vesicle trafficking.clathrin coated vesicle (CCV) machinery.CCV plasma membrane detachment.dynamin (DRP2)	DRP2-type clathrin coated vesicle dynamin (original description: pep chromosome:SL3.0:11:43528029:43555126:-1 gene:Solyc11g039650.2 transcript:Solyc11g039650.2.1 gene_biotype:protein_coding transcript_biotype:protein_coding)	DRP2B	AT1G59610.1	ADL3,CF1,DL3,DRP2B
Solyc11g040120.2.1 180	Solyc11g040120.2.1	DTDAMPSSPGASQRV	S	NFDDTDAMPS(0.019)S(0.98)PGAS(0.001)QR	1	syr1	-0.575654	-0.832069	-0.741354	-0.388414	1.10084	1.43665	13.2.1.2.1	Cell cycle organisation.DNA replication.preinitiation.MCM replicative DNA helicase complex.component MCM2	component MCM2 of MCM replicative DNA helicase complex (original description: pep chromosome:SL3.0:11:40046734:40052427:-1 gene:Solyc11g040120.2 transcript:Solyc11g040120.2.1 gene_biotype:protein_coding transcript_biotype:protein_coding)	MCM2	AT1G44900.1	ATMCM2,MCM2
Solyc11g040370.2.1 12	Solyc11g040370.2.1	EVMVEATSPVPSDHH	S	ADEEVMVEAT(0.002)S(0.996)PVPS(0.002)DHHK	1	syr1	-0.655456	-0.808867	-0.663149	-0.43266	1.35756	1.20257	35.2	not assigned.not annotated	no hits & (original description: pep chromosome:SL3.0:11:38006344:38013007:1 gene:Solyc11g040370.2 transcript:Solyc11g040370.2.1 gene_biotype:protein_coding transcript_biotype:protein_coding)		AT4G10070.1	0
Solyc11g040370.2.1 288	Solyc11g040370.2.1	AEADAGGSPALVARG	S	DVIAEADAGGS(1)PALVAR	1	syr1	-0.158452	-0.320083	-0.238585	-0.278924	1.95433	-0.958286	35.2	not assigned.not annotated	no hits & (original description: pep chromosome:SL3.0:11:38006344:38013007:1 gene:Solyc11g040370.2 transcript:Solyc11g040370.2.1 gene_biotype:protein_coding transcript_biotype:protein_coding)		AT4G10070.1	0
Solyc11g062010.2.1 1477	Solyc11g062010.2.1	EEIQEKNSPSVSGNC	S	NS(0.774)PS(0.225)VSGNCPDPVVANSELQTR	1	syr1	-1.66923	-0.749529	0.62052	0.725772	0.248995	0.823468	12.4.1.1.3	Chromatin organisation.chromatin remodeling complexes.ATPase modules.Snf2-like group.chromatin remodeling factor (Snf2)	chromatin remodeling factor (Snf2) (original description: pep chromosome:SL3.0:11:49047918:49079106:1 gene:Solyc11g062010.2 transcript:Solyc11g062010.2.1 gene_biotype:protein_coding transcript_biotype:protein_coding)	SYD	AT2G28290.1	CHR3,SYD
Solyc11g065220.2.1 166	Solyc11g065220.2.1	GNDLEQTSPRRRGLG	S	EGNDLEQT(0.014)S(0.986)PR	1	syr1	-1.50879	-0.428566	0.78553	-0.608504	0.84041	0.919921	3.1.4.3	Carbohydrate metabolism.sucrose metabolism.degradation.hexokinase	hexokinase (original description: pep chromosome:SL3.0:11:50877260:50882251:1 gene:Solyc11g065220.2 transcript:Solyc11g065220.2.1 gene_biotype:protein_coding transcript_biotype:protein_coding description:Phosphotransferase [Source:UniProtKB/TrEMBL;Acc:K4D9D5])	HKL1	AT1G50460.1	ATHKL1,HKL1
Solyc11g066650.2.1 495	Solyc11g066650.2.1	AERLRDLSPSKTNST	S	LRDLS(1)PSK	1	syr1	-0.564467	-0.543915	-0.444489	-0.972914	1.10226	1.42353	18.4.3.5	Protein modification.phosphorylation.CMGC protein kinase superfamily.protein kinase (SRPK)	protein kinase (SRPK) (original description: pep chromosome:SL3.0:11:52712802:52723721:1 gene:Solyc11g066650.2 transcript:Solyc11g066650.2.1 gene_biotype:protein_coding transcript_biotype:protein_coding)		AT3G44850.1	0
Solyc11g066730.2.1 579	Solyc11g066730.2.1	TKSHSYLSSPRFLAR	S	S(0.029)HS(0.97)YLS(0.9)S(0.1)PR	1	syr1	-0.357955	0.00495452	-0.988433	-0.679594	1.8444	0.176631	35.1	not assigned.annotated	(original description: pep chromosome:SL3.0:11:52822656:52829471:1 gene:Solyc11g066730.2 transcript:Solyc11g066730.2.1 gene_biotype:protein_coding transcript_biotype:protein_coding) & BTB/POZ domain-containing protein At3g44820 OS=Arabidopsis thaliana (sp|q9fyc8|y3482_arath : 722.0)		AT3G44820.1	0
Solyc11g066730.2.1 580	Solyc11g066730.2.1	KSHSYLSSPRFLARR	S	SHSYLS(0.159)S(0.841)PR	1	syr1	-0.481026	-0.248379	-0.432337	-0.567487	2.02712	-0.297892	35.1	not assigned.annotated	(original description: pep chromosome:SL3.0:11:52822656:52829471:1 gene:Solyc11g066730.2 transcript:Solyc11g066730.2.1 gene_biotype:protein_coding transcript_biotype:protein_coding) & BTB/POZ domain-containing protein At3g44820 OS=Arabidopsis thaliana (sp|q9fyc8|y3482_arath : 722.0)		AT3G44820.1	0
Solyc11g068640.2.1 1094	Solyc11g068640.2.1	PRPKSPKSEDEEEEE	S	S(1)PKS(1)EDEEEEEEEEDDDNNKNDDILNVEGGK	1	syr1	-1.70892	-0.027619	-0.0681619	-0.121207	1.28305	0.642857	22.1.4.1	Vesicle trafficking.clathrin coated vesicle (CCV) machinery.TPLATE AP-2 co-adaptor complex.component TPLATE	component TPLATE of TPLATE AP-2 co-adaptor complex (original description: pep chromosome:SL3.0:11:53571489:53581141:-1 gene:Solyc11g068640.2 transcript:Solyc11g068640.2.1 gene_biotype:protein_coding transcript_biotype:protein_coding)	TPLATE	AT3G01780.1	TPLATE
Solyc11g069430.2.1 282;264	Solyc11g069430.2.1	GAIKALGSFRSNA__	S	ALGS(1)FRS(1)NA	1	syr1	-1.27664	-0.928381	0.503922	0.878399	-0.345081	1.16778	24.3.1.2	Solute transport.channels.MIP family.plasma membrane intrinsic protein (PIP)	plasma membrane intrinsic protein (PIP) (original description: pep chromosome:SL3.0:11:54305254:54308455:-1 gene:Solyc11g069430.2 transcript:Solyc11g069430.2.1 gene_biotype:protein_coding transcript_biotype:protein_coding)	PIP2B	AT2G37170.1	PIP2;2,PIP2B
Solyc11g069430.2.1 285;267	Solyc11g069430.2.1	KALGSFRSNA_____	S	ALGS(1)FRS(1)NA	1	syr1	-1.52806	-0.968282	0.457478	0.650751	0.437849	0.950262	24.3.1.2	Solute transport.channels.MIP family.plasma membrane intrinsic protein (PIP)	plasma membrane intrinsic protein (PIP) (original description: pep chromosome:SL3.0:11:54305254:54308455:-1 gene:Solyc11g069430.2 transcript:Solyc11g069430.2.1 gene_biotype:protein_coding transcript_biotype:protein_coding)	PIP2B	AT2G37170.1	PIP2;2,PIP2B
Solyc11g069530.2.1 374	Solyc11g069530.2.1	NYLPSDVSGELIKSK	S	IGNYLPS(1)DVS(1)GELIK	1	syr1	-0.468265	-0.455047	-0.627213	-0.592649	1.94693	0.196247	18.6.1	Protein modification.tyrosine sulfation.tyrosyl protein sulfotransferase	tyrosyl protein sulfotransferase (original description: pep chromosome:SL3.0:11:54425656:54446286:-1 gene:Solyc11g069530.2 transcript:Solyc11g069530.2.1 gene_biotype:protein_coding transcript_biotype:protein_coding)		AT2G28320.1	0
Solyc11g069710.2.1 72	Solyc11g069710.2.1	DSINAATTPASPSLS	T	VDEGGDSINAAT(0.029)T(0.971)PAS(0.959)PS(0.02)LS(0.02)K	1	syr1	-1.58247	-0.0751014	1.14197	-0.372629	-0.12717	1.0154	24.1.3.2.2	Solute transport.primary active transport.ABC superfamily.ABC2 family.subfamily ABCG transporter	subfamily ABCG transporter (original description: pep chromosome:SL3.0:11:54605277:54615523:-1 gene:Solyc11g069710.2 transcript:Solyc11g069710.2.1 gene_biotype:protein_coding transcript_biotype:protein_coding)	ABCG3	AT2G28070.1	0
Solyc11g069710.2.1 79	Solyc11g069710.2.1	TPASPSLSKLNSGSL	S	VDEGGDSINAAT(0.029)T(0.902)PAS(0.067)PS(0.009)LS(0.993)K	1	syr1	0.413248	-0.46181	-0.651951	-1.31746	1.46676	0.551218	24.1.3.2.2	Solute transport.primary active transport.ABC superfamily.ABC2 family.subfamily ABCG transporter	subfamily ABCG transporter (original description: pep chromosome:SL3.0:11:54605277:54615523:-1 gene:Solyc11g069710.2 transcript:Solyc11g069710.2.1 gene_biotype:protein_coding transcript_biotype:protein_coding)	ABCG3	AT2G28070.1	0
Solyc11g069710.2.1 83	Solyc11g069710.2.1	PSLSKLNSGSLPSPP	S	LNS(0.998)GS(0.002)LPS(1)PPLPDGAVITR	1	syr1	-0.564619	-1.15037	0.149982	-0.65713	0.644925	1.57721	24.1.3.2.2	Solute transport.primary active transport.ABC superfamily.ABC2 family.subfamily ABCG transporter	subfamily ABCG transporter (original description: pep chromosome:SL3.0:11:54605277:54615523:-1 gene:Solyc11g069710.2 transcript:Solyc11g069710.2.1 gene_biotype:protein_coding transcript_biotype:protein_coding)	ABCG3	AT2G28070.1	0
Solyc11g069710.2.1 88	Solyc11g069710.2.1	LNSGSLPSPPLPDGA	S	LNS(0.992)GS(0.008)LPS(1)PPLPDGAVITR	1	syr1	-0.804061	-1.38733	-0.140803	0.207952	1.29614	0.8281	24.1.3.2.2	Solute transport.primary active transport.ABC superfamily.ABC2 family.subfamily ABCG transporter	subfamily ABCG transporter (original description: pep chromosome:SL3.0:11:54605277:54615523:-1 gene:Solyc11g069710.2 transcript:Solyc11g069710.2.1 gene_biotype:protein_coding transcript_biotype:protein_coding)	ABCG3	AT2G28070.1	0
Solyc11g071950.2.1 186	Solyc11g071950.2.1	ERQVAYNSPAGERQA	S	QVAYNS(1)PAGER	1	syr1	-1.44315	1.14861	-0.807622	-0.216979	0.539964	0.779174	35.2	not assigned.not annotated	no hits & (original description: pep chromosome:SL3.0:11:55561677:55568801:1 gene:Solyc11g071950.2 transcript:Solyc11g071950.2.1 gene_biotype:protein_coding transcript_biotype:protein_coding)		AT5G22040.3	0
Solyc11g072340.2.1 246;1318	Solyc11g072340.2.1	ERDSEYGSGRSPNMR	S	DSEYGS(0.946)GRS(0.054)PNMR	1	syr1	-1.36447	0.0125334	-0.369798	-0.584383	1.17207	1.13405	0	0	0	RS40	AT4G25500.1	AT-SRP40,ATRSP35,ATRSP40,RSP35
Solyc11g072340.2.1 249;1321	Solyc11g072340.2.1	SEYGSGRSPNMRKER	S	DSEYGSGRS(1)PNMR	1	syr1	-0.809994	0.152294	-1.06793	-0.394839	1.68319	0.437279	0	0	0	RS40	AT4G25500.1	AT-SRP40,ATRSP35,ATRSP40,RSP35
Solyc11g072340.2.1 305;1377	Solyc11g072340.2.1	VGRRGKYSPDDYRGR	S	GKYS(1)PDDYR	1	syr1	-1.83631	0.730113	-0.348726	0.865251	0.135522	0.454153	0	0	0	RS40	AT4G25500.1	AT-SRP40,ATRSP35,ATRSP40,RSP35
Solyc11g072340.2.1 327;1399	Solyc11g072340.2.1	SKPEEIGSPRYGAAE	S	S(1)KPEEIGS(1)PR	1	syr1	-1.47235	0.273255	-0.750396	-0.0969659	1.23657	0.809889	0	0	0	RS40	AT4G25500.1	AT-SRP40,ATRSP35,ATRSP40,RSP35
Solyc11g072340.2.1 343	Solyc11g072340.2.1	PLPERHRSLSPPTRE	S	S(1)LS(1)PPTR	1	syr1	-0.912141	-0.243689	-0.165128	-0.0866551	1.94541	-0.537797	0	0	0	RS40	AT4G25500.1	AT-SRP40,ATRSP35,ATRSP40,RSP35
Solyc12g005770.2.1 18	Solyc12g005770.2.1	EKLDREHSPVGRYSS	S	LDREHS(1)PVGR	1	syr1	-1.14778	-1.23977	0.250374	0.522019	1.31058	0.304571	15.5.16	RNA biosynthesis.transcriptional regulation.transcription factor (C3H-ZF)	C3H zinc finger transcription factor (original description: pep chromosome:SL3.0:12:414727:427048:-1 gene:Solyc12g005770.2 transcript:Solyc12g005770.2.1 gene_biotype:protein_coding transcript_biotype:protein_coding)		AT3G21810.1	0
Solyc12g005770.2.1 48	Solyc12g005770.2.1	HSPVGRYSSERGHSP	S	GHS(1)PVGRY(0.003)S(0.9)S(0.096)ER	1	syr1	-0.574036	-0.469984	-0.124331	0.0793904	1.9292	-0.840243	15.5.16	RNA biosynthesis.transcriptional regulation.transcription factor (C3H-ZF)	C3H zinc finger transcription factor (original description: pep chromosome:SL3.0:12:414727:427048:-1 gene:Solyc12g005770.2 transcript:Solyc12g005770.2.1 gene_biotype:protein_coding transcript_biotype:protein_coding)		AT3G21810.1	0
[truncated: 4,075 more rows]
