# Supplementary material for: Poltergeist-Like 2 (PLL2)-dependent activation of herbivore defence distinguishes systemin from other immune signalling pathways
Source: Nat Plants. 2025 Jul 4;11(7):1270–81. doi: 10.1038/s41477-025-02040-7 (PMC12283378; doi:10.1038/s41477-025-02040-7)
Supplement: Supplementary file 4 — Statistical source data. [file 41477_2025_2040_MOESM4_ESM.xlsx]

## Sheet: Sheet1
WT	rep1_10nM sys	rep2_10nM sys	rep3_10nM sys	rep4_10nM sys	rep5_10nM sys	rep6_10nM sys	10nM systemin	SE=STDEV(range)/SQRT(COUNT(range))		WT	rep1_20nM flg22	rep2_20nM flg22	rep3_20nM flg22	rep4_20nM flg22	rep5_20nM flg22	rep6_20nM flg22	WT 20nM flg22	SE		syr1	syr1 rep1_10nM sys	syr1 rep2_10nM sys	syr1 rep3_10nM sys	syr1 rep4_10nM sys	syr1 rep5_10nM sys	syr1 rep6_10nM sys	syr1 10nM systemin	SE		syr1	rep1_20nM flg22	rep2_20nM flg22	rep3_20nM flg22	rep4_20nM flg22	rep5_20nM flg22	rep6_20nM flg22	syr1 20nM flg22	SE
1900-01-01	0.0296667	0.0175	0.00466667	-0.0045	0.0075	0.0231667	0.013	0.00518759		1900-01-01	-0.0165	-0.0045	0.0045	-0.0333333	0.00966667	0.0115	-0.00477778	0.00710069		1900-01-01	0.00933333	0.0158333	0.0085	0.0095	0.00333333	0.00966667	0.00936111	0.00162356		1900-01-01	0.0005	0.00416667	0.0126667	0.0215	0.00433333	0.0065	0.00827778	0.00311022
1900-01-01 00:01:00	0.0228333	0.0128333	0.0015	-0.00666667	0.00816667	0.0196667	0.00972222	0.00454273		1900-01-01 00:01:00	-0.0101667	-0.0111667	0.0035	-0.0223333	0.0175	0.0256667	0.0005	0.00753351		1900-01-01 00:01:00	0.00633333	0.0195	0.012	0.00983333	0.00633333	0.0065	0.0100833	0.00210851		1900-01-01 00:01:00	-0.00333333	0.00566667	0.0101667	0.0313333	0.00316667	0.0045	0.00858333	0.00488739
1900-01-01 00:02:00	0.0203333	0.009	0.002	-0.01	0.0085	0.0176667	0.00791667	0.00449727		1900-01-01 00:02:00	-0.00766667	0.0015	0.00366667	-0.00783333	0.0188333	0.0366667	0.00752778	0.0070592		1900-01-01 00:02:00	0.003	0.0233333	0.0146667	0.00833333	0.00866667	0.004	0.0103333	0.00310078		1900-01-01 00:02:00	0.00266667	0.004	0.008	0.0225	0.002	0.00333333	0.00708333	0.0032012
1900-01-01 00:03:00	0.0163333	0.006	-0.00483333	-0.012	0.00816667	0.0138333	0.00458333	0.00448015		1900-01-01 00:03:00	0.00633333	0.0035	-0.000333333	0.00233333	0.0328333	0.0441667	0.0148056	0.00768421		1900-01-01 00:03:00	0.0005	0.0291667	0.0175	0.00783333	0.0106667	0.0015	0.0111944	0.00440715		1900-01-01 00:03:00	0	0.00133333	0	0.00533333	0.000333333	0	0.00116667	0.000859586
1900-01-01 00:04:00	0.0111667	0.0025	-0.00116667	-0.0146667	0.0095	0.00216667	0.00158333	0.00377412		1900-01-01 00:04:00	0.0175	-0.0025	0.003	0.0215	0.0363333	0.0528333	0.0214444	0.00843808		1900-01-01 00:04:00	-0.00166667	0.0313333	0.0195	0.0055	0.0128333	-0.0015	0.011	0.00527889		1900-01-01 00:04:00	0.0045	0	0.000666667	0	0	0	0.000861111	0.000735875
1900-01-01 00:05:00	0.0136667	0.0085	0.016	-0.017	0.00683333	0.0183333	0.00772222	0.00525686		1900-01-01 00:05:00	0.0591667	0.0228333	0.0376667	0.0465	0.0605	0.0715	0.0496944	0.0072073		1900-01-01 00:05:00	-0.00433333	0.0303333	0.0193333	0.00583333	0.0146667	-0.0045	0.0102222	0.00564238		1900-01-01 00:05:00	0.00533333	0.0181667	0.00783333	0.0085	0.00383333	0.00716667	0.00847222	0.00206129
1900-01-01 00:06:00	0.106833	0.214833	0.029	0.075	0.071	0.289667	0.131056	0.0407951		1900-01-01 00:06:00	0.199167	0.2395	0.243333	0.127	0.100667	0.11	0.169944	0.0266551		1900-01-01 00:06:00	-0.00583333	0.0331667	0.0215	0.0045	0.016	-0.00566667	0.0106111	0.00640076		1900-01-01 00:06:00	0.0711667	0.172667	0.133667	0.138667	0.086	0.100667	0.117139	0.0154643
1900-01-01 00:07:00	0.366833	0.6555	0.271167	0.392667	0.532333	0.695167	0.485611	0.0692079		1900-01-01 00:07:00	0.4485	0.5795	0.499	0.325167	0.278667	0.267833	0.399778	0.0523332		1900-01-01 00:07:00	-0.00766667	0.0365	0.0215	0.00433333	0.018	-0.00866667	0.0106667	0.00727668		1900-01-01 00:07:00	0.257667	0.455333	0.474667	0.482667	0.2975	0.306833	0.379111	0.0417523
1900-01-01 00:08:00	0.626333	0.881	0.585833	0.659833	0.8605	0.890667	0.750694	0.0575991		1900-01-01 00:08:00	0.692167	0.825333	0.6865	0.587	0.603167	0.528167	0.653722	0.0427296		1900-01-01 00:08:00	-0.0095	0.0358333	0.0228333	0.005	0.0188333	-0.0125	0.0100833	0.00779218		1900-01-01 00:08:00	0.4655	0.6755	0.801	0.845	0.476833	0.501333	0.627528	0.0694202
1900-01-01 00:09:00	0.798667	0.9755	0.7335	0.7985	0.964667	0.980667	0.87525	0.045095		1900-01-01 00:09:00	0.866333	0.933167	0.787333	0.791167	0.862667	0.721667	0.827056	0.030574		1900-01-01 00:09:00	-0.0116667	0.0361667	0.0223333	0.003	0.021	-0.0148333	0.00933333	0.00834721		1900-01-01 00:09:00	0.593	0.787667	1.0085	1.06833	0.5785	0.604667	0.773444	0.0897148
1900-01-01 00:10:00	0.910167	1.02267	0.7975	0.868333	1.006	1.0395	0.940694	0.0397574		1900-01-01 00:10:00	0.973667	0.965167	0.859167	0.904333	1.00583	0.815	0.920528	0.0301424		1900-01-01 00:10:00	-0.0118333	0.0373333	0.0223333	0.0025	0.0218333	-0.018	0.00902778	0.0088516		1900-01-01 00:10:00	0.645	0.829833	1.11183	1.187	0.621667	0.651667	0.841167	0.102561
1900-01-01 00:11:00	0.979167	1.05233	0.829333	0.904167	1.03317	1.07417	0.978722	0.038888		1900-01-01 00:11:00	1.03817	0.9825	0.889167	0.971167	1.0595	0.842	0.96375	0.0343987		1900-01-01 00:11:00	-0.0131667	0.0348333	0.0211667	0.00266667	0.0225	-0.0205	0.00791667	0.00892995		1900-01-01 00:11:00	0.662333	0.841667	1.155	1.24233	0.639333	0.670667	0.868556	0.109043
1900-01-01 00:12:00	1.02633	1.074	0.844333	0.929833	1.048	1.1035	1.00433	0.0400951		1900-01-01 00:12:00	1.07183	0.982	0.901	1.00217	1.07217	0.853333	0.980417	0.0363812		1900-01-01 00:12:00	-0.0145	0.0338333	0.022	0.003	0.024	-0.023	0.00755556	0.00932814		1900-01-01 00:12:00	0.6635	0.841333	1.1675	1.26383	0.648833	0.6825	0.877917	0.111171
1900-01-01 00:13:00	1.05883	1.08917	0.859667	0.9485	1.05967	1.12283	1.02311	0.0404974		1900-01-01 00:13:00	1.08283	0.9825	0.91	1.00267	1.06633	0.858	0.983722	0.0357067		1900-01-01 00:13:00	-0.0146667	0.034	0.0206667	0.00183333	0.0241667	-0.0265	0.00658333	0.00970879		1900-01-01 00:13:00	0.669833	0.840667	1.16833	1.26717	0.658833	0.6905	0.882556	0.110081
1900-01-01 00:14:00	1.07517	1.098	0.864167	0.960667	1.06733	1.13833	1.03394	0.0416367		1900-01-01 00:14:00	1.07983	0.974	0.909667	1.0105	1.05383	0.857167	0.980833	0.0348401		1900-01-01 00:14:00	-0.0143333	0.0323333	0.0198333	0.001	0.0261667	-0.0301667	0.00580556	0.0100627		1900-01-01 00:14:00	0.666	0.8415	1.161	1.2535	0.671	0.6995	0.882083	0.106767
1900-01-01 00:15:00	1.0775	1.09967	0.871	0.967	1.06567	1.14067	1.03692	0.0406579		1900-01-01 00:15:00	1.07	0.978	0.914667	0.992667	1.02917	0.861833	0.974389	0.0309433		1900-01-01 00:15:00	-0.0151667	0.032	0.0198333	-0.0005	0.0258333	-0.032	0.005	0.0103102		1900-01-01 00:15:00	0.667833	0.845	1.1555	1.25783	0.685167	0.711333	0.887111	0.10504
1900-01-01 00:16:00	1.0675	1.0955	0.866833	0.968333	1.05967	1.146	1.03397	0.0409732		1900-01-01 00:16:00	1.06067	0.979833	0.914167	0.9945	1.02033	0.860167	0.971611	0.0297859		1900-01-01 00:16:00	-0.0155	0.027	0.0188333	0.001	0.0281667	-0.0361667	0.00388889	0.0105445		1900-01-01 00:16:00	0.6745	0.8505	1.14967	1.24833	0.700333	0.724833	0.891361	0.101172
1900-01-01 00:17:00	1.05533	1.08733	0.862	0.966	1.0505	1.14917	1.02839	0.0411721		1900-01-01 00:17:00	1.05233	0.993333	0.915167	0.9845	1.00833	0.864833	0.96975	0.0277304		1900-01-01 00:17:00	-0.0146667	0.0248333	0.0178333	2.96059e-16	0.0276667	-0.039	0.00277778	0.0106301		1900-01-01 00:17:00	0.6795	0.8585	1.145	1.2405	0.717333	0.741333	0.897028	0.0974332
1900-01-01 00:18:00	1.03783	1.08017	0.854333	0.958833	1.03683	1.14383	1.01864	0.0411225		1900-01-01 00:18:00	1.044	1.00883	0.911833	0.977167	0.998333	0.866333	0.96775	0.0270419		1900-01-01 00:18:00	-0.0158333	0.0215	0.0168333	0.000333333	0.0295	-0.0411667	0.00186111	0.0108637		1900-01-01 00:18:00	0.692667	0.867	1.14367	1.24	0.738	0.761	0.907056	0.0938644
1900-01-01 00:19:00	1.022	1.07233	0.847333	0.9495	1.02183	1.13317	1.00769	0.0405908		1900-01-01 00:19:00	1.03217	1.01167	0.910667	0.976333	0.995667	0.87	0.966083	0.0256438		1900-01-01 00:19:00	-0.0143333	0.0175	0.0161667	-0.000666667	0.0278333	-0.0443333	0.000361111	0.0108211		1900-01-01 00:19:00	0.698833	0.877833	1.147	1.24233	0.7595	0.7795	0.9175	0.0915757
1900-01-01 00:20:00	1.00717	1.06317	0.850667	0.941167	1.00583	1.1325	1.00008	0.0397465		1900-01-01 00:20:00	1.02317	1.01383	0.9085	0.968667	0.983333	0.872333	0.961639	0.0243784		1900-01-01 00:20:00	-0.0125	0.0138333	0.0146667	0.000166667	0.0308333	-0.0468333	2.77778e-05	0.0111158		1900-01-01 00:20:00	0.7155	0.892	1.15367	1.253	0.778	0.797667	0.931639	0.0898907
1900-01-01 00:21:00	0.990833	1.05567	0.851167	0.932833	0.991333	1.12783	0.991611	0.0390895		1900-01-01 00:21:00	1.015	1.0215	0.909333	0.9735	0.987	0.877	0.963889	0.0238634		1900-01-01 00:21:00	-0.0121667	0.007	0.0136667	-0.00116667	0.0293333	-0.0496667	-0.00216667	0.0110819		1900-01-01 00:21:00	0.725	0.9065	1.1655	1.2635	0.793333	0.814167	0.944667	0.0894547
1900-01-01 00:22:00	0.9805	1.05	0.842833	0.924667	0.978167	1.11833	0.982417	0.0391072		1900-01-01 00:22:00	1.00583	1.0235	0.908333	0.9775	0.980833	0.879667	0.962611	0.0230617		1900-01-01 00:22:00	-0.0116667	0.00366667	0.012	-0.000666667	0.0306667	-0.0516667	-0.00294444	0.0113312		1900-01-01 00:22:00	0.743167	0.9205	1.182	1.28767	0.807167	0.828167	0.961444	0.090545
1900-01-01 00:23:00	0.968167	1.04483	0.831833	0.918167	0.963833	1.11117	0.973	0.039704		1900-01-01 00:23:00	1.0015	1.02417	0.910167	0.982167	0.979833	0.8845	0.963722	0.0222297		1900-01-01 00:23:00	-0.0118333	-0.00266667	0.0095	-0.00166667	0.0301667	-0.0538333	-0.00505556	0.0113943		1900-01-01 00:23:00	0.750167	0.933333	1.197	1.30717	0.818833	0.84	0.974417	0.0921079
1900-01-01 00:24:00	0.953	1.0385	0.8305	0.911833	0.950667	1.09867	0.963861	0.038526		1900-01-01 00:24:00	0.996333	1.01917	0.912167	0.978667	0.979667	0.882833	0.961472	0.0214365		1900-01-01 00:24:00	-0.0105	-0.0106667	0.00933333	-0.0015	0.0313333	-0.0565	-0.00641667	0.0118889		1900-01-01 00:24:00	0.762667	0.944667	1.21217	1.3185	0.827333	0.8495	0.985806	0.0925745
1900-01-01 00:25:00	0.943	1.031	0.822833	0.908333	0.941333	1.08833	0.955806	0.0380904		1900-01-01 00:25:00	0.992167	1.0195	0.911833	0.975667	0.978333	0.889667	0.961194	0.0203427		1900-01-01 00:25:00	-0.0095	-0.0143333	0.00733333	-0.0015	0.031	-0.0573333	-0.00738889	0.0119335		1900-01-01 00:25:00	0.769667	0.9545	1.2235	1.33017	0.836833	0.859167	0.995639	0.0931717
1900-01-01 00:26:00	0.935	1.0245	0.808167	0.903833	0.93	1.08233	0.947306	0.0391117		1900-01-01 00:26:00	0.990833	1.01867	0.913667	0.985667	0.9795	0.885	0.962222	0.0209552		1900-01-01 00:26:00	-0.0095	-0.0183333	0.00766667	-0.00133333	0.0328333	-0.0603333	-0.00816667	0.0126556		1900-01-01 00:26:00	0.775833	0.961833	1.23367	1.34183	0.846	0.869333	1.00475	0.0937749
1900-01-01 00:27:00	0.923833	1.017	0.802667	0.900333	0.9185	1.06967	0.938667	0.0382489		1900-01-01 00:27:00	0.9915	1.01701	0.9165	0.987333	0.98325	0.897167	0.965459	0.019314		1900-01-01 00:27:00	-0.0085	-0.0235	0.00616667	-0.001	0.0316667	-0.062	-0.00952778	0.0128655		1900-01-01 00:27:00	0.780833	0.968	1.24417	1.3505	0.854667	0.878	1.01269	0.0942628
1900-01-01 00:28:00	0.912167	1.01067	0.793833	0.895667	0.907667	1.0605	0.930083	0.0383294		1900-01-01 00:28:00	0.990333	1.01569	0.917978	0.989833	0.984083	0.8985	0.96607	0.0189899		1900-01-01 00:28:00	-0.00783333	-0.0276667	0.00816667	-0.000166667	0.0335	-0.0653333	-0.00988889	0.013781		1900-01-01 00:28:00	0.7825	0.974667	1.252	1.35883	0.864833	0.886667	1.01992	0.0946833
1900-01-01 00:29:00	0.900833	1.00383	0.788833	0.893833	0.899333	1.0485	0.922528	0.0374992		1900-01-01 00:29:00	0.9915	1.01437	0.919802	0.987167	0.984167	0.896167	0.965529	0.0189541		1900-01-01 00:29:00	-0.00716667	-0.0325	0.0065	-0.0015	0.0331667	-0.0676667	-0.0115278	0.0141817		1900-01-01 00:29:00	0.791	0.979667	1.25883	1.36517	0.871333	0.894167	1.02669	0.0945015
1900-01-01 00:30:00	0.888833	0.996333	0.780167	0.8905	0.887167	1.03683	0.913306	0.0372742		1900-01-01 00:30:00	0.991333	1.01305	0.921625	0.971	0.980667	0.892833	0.961752	0.0185384		1900-01-01 00:30:00	-0.0065	-0.0381667	0.00933333	-0.0005	0.0348333	-0.0705	-0.0119167	0.0151854		1900-01-01 00:30:00	0.791	0.986333	1.26417	1.37467	0.8805	0.903	1.03328	0.0950564
1900-01-01 00:31:00	0.877833	0.989	0.762333	0.887333	0.877	1.027	0.903417	0.0383462		1900-01-01 00:31:00	0.995333	1.01174	0.923449	0.964167	0.973667	0.8895	0.959642	0.01865		1900-01-01 00:31:00	-0.00516667	-0.043	0.00933333	4.44089e-16	0.0348333	-0.0708333	-0.0124722	0.0155566		1900-01-01 00:31:00	0.799833	0.992167	1.27283	1.38033	0.886667	0.908833	1.04011	0.0949951
1900-01-01 00:32:00	0.866167	0.979833	0.7545	0.885833	0.867	1.01667	0.895	0.0380522		1900-01-01 00:32:00	0.997667	1.01042	0.925273	0.949667	0.963	0.889	0.955838	0.0184569		1900-01-01 00:32:00	-0.00366667	-0.0461667	0.0116667	0.000166667	0.0355	-0.0741667	-0.0127778	0.0163934		1900-01-01 00:32:00	0.802333	0.998	1.2785	1.389	0.893833	0.9145	1.04603	0.0955388
1900-01-01 00:33:00	0.852333	0.972333	0.741667	0.884833	0.858333	0.995833	0.884222	0.037519		1900-01-01 00:33:00	1	1.0091	0.927096	0.941167	0.96	0.883667	0.953505	0.0191677		1900-01-01 00:33:00	-0.00383333	-0.0523333	0.0105	-0.0005	0.037	-0.0755	-0.0141111	0.017067		1900-01-01 00:33:00	0.806667	1.002	1.28817	1.392	0.899	0.9215	1.05156	0.0956558
1900-01-01 00:34:00	0.840357	0.963	0.732167	0.882167	0.847333	0.989167	0.875698	0.0379444		1900-01-01 00:34:00	1.00333	1.00778	0.92892	0.937	0.953333	0.8785	0.951478	0.0199224		1900-01-01 00:34:00	-0.00333333	-0.0585	0.0123333	0.0005	0.0373333	-0.0778333	-0.0149167	0.0179838		1900-01-01 00:34:00	0.8085	1.00767	1.29317	1.39717	0.9055	0.925833	1.05631	0.0958868
1900-01-01 00:35:00	0.82755	0.953833	0.717833	0.879833	0.8385	0.977333	0.865814	0.0385093		1900-01-01 00:35:00	1.00717	1.00647	0.930743	0.921333	0.941	0.875	0.946952	0.021055		1900-01-01 00:35:00	-0.0025	-0.0623333	0.013	0.0005	0.0386667	-0.0786667	-0.0152222	0.0185779		1900-01-01 00:35:00	0.811333	1.01167	1.3005	1.40133	0.909167	0.932	1.061	0.0962027
