# Supplementary material for: Poltergeist-Like 2 (PLL2)-dependent activation of herbivore defence distinguishes systemin from other immune signalling pathways
Source: Nat Plants. 2025 Jul 4;11(7):1270–81. doi: 10.1038/s41477-025-02040-7 (PMC12283378; doi:10.1038/s41477-025-02040-7)
Supplement: Supplementary file 6 — Statistical source data. [file 41477_2025_2040_MOESM6_ESM.xlsx]

## Sheet: Sheet1
PPase linear regression line
	Raw read_rep1	blank	Raw read_rep2	blank	Raw read_rep3	blank	Raw read_rep4	blank	Raw read_rep5	blank	Raw read_rep6	blank
8h PLL2 WT only	0.1574	0	0.1058	0	0.0971	0	0.0976	0	0.2085	0	0.1909	0
2h WT+sub	0.2002	0.0428	0.1293	0.0235	0.1312	0.0341	0.1422	0.0446	0.238	0.0295	0.23	0.0391
4h WT+sub	0.2516	0.0942	0.1663	0.0605	0.1632	0.0661	0.1648	0.0672	0.2395	0.031	0.2467	0.0558
6h WT+sub	0.2363	0.0789	0.1894	0.0836	0.1819	0.0848	0.1835	0.0859	0.2526	0.0441	0.2691	0.0782
8h WT+sub	0.3174	0.16	0.2464	0.1406	0.2442	0.1471	0.2459	0.1483	0.3268	0.1183	0.285	0.0941
8h PLL2 Ala only	0.1271	0	0.1034	0	0.1032	0	0.1044	0	0.1577	0	0.1637	0
2h Ala+sub	0.207	0.0799	0.1702	0.0668	0.1766	0.0734	0.1768	0.0724	0.2978	0.1401	0.2112	0.0475
4h Ala+sub	0.353	0.2259	0.2406	0.1372	0.2378	0.1346	0.2378	0.1334	0.363	0.2053	0.3015	0.1378
6h Ala+sub	0.4051	0.278	0.2709	0.1675	0.2826	0.1794	0.268	0.1636	0.3867	0.229	0.3607	0.197
8h Ala+sub	0.5393	0.4122	0.5583	0.4549	0.5515	0.4483	0.5509	0.4465	0.4191	0.2614	0.42	0.2563
8h PLL2 Asp only	0.1329	0	0.1102	0	0.1092	0	0.1083	0	0.1681	0	0.1729	0
2h Asp+sub	0.1846	0.0517	0.1235	0.0133	0.1221	0.0129	0.123	0.0147	0.193	0.0249	0.2152	0.0423
4h Asp+sub	0.1782	0.0453	0.133	0.0228	0.1348	0.0256	0.1302	0.0219	0.2259	0.0578	0.2134	0.0405
6h Asp+sub	0.1834	0.0505	0.189	0.0788	0.1886	0.0794	0.1881	0.0798	0.2372	0.0691	0.2208	0.0479
8h Asp+sub	0.2406	0.1077	0.2062	0.096	0.201	0.0918	0.2018	0.0935	0.2576	0.0895	0.2213	0.0484
8h free GFP only	0.1201	0	0.1095	0	0.1043	0	0.0986	0	0.1198	0	0.1599	0
2h GFP+sub	0.1468	0.0267	0.0985	-0.011	0.0985	-0.0058	0.0983	-0.0003	0.1185	-0.0013	0.1621	0.0022
4h GFP+sub	0.1474	0.0273	0.0996	-0.0099	0.1004	-0.0039	0.1007	0.0021	0.1264	0.0066	0.1642	0.0043
6h GFP+sub	0.1614	0.0413	0.1538	0.0443	0.1454	0.0411	0.1413	0.0427	0.1247	0.0049	0.1644	0.0045
8hGFP+sub	0.1585	0.0384	0.1513	0.0418	0.1426	0.0383	0.1361	0.0375	0.1344	0.0146	0.1673	0.0074
PPase box plot
rep1		k1			rep2		k2			rep3		k3			rep4		k4				rep5		k5				rep6		k6
1h WT+sub	0.0494	0.0279			2h WT+sub	0.0235	0.00319			2h WT+sub	0.0341	0.0336			2h WT+sub	0.0446	0.0343				2h WT+sub	0.0295	0.0232				2h WT+sub	0.0391	0.0254
2h WT+sub	0.0428				4h WT+sub	0.0605				4h WT+sub	0.0661				4h WT+sub	0.0672					4h WT+sub	0.031					4h WT+sub	0.0558
4h WT+sub	0.0942				6h WT+sub	0.0836				6h WT+sub	0.0848				6h WT+sub	0.0859					6h WT+sub	0.0441					6h WT+sub	0.0782
6h WT+sub	0.0789				8h WT+sub	0.1406				8h WT+sub	0.1471				8h WT+sub	0.1483					8h WT+sub	0.1183					8h WT+sub	0.0941
8h WT+sub	0.16
					2h Ala+sub	0.0668	0.0888			2h Ala+sub	0.0734	0.0891			2h Ala+sub	0.0724	0.0872				2h Ala+sub	0.1401	0.0761				2h Ala+sub	0.0475	0.0646
1h Ala+sub	0.0545	0.0739			4h Ala+sub	0.1372				4h Ala+sub	0.1346				4h Ala+sub	0.1334					4h Ala+sub	0.2053					4h Ala+sub	0.1378
2h Ala+sub	0.0799				6h Ala+sub	0.1675				6h Ala+sub	0.1794				6h Ala+sub	0.1636					6h Ala+sub	0.229					6h Ala+sub	0.197
4h Ala+sub	0.2259				8h Ala+sub	0.4549				8h Ala+sub	0.4483				8h Ala+sub	0.4465					8h Ala+sub	0.2614					8h Ala+sub	0.2563
6h Ala+sub	0.278
8h Ala+sub	0.4122				2h D+sub	0.0133	0.0226			2h D+sub	0.0129	0.0223			2h D+sub	0.0147	0.0224				2h D+sub	0.0249	0.0235				2h D+sub	0.0423	0.0154
					4h D+sub	0.0228				4h D+sub	0.0256				4h D+sub	0.0219					4h D+sub	0.0578					4h D+sub	0.0405
1h Asp+sub	0.0314	0.0184			6h D+sub	0.0788				6h D+sub	0.0794				6h D+sub	0.0798					6h D+sub	0.0691					6h D+sub	0.0479
2h Asp+sub	0.0517				8h D+sub	0.096				8h D+sub	0.0918				8h D+sub	0.0935					8h D+sub	0.0895					8h D+sub	0.0484
4h Asp+sub	0.0453
6h Asp+sub	0.0505				2h GFP+sub	-0.011	0.009			2h GFP+sub	-0.0058	0.0088			2h GFP+sub	-0.0003	0.0094				2h GFP+sub	-0.0013	0.0028				2h GFP+sub	0.0022	0.0018
8h Asp+sub	0.1077				4h GFP+sub	-0.0099				4h GFP+sub	-0.0039				4h GFP+sub	0.0021					4h GFP+sub	0.0066					4h GFP+sub	0.0043
					6h GFP+sub	0.0443				6h GFP+sub	0.0411				6h GFP+sub	0.0427					6h GFP+sub	0.0049					6h GFP+sub	0.0045
1h GFP+sub	-0.0051	0.0089			8h GFP+sub	0.0418				8h GFP+sub	0.0383				8h GFP+sub	0.0375					8h GFP+sub	0.0146					8h GFP+sub	0.0074
2h GFP+sub	0.0267
4h GFP+sub	0.0273
6h GFP+sub	0.0413
8h GFP+sub	0.0384
250 pmole Pi	0.84																				250 pmole Pi	0.7867
pmole/h	rep1	rep2	rep3	rep4	rep5	rep6
WT	8.30357	0.949405	10	10.2083	7.37257	8.07169
Ala	21.994	26.4286	26.5179	25.9524	24.1833	20.5288
Asp	5.47619	6.72619	6.6369	6.66667	7.4679	4.89386
free GFP	2.64881	2.67857	2.61905	2.79762	0.889793	0.57201
Ordinary one-way ANOVA
ANOVA summary
F	234.4
P value	<0.0001
P value summary	****
Significant diff. among means (P < 0.05)?	Yes
R squared	0.9723
Brown-Forsythe test
F (DFn, DFd)	2.703 (3, 20)
P value	0.0729
P value summary	ns
Are SDs significantly different (P < 0.05)?	No
Bartlett's test
Bartlett's statistic (corrected)	6.704
P value	0.082
P value summary	ns
Are SDs significantly different (P < 0.05)?	No
ANOVA table	SS	DF	MS	F (DFn, DFd)	P value
Treatment (between columns)	1687	3	562.5	F (3, 20) = 234.4	P<0.0001
Residual (within columns)	47.99	20	2.4
Total	1735	23
Data summary
Number of treatments (columns)	4
Number of values (total)	24
Number of families	1
Number of comparisons per family	6
Alpha	0.05
Tukey's multiple comparisons test	Mean Diff.	95.00% CI of diff.	Below threshold?	Summary	Adjusted P Value
SlPLL2WT vs. SlPLL23A	-15.36	-17.86 to -12.86	Yes	****	<0.0001	A-B
SlPLL2WT vs. SlPLL23D	2.597	0.09390 to 5.100	Yes	*	0.0403	A-C
SlPLL2WT vs. free GFP	6.874	4.371 to 9.377	Yes	****	<0.0001	A-D
SlPLL23A vs. SlPLL23D	17.96	15.45 to 20.46	Yes	****	<0.0001	B-C
SlPLL23A vs. free GFP	22.23	19.73 to 24.74	Yes	****	<0.0001	B-D
SlPLL23D vs. free GFP	4.277	1.774 to 6.780	Yes	***	0.0006	C-D
Test details	Mean 1	Mean 2	Mean Diff.	SE of diff.	n1	n2	q	DF
SlPLL2WT vs. SlPLL23A	8.908	24.27	-15.36	0.8943	6	6	24.29	20
SlPLL2WT vs. SlPLL23D	8.908	6.311	2.597	0.8943	6	6	4.107	20
SlPLL2WT vs. free GFP	8.908	2.034	6.874	0.8943	6	6	10.87	20
SlPLL23A vs. SlPLL23D	24.27	6.311	17.96	0.8943	6	6	28.39	20
SlPLL23A vs. free GFP	24.27	2.034	22.23	0.8943	6	6	35.16	20
SlPLL23D vs. free GFP	6.311	2.034	4.277	0.8943	6	6	6.763	20
