# Supplementary material for: Poltergeist-Like 2 (PLL2)-dependent activation of herbivore defence distinguishes systemin from other immune signalling pathways
Source: Nat Plants. 2025 Jul 4;11(7):1270–81. doi: 10.1038/s41477-025-02040-7 (PMC12283378; doi:10.1038/s41477-025-02040-7)
Supplement: Supplementary file 8 — Statistical source data. [file 41477_2025_2040_MOESM8_ESM.xlsx]

## Sheet: Fig. 3c
Rep1	Root length			Table Analyzed	Rep1 root		Rep1	hypocotyl			Table Analyzed	Rep1 hypocotyl		Rep2	Root length			Table Analyzed	Rep2 root		Rep2	hypocotyl			Table Analyzed	Rep2 hypocotyl				Rep3	Root length			Table Analyzed	Rep3 Root		Rep3	hypocotyl			Table Analyzed	Rep3 hypocotyl
	WT	pll2						WT	pll2						WT	pll2						WT	pll2								WT	pll2						WT	pll2
1	4.286	3.4		Column B	pll2		1	4.175	1.897		Column B	pll2		1	8.259	10.866		Column B	pll2		1	3.369	4.902		Column B	pll2				1	5.836	5.816		Column B	pll2		1	3.961	3.334		Column B	pll2
2	4.962	3.82		vs.	vs.		2	2.874	2.913		vs.	vs.		2	7.988	10.483		vs.	vs.		2	3.718	5.03		vs.	vs.				2	2.406	10.246		vs.	vs.		2	2.117	4.28		vs.	vs.
3	6.975	6.377		Column A	WT		3	3.176	2.43		Column A	WT		3	7.518	9.353		Column A	WT		3	3.063	3.638		Column A	WT				3	10.201	9.319		Column A	WT		3	5.652	3.783		Column A	WT
4	6.152	7.828					4	2.333	4.208					4	6.869	9.757					4	3.078	4.52							4	2.071	6.959					4	2.199	4.028
5	8.102	7.157		Unpaired t test			5	3.019	3.284		Unpaired t test			5	9.223	9.546		Unpaired t test			5	3.236	3.425		Unpaired t test					5	7.592	8.23		Unpaired t test			5	6.006	3.115		Unpaired t test
6	8.223	8.188		P value	0.0256		6	2.981	2.899		P value	0.65		6	8.491	9.947		P value	0.0127		6	4.677	3.076		P value	0.1207				6	2.669	9.455		P value	0.0108		6	2.559	2.97		P value	0.86
7	9.032	8.444		P value summary	*		7	4.587	3.142		P value summary	ns		7	8.943	8.737		P value summary	*		7	4.196	3.459		P value summary	ns				7	6.311	5.093		P value summary	*		7	4.893	0.39		P value summary	ns
8	8.229	7.457		Significantly different (P < 0.05)?	Yes		8	3.334	2.661		Significantly different (P < 0.05)?	No		8	8.756	9.581		Significantly different (P < 0.05)?	Yes		8	4.96	3.833		Significantly different (P < 0.05)?	No				8	3.305	4.726		Significantly different (P < 0.05)?	Yes		8	1.318	2.69		Significantly different (P < 0.05)?	No
9	7.771	7.456		One- or two-tailed P value?	Two-tailed		9	4.364	2.654		One- or two-tailed P value?	Two-tailed		9	8.594	8.965		One- or two-tailed P value?	Two-tailed		9	3.179	3.319		One- or two-tailed P value?	Two-tailed				9	6.725	7.023		One- or two-tailed P value?	Two-tailed		9	4.274	3.826		One- or two-tailed P value?	Two-tailed
10	7.915	6.399		t, df	t=2.292, df=57		10	3.075	2.967		t, df	t=0.4561, df=57		10	8.388	8.774		t, df	t=2.598, df=44		10	3.043	3.19		t, df	t=1.583, df=44				10	6.337	5.468		t, df	t=2.657, df=46		10	3.921	3.48		t, df	t=0.1774, df=46
11	6.372	7.116					11	3.97	2.807					11	6.76	9.878					11	2.086	4.107							11	7.95	10.247					11	4.575	4.063
12	6.913	6.583		How big is the difference?			12	3.217	3.789		How big is the difference?			12	8.643	11.926		How big is the difference?			12	2.903	4.268		How big is the difference?					12	4.021	9.154		How big is the difference?			12	2.642	3.217		How big is the difference?
13	7.136	6.348		Mean of column A	6.566		13	3.602	3.458		Mean of column A	3.172		13	9.938	8.056		Mean of column A	8.403		13	2.015	3.816		Mean of column A	3.287				13	8.314	7.475		Mean of column A	6.532		13	4.359	2.817		Mean of column A	3.943
14	8.574	8.151		Mean of column B	7.588		14	3.617	2.929		Mean of column B	3.105		14	5.707	11.994		Mean of column B	9.327		14	2.448	3.592		Mean of column B	3.618				14	7.675	5.404		Mean of column B	8.161		14	3.082	2.673		Mean of column B	3.88
15	9.166	7.011		Difference between means (B - A) ± SEM	1.022 ± 0.4457		15	3.17	2.008		Difference between means (B - A) ± SEM	-0.06690 ± 0.1467		15	7.52	7.86		Difference between means (B - A) ± SEM	0.9241 ± 0.3557		15	3.229	4.184		Difference between means (B - A) ± SEM	0.3306 ± 0.2089				15	8.456	9.433		Difference between means (B - A) ± SEM	1.630 ± 0.6134		15	4.17	5.211		Difference between means (B - A) ± SEM	-0.06221 ± 0.3507
16	7.874	8.066		95% confidence interval	0.1293 to 1.914		16	3.154	3.131		95% confidence interval	-0.3606 to 0.2268		16	8.791	11.214		95% confidence interval	0.2072 to 1.641		16	3.484	2.132		95% confidence interval	-0.09038 to 0.7516				16	7.748	12.013		95% confidence interval	0.3951 to 2.865		16	3.246	5.449		95% confidence interval	-0.7682 to 0.6438
17	7.756	7.59		R squared (eta squared)	0.08442		17	3.042	3.109		R squared (eta squared)	0.003636		17	9.164	9.489		R squared (eta squared)	0.133		17	3.202	3.061		R squared (eta squared)	0.05386				17	10.705	9.038		R squared (eta squared)	0.1331		17	4.335	5.176		R squared (eta squared)	0.0006834
18	6.416	7.864					18	4.144	2.822					18	8.352	8.267					18	3.832	3.469							18	4.574	8.772					18	2.816	4.773
19	7.085	8.007		F test to compare variances			19	3.451	3.508		F test to compare variances			19	9.995	8.675		F test to compare variances			19	2.666	3.165		F test to compare variances					19	7.095	8.493		F test to compare variances			19	4.51	4.356		F test to compare variances
20	6.925	7.343		F, DFn, Dfd	1.324, 30, 27		20	2.788	2.927		F, DFn, Dfd	1.291, 30, 27		20	7.684	8.9		F, DFn, Dfd	1.604, 22, 22		20	3.158	3.674		F, DFn, Dfd	1.256, 22, 22				20	5.843	7.978		F, DFn, Dfd	1.483, 23, 23		20	5.133	4.464		F, DFn, Dfd	1.022, 23, 23
21	6.928	8.331		P value	0.4639		21	2.568	3.101		P value	0.5049		21	9.702	7.648		P value	0.2757		21	2.526	3.292		P value	0.5979				21	7.307	8.842		P value	0.3512		21	3.903	4.684		P value	0.9585
22	7.933	7.371		P value summary	ns		22	3.121	3.62		P value summary	ns		22	8.361	7.329		P value summary	ns		22	3.196	2.817		P value summary	ns				22	7.256	10.786		P value summary	ns		22	4.942	6.631		P value summary	ns
23	7.256	8.543		Significantly different (P < 0.05)?	No		23	2.666	3.775		Significantly different (P < 0.05)?	No		23	9.625	7.28		Significantly different (P < 0.05)?	No		23	4.348	3.247		Significantly different (P < 0.05)?	No				23	8.065	7.254		Significantly different (P < 0.05)?	No		23	4.646	4.094		Significantly different (P < 0.05)?	No
24	6.648	8.26					24	2.68	3.616																					24	8.295	8.649					24	5.361	3.623
25	5.253	7.97		Data analyzed			25	2.519	3.288		Data analyzed							Data analyzed							Data analyzed									Data analyzed							Data analyzed
26	6.634	10.127		Sample size, column A	31		26	3.105	3.834		Sample size, column A	31						Sample size, column A	23						Sample size, column A	23								Sample size, column A	24						Sample size, column A	24
27	5.093	10.145		Sample size, column B	28		27	2.11	3.164		Sample size, column B	28						Sample size, column B	23						Sample size, column B	23								Sample size, column B	24						Sample size, column B	24
28	3.902	11.103					28	3.128	3
29	2.941						29	3.175
30	2.346						30	2.531
31	2.747						31	2.654

## Sheet: Fig. 3d
Rep1	Root length (cm)				systemin effect on root								Rep1	Hypocotyl length (cm)				systemin effect on hypocotyl								Rep2	Root length (cm)				systemin effect on root								Rep2	Hypocotyl length (cm)				systemin effect on hypocotyl
	WT	pll2	WT+sys	pll2+sys	WT+sys	pll2+sys		Table Analyzed	Rep1 Root inhibition					WT	pll2	WT+sys	pll2+sys	WT+sys	pll2+sys		Table Analyzed	sys_2105 hypocotyl inhibition					WT	pll2	WT+sys	pll2+sys	WT+sys	pll2+sys		Table Analyzed	Rep2 Root inhibition					WT	pll2	WT+sys	pll2+sys	WT+sys	pll2+sys		Table Analyzed	Rep2 hypocotyl inhibition
1	8.145	10.587	5.93	7.423	0.741042	0.78969							1	5.245	6.063	1.837	4.986	0.402118	0.980518							1	6.076	7.951	4.134	7.516	0.767403	1.07338							1	2.718	4.101	1.996	2.308	0.667973	0.71215
2	9.282	10.749	6.104	6.954	0.762786	0.739795		Column B	pll2				2	4.897	6.444	2.674	4.296	0.585337	0.844826		Column B	pll2				2	5.582	9.088	4.036	5.376	0.749211	0.76776		Column B	pll2+sys				2	3.37	3.109	2.836	2.056	0.949084	0.634394		Column B	pll2+sys
3	9.211	10.676	3.273	7.28	0.40901	0.774477		vs.	vs.				3	4.5	5.865	4.272	5.303	0.935138	1.04286		vs.	vs.				3	6.453	7.836	4.547	6.298	0.844069	0.899434		vs.	vs.				3	3.196	4.658	1.353	3.663	0.45279	1.13025		vs.	vs.
4	8.402	9.821	4.692	6.844	0.586336	0.728093		Column A	WT				4	4.279	5.378	3.22	3.736	0.704856	0.7347		Column A	WT				4	6.32	7.552	4.031	4.816	0.748283	0.687785		Column A	WT+sys				4	3.713	4.38	2.458	2.923	0.822585	0.901913		Column A	WT+sys
5	8.935	10.683	4.804	6.935	0.600332	0.737774							5	4.491	5.549	1.485	3.958	0.325065	0.778357							5	6.597	7.483	4.339	5.699	0.805458	0.813889							5	2.278	4.181	2.709	3.273	0.906583	1.00991
6	9.335	8.599	7.009	7.813	0.87588	0.831179		Unpaired t test					6	5.42	5.71	3.4	3.997	0.744258	0.786027		Unpaired t test					6	6.188	7.38	3.678	4.352	0.682755	0.62152		Unpaired t test					6	3.186	3.155	2.093	2.88	0.700435	0.888645		Unpaired t test
7	8.528	9.276	5.162	7.361	0.645069	0.783094		P value	0.0052				7	5.449	6.318	3.561	4.992	0.7795	0.981698		P value	0.0008				7	5.452	7.859	3.687	5.684	0.684425	0.811747		P value	0.0159				7	3.319	2.79	2.061	3.014	0.689726	0.929992		P value	<0.0001
8	8.822	10.068	4.008	8.908	0.50086	0.94767		P value summary	**				8	4.843	5.945	1.631	3.142	0.357025	0.617887		P value summary	***				8	5.004	8.964	3.225	4.391	0.598663	0.62709		P value summary	*				8	3.124	4.213	2.405	3.018	0.804848	0.931226		P value summary	****
9	8.562	9.299	4.879	7.538	0.609704	0.801924		Significantly different (P < 0.05)?	Yes				9	5.319	5.015	2.54	5.479	0.556004	1.07747		Significantly different (P < 0.05)?	Yes				9	4.809	8.37	3.748	4.986	0.695749	0.712063		Significantly different (P < 0.05)?	Yes				9	4.037	3.844	2.4	2.932	0.803174	0.90469		Significantly different (P < 0.05)?	Yes
10	8.172	9.977	5.233	6.458	0.653942	0.687029		One- or two-tailed P value?	Two-tailed				10	5.438	6.095	3.628	4.134	0.794167	0.812968		One- or two-tailed P value?	Two-tailed				10	5.359	8.526	3.458	6.006	0.641916	0.857732		One- or two-tailed P value?	Two-tailed				10	3.116	3.294	2.93	3.76	0.980542	1.16018		One- or two-tailed P value?	Two-tailed
11	7.927	9.814	3.533	6.644	0.441501	0.706816		t, df	t=2.911, df=56				11	5.204	5.533	3.195	4.278	0.699383	0.841287		t, df	t=3.549, df=56				11	5.472	7.52	3.916	4.69	0.726935	0.669791		t, df	t=2.497, df=50				11	3.108	2.942	2.132	3.551	0.713487	1.09569		t, df	t=5.060, df=50
12	8.771	10.315	5.137	6.182	0.641945	0.657667							12	5.053	5.459	3.834	5.072	0.83926	0.99743							12	5.474	7.494	4.638	3.763	0.860962	0.537404							12	2.259	3.399	0.712	2.509	0.238275	0.77417
13	8.236	10.508	4.315	8.457	0.539224	0.899691		How big is the difference?					13	4.165	5.722	1.862	4.587	0.407591	0.902053		How big is the difference?					13	5.939	7.405	3.11	4.366	0.577316	0.62352		How big is the difference?					13	3.441	3.373	1.737	2.206	0.581298	0.680677		How big is the difference?
14	9.158	9.859	3.753	6.097	0.468994	0.648624		Mean of column A	0.6193				14	4.15	5.134	1.439	4.719	0.314996	0.928011		Mean of column A	0.6816				14	6.71	8.091	3.804	4.488	0.706144	0.640943		Mean of column A	0.6632				14	3.036	3.119	2.077	3.27	0.695081	1.00898		Mean of column A	0.7298
15	7.862	9.823	3.559	6.902	0.44475	0.734263		Mean of column B	0.7153				15	5.628	5.115	3.047	4.659	0.666986	0.916212		Mean of column B	0.855				15	6.129	5.557	3.247	5.284	0.602747	0.754622		Mean of column B	0.7499				15	3.341	3.008	2.225	3.202	0.74461	0.988001		Mean of column B	0.9496
16	8.825	9.36	3.345	6.316	0.418008	0.671922		Difference between means (B - A) ± SEM	0.09595 ± 0.03296				16	4.939	5.407	3.448	3.932	0.754765	0.773244		Difference between means (B - A) ± SEM	0.1734 ± 0.04885				16	5.211	6.129	2.825	4.738	0.524411	0.676646		Difference between means (B - A) ± SEM	0.08672 ± 0.03473				16	3.126	2.954	2.49	3.446	0.833293	1.06329		Difference between means (B - A) ± SEM	0.2199 ± 0.04345
17	7.881	9.29	3.191	6.763	0.398763	0.719476		95% confidence interval	0.02991 to 0.1620				17	5.167	4.468	2.87	3.886	0.628241	0.764198		95% confidence interval	0.07552 to 0.2713				17	5.732	6.01	2.962	4.534	0.549842	0.647512		95% confidence interval	0.01696 to 0.1565				17	3.466	3.985	2.014	3.072	0.673997	0.947888		95% confidence interval	0.1326 to 0.3072
18	7.782	9.6	3.366	5.951	0.420632	0.633092		R squared (eta squared)	0.1314				18	4.514	4.895	1.862	4.245	0.407591	0.834797		R squared (eta squared)	0.1836				18	4.281	6.781	3.191	5.509	0.592352	0.786754		R squared (eta squared)	0.1109				18	2.312	3.288	2.099	3.341	0.702443	1.03089		R squared (eta squared)	0.3387
19	6.436	8.795	3.178	6.46	0.397139	0.687242							19	3.339	5.529	2.085	4.475	0.456405	0.880027							19	4.377	6.912	3.443	4.768	0.639131	0.68093							19	2.297	3.247	2.715	2.925	0.908591	0.90253
20	6.492	7.87	6.538	6.092	0.817021	0.648092		F test to compare variances					20	3.415	4.038	4.817	3.577	1.05444	0.703432		F test to compare variances					20	4.582	6.184	3.644	4.781	0.676443	0.682787		F test to compare variances					20	2.199	3.191	2.523	3.571	0.844337	1.10186		F test to compare variances
21	6.703	8.047	7.273	6.294	0.90887	0.669582		F, DFn, Dfd	3.353, 28, 28				21	3.525	4.043	4.416	3.37	0.966659	0.662725		F, DFn, Dfd	2.804, 28, 28				21	4.055	5.329	3.044	4.645	0.565064	0.663364		F, DFn, Dfd	1.461, 25, 25				21	2.962	2.531	1.651	2.83	0.552517	0.873217		F, DFn, Dfd	1.366, 25, 25
22	6.723	8.103	6.331	5.476	0.791153	0.58256		P value	0.002				22	4.245	3.589	3.601	5.195	0.788256	1.02162		P value	0.0081				22	4.027	6.227	2.382	4.704	0.442176	0.67179		P value	0.3497				22	2.905	3.468	2.394	2.872	0.801167	0.886177		P value	0.4412
23	6.739	8.319	6.389	6.369	0.798401	0.677561		P value summary	**				23	4.287	3.64	4.982	3.626	1.09056	0.713068		P value summary	**				23	3.498	6.169	3.098	4.727	0.575088	0.675075		P value summary	ns				23	2.839	2.538	2.593	2.672	0.867763	0.824465		P value summary	ns
24	7.02	8.455	6.221	5.793	0.777407	0.616283		Significantly different (P < 0.05)?	Yes				24	4.401	3.661	3.184	3.39	0.696975	0.666658		Significantly different (P < 0.05)?	Yes				24	3.183	5.815	2.486	6.717	0.461481	0.959272		Significantly different (P < 0.05)?	No				24	3.005	1.896	1.36	3.496	0.455132	1.07872		Significantly different (P < 0.05)?	No
25	7.046	8.606	6.197	6.36	0.774408	0.676603							25	3.728	4.539	4.39	3.87	0.960968	0.761052							25	3.733	5.717	3.677	6.382	0.682569	0.91143							25	2.251	2.562	2.371	3.721	0.793469	1.14814
26	7.364	8.667	4.715	5.903	0.58921	0.627986		Data analyzed					26	3.877	4.585	4.285	3.841	0.937984	0.755349		Data analyzed					26	7.337	5.87	4.543	7.313	0.843327	1.04439		Data analyzed					26	2.724	1.545	2.362	3.509	0.790458	1.08273		Data analyzed
27	7.494	9.083	5.405	6.516	0.675436	0.693199		Sample size, column A	29				27	4.312	4.597	2.11	4.428	0.461878	0.870785		Sample size, column A	29				27	6.453	4.84						Sample size, column A	26				27	3.427	2.733						Sample size, column A	26
28	7.636	9.471	5.628	7.225	0.703303	0.768625		Sample size, column B	29				28	4.422	4.665	2.683	5.21	0.587307	1.02457		Sample size, column B	29				28	6.803							Sample size, column B	26				28	2.913							Sample size, column B	26
29	8.576	8.877	4.558	5.671	0.56959	0.603305							29	4.229	4.466	3.943	5.702	0.86312	1.12132							Average	5.387	7.00219											Average	2.98814	3.24089
Average	8.00224	9.3999											Average	4.56831	5.08507
																																							Table Analyzed	Rep2 hypocotyl
Table Analyzed	Rep1 Root												Table Analyzed	Rep1 hypocotyl												Table Analyzed	Rep2 Root												Data sets analyzed	A-D		Number of families	1
Data sets analyzed	A-D		Number of families	1									Data sets analyzed	A-D		Number of families	1									Data sets analyzed	A-D		Number of families	1												Number of comparisons per family	6
			Number of comparisons per family	6												Number of comparisons per family	6												Number of comparisons per family	6									ANOVA summary			Alpha	0.05
ANOVA summary			Alpha	0.05									ANOVA summary			Alpha	0.05									ANOVA summary			Alpha	0.05									F	19.07
F	110.9												F	30.91												F	53.84												P value	<0.0001		Tukey's multiple comparisons test	Mean Diff.	95.00% CI of diff.	Below threshold?	Summary	Adjusted P Value
P value	<0.0001		Tukey's multiple comparisons test	Mean Diff.	95.00% CI of diff.	Below threshold?	Summary	Adjusted P Value					P value	<0.0001		Tukey's multiple comparisons test	Mean Diff.	95.00% CI of diff.	Below threshold?	Summary	Adjusted P Value					P value	<0.0001		Tukey's multiple comparisons test	Mean Diff.	95.00% CI of diff.	Below threshold?	Summary	Adjusted P Value					P value summary	****		WT vs. pll2	-0.2527	-0.6431 to 0.1376	No	ns	0.3338	A-B
P value summary	****		WT vs. pll2	-1.398	-2.060 to -0.7355	Yes	****	<0.0001	A-B				P value summary	****		WT vs. pll2	-0.5168	-1.071 to 0.03772	No	ns	0.0772	A-B				P value summary	****		WT vs. pll2	-1.615	-2.307 to -0.9229	Yes	****	<0.0001	A-B				Significant diff. among means (P < 0.05)?	Yes		WT vs. WT+sys	0.8075	0.4133 to 1.202	Yes	****	<0.0001	A-C
Significant diff. among means (P < 0.05)?	Yes		WT vs. WT+sys	3.046	2.384 to 3.708	Yes	****	<0.0001	A-C				Significant diff. among means (P < 0.05)?	Yes		WT vs. WT+sys	1.454	0.9000 to 2.009	Yes	****	<0.0001	A-C				Significant diff. among means (P < 0.05)?	Yes		WT vs. WT+sys	1.814	1.115 to 2.513	Yes	****	<0.0001	A-C				R squared	0.3571		WT vs. pll2+sys	-0.08955	-0.4837 to 0.3046	No	ns	0.9339	A-D
R squared	0.7482		WT vs. pll2+sys	1.279	0.6164 to 1.941	Yes	****	<0.0001	A-D				R squared	0.4529		WT vs. pll2+sys	0.2206	-0.3339 to 0.7750	No	ns	0.7279	A-D				R squared	0.6106		WT vs. pll2+sys	0.1357	-0.5633 to 0.8348	No	ns	0.9572	A-D							pll2 vs. WT+sys	1.06	0.6626 to 1.458	Yes	****	<0.0001	B-C
			pll2 vs. WT+sys	4.444	3.782 to 5.106	Yes	****	<0.0001	B-C							pll2 vs. WT+sys	1.971	1.417 to 2.526	Yes	****	<0.0001	B-C							pll2 vs. WT+sys	3.429	2.724 to 4.135	Yes	****	<0.0001	B-C				Brown-Forsythe test			pll2 vs. pll2+sys	0.1632	-0.2345 to 0.5609	No	ns	0.7075	B-D
Brown-Forsythe test			pll2 vs. pll2+sys	2.676	2.014 to 3.338	Yes	****	<0.0001	B-D				Brown-Forsythe test			pll2 vs. pll2+sys	0.7373	0.1828 to 1.292	Yes	**	0.0041	B-D				Brown-Forsythe test			pll2 vs. pll2+sys	1.751	1.046 to 2.456	Yes	****	<0.0001	B-D				F (DFn, DFd)	1.458 (3, 103)		WT+sys vs. pll2+sys	-0.8971	-1.299 to -0.4956	Yes	****	<0.0001	C-D
F (DFn, DFd)	3.387 (3, 112)		WT+sys vs. pll2+sys	-1.768	-2.430 to -1.105	Yes	****	<0.0001	C-D				F (DFn, DFd)	2.928 (3, 112)		WT+sys vs. pll2+sys	-1.234	-1.788 to -0.6794	Yes	****	<0.0001	C-D				F (DFn, DFd)	3.118 (3, 103)		WT+sys vs. pll2+sys	-1.678	-2.390 to -0.9666	Yes	****	<0.0001	C-D				P value	0.2303
P value	0.0206												P value	0.0368												P value	0.0293												P value summary	ns		Test details	Mean 1	Mean 2	Mean Diff.	SE of diff.	n1	n2	q
P value summary	*		Test details	Mean 1	Mean 2	Mean Diff.	SE of diff.	n1	n2	q	DF		P value summary	*		Test details	Mean 1	Mean 2	Mean Diff.	SE of diff.	n1	n2	q	DF		P value summary	*		Test details	Mean 1	Mean 2	Mean Diff.	SE of diff.	n1	n2	q	DF		Are SDs significantly different (P < 0.05)?	No		WT vs. pll2	2.988	3.241	-0.2527	0.1495	28	27	2.391
Are SDs significantly different (P < 0.05)?	Yes		WT vs. pll2	8.002	9.4	-1.398	0.2539	29	29	7.785	112		Are SDs significantly different (P < 0.05)?	Yes		WT vs. pll2	4.568	5.085	-0.5168	0.2126	29	29	3.437	112		Are SDs significantly different (P < 0.05)?	Yes		WT vs. pll2	5.387	7.002	-1.615	0.2651	28	27	8.616	103					WT vs. WT+sys	2.988	2.181	0.8075	0.1509	28	26	7.566
			WT vs. WT+sys	8.002	4.956	3.046	0.2539	29	29	16.97	112					WT vs. WT+sys	4.568	3.114	1.454	0.2126	29	29	9.675	112					WT vs. WT+sys	5.387	3.573	1.814	0.2677	28	26	9.585	103		Bartlett's test			WT vs. pll2+sys	2.988	3.078	-0.08955	0.1509	28	26	0.839
Bartlett's test			WT vs. pll2+sys	8.002	6.724	1.279	0.2539	29	29	7.122	112		Bartlett's test			WT vs. pll2+sys	4.568	4.348	0.2206	0.2126	29	29	1.467	112		Bartlett's test			WT vs. pll2+sys	5.387	5.251	0.1357	0.2677	28	26	0.7171	103		Bartlett's statistic (corrected)	7.446		pll2 vs. WT+sys	3.241	2.181	1.06	0.1523	27	26	9.846
Bartlett's statistic (corrected)	7.014		pll2 vs. WT+sys	9.4	4.956	4.444	0.2539	29	29	24.75	112		Bartlett's statistic (corrected)	7.643		pll2 vs. WT+sys	5.085	3.114	1.971	0.2126	29	29	13.11	112		Bartlett's statistic (corrected)	10.73		pll2 vs. WT+sys	7.002	3.573	3.429	0.2701	27	26	17.96	103		P value	0.059		pll2 vs. pll2+sys	3.241	3.078	0.1632	0.1523	27	26	1.516
P value	0.0715		pll2 vs. pll2+sys	9.4	6.724	2.676	0.2539	29	29	14.91	112		P value	0.054		pll2 vs. pll2+sys	5.085	4.348	0.7373	0.2126	29	29	4.904	112		P value	0.0133		pll2 vs. pll2+sys	7.002	5.251	1.751	0.2701	27	26	9.169	103		P value summary	ns		WT+sys vs. pll2+sys	2.181	3.078	-0.8971	0.1537	26	26	8.253
P value summary	ns		WT+sys vs. pll2+sys	4.956	6.724	-1.768	0.2539	29	29	9.845	112		P value summary	ns		WT+sys vs. pll2+sys	3.114	4.348	-1.234	0.2126	29	29	8.208	112		P value summary	*		WT+sys vs. pll2+sys	3.573	5.251	-1.678	0.2726	26	26	8.708	103		Are SDs significantly different (P < 0.05)?	No
Are SDs significantly different (P < 0.05)?	No												Are SDs significantly different (P < 0.05)?	No												Are SDs significantly different (P < 0.05)?	Yes
																																							ANOVA table	SS	DF	MS	F (DFn, DFd)	P value
ANOVA table	SS	DF	MS	F (DFn, DFd)	P value								ANOVA table	SS	DF	MS	F (DFn, DFd)	P value								ANOVA table	SS	DF	MS	F (DFn, DFd)	P value								Treatment (between columns)	17.58	3	5.859	F (3, 103) = 19.07	P<0.0001
Treatment (between columns)	311	3	103.7	F (3, 112) = 110.9	P<0.0001								Treatment (between columns)	60.78	3	20.26	F (3, 112) = 30.91	P<0.0001								Treatment (between columns)	156	3	52.01	F (3, 103) = 53.84	P<0.0001								Residual (within columns)	31.64	103	0.3072
Residual (within columns)	104.7	112	0.9348										Residual (within columns)	73.41	112	0.6554										Residual (within columns)	99.5	103	0.966										Total	49.22	106
Total	415.7	115											Total	134.2	115											Total	255.5	106
																																							Data summary
Data summary													Data summary													Data summary													Number of treatments (columns)	4
Number of treatments (columns)	4												Number of treatments (columns)	4												Number of treatments (columns)	4												Number of values (total)	107
Number of values (total)	116												Number of values (total)	116												Number of values (total)	107
Number of families	1
Number of comparisons per family	6
Alpha	0.05
[truncated: 23 more columns]

## Sheet: Fig. 3g
30nM sys	WT																																	30nM sys	slpll2
Time (min)	WT_1	WT_2	WT_3	WT_4	WT_5	WT_6	WT_7	WT_8	WT_9	WT_10	WT_11	WT_12	WT_13	WT_14	WT_15	WT_16	WT_17	WT_18	WT_19	WT_20	WT_21	WT_22	WT_23	WT_24	WT_25	WT_26	WT_27	WT_28	WT_29	WT_30	WT_31	WT_32		Time (min)	pll2_1	pll2_2	pll2_3	pll2_4	pll2_5	pll2_6	pll2_7	pll2_8	pll2_9	pll2_10	pll2_11	pll2_12	pll2_13	pll2_14	pll2_15
0	0	0	0	0	0	0	0	0	0	0	0	0	0	0	0	0	0	0	0	0	0	0	0	0	0	0	0	0	0	0	0	0		0	0	0	0	0	0	0	0	0	0	0	0	0	0	0	0
1	-93.1111	15.0556	-2.44444	-2.44444	3.83333	130.944	-10.6111	24	11.1111	-2.66667	-10.2222	65.1111	10.7222	-2.27778	-0.944444	-0.333333	36.8333	5.66667	21.1667	-3.72222	4.83333	-6.44444	1.61111	-19.6667	-36.0556	-12.1667	-26.8889	-107.722	12.2222	-7.27778	12.2778	1.22222		1	3.11111	3.66667	-13.1111	-12.3889	75.1111	52.8889	82.8333	41.3333	3.5	12.9444	19.9444	48.1667	0	0.833333	-4.27778
2	-20.7778	32.0556	-1.11111	22.8889	32.8333	460.611	-3.94444	107.333	182.778	135.333	61.4444	221.778	164.389	40.0556	0.0555556	0.333333	57.5	7.66667	52.5	7.61111	96.8333	14.8889	33.9444	35.3333	3.94444	6.83333	250.111	230.278	13.2222	9.72222	87.9444	-2.11111		2	13.7778	34	-21.4444	1.61111	311.778	183.889	322.5	224.333	31.5	76.9444	69.2778	109.5	-2	-2.83333	4.38889
3	112.556	71.3889	10.2222	57.2222	104.833	838.611	42.0556	216.667	484.778	414.333	184.778	384.778	442.389	125.056	16.3889	4.33333	70.1667	16	125.5	23.9444	355.167	91.2222	153.278	219.333	93.9444	67.8333	815.778	872.278	27.2222	71.3889	251.944	18.2222		3	52.6111	87.3333	9.22222	30.2778	673.444	377.222	731.833	650.333	80.8333	183.611	163.278	215.833	1.66667	1.16667	11.7222
4	292.556	151.389	24.5556	142.222	210.5	1287.94	110.389	374.667	981.111	725	332.778	642.111	971.722	331.056	65.3889	6.66667	149.167	24	297.5	77.6111	753.833	202.556	316.611	437.333	294.278	160.5	1373.44	1592.94	43.5556	186.389	476.611	52.8889		4	101.611	184.667	66.8889	67.6111	1120.11	622.222	1354.17	1195.67	116.167	318.944	269.611	330.167	14.3333	14.5	41.3889
5	473.556	225.389	55.5556	211.222	323.5	1811.61	206.056	507.667	1424.11	1021	483.778	879.778	1370.06	498.389	121.056	5	255.833	28.6667	546.833	193.611	1070.83	361.889	445.278	659.667	543.611	238.5	1969.78	2155.28	84.8889	325.389	698.278	110.889		5	158.778	257	103.222	99.9444	1557.78	862.889	1865.5	1710	175.833	465.944	293.278	454.167	24.3333	27.1667	88.7222
6	681.889	293.389	86.8889	310.556	451.833	2524.94	348.056	696.333	1832.78	1126.67	647.111	1131.44	1665.06	660.056	161.722	8.33333	382.5	40	818.167	340.944	1369.83	477.889	594.278	833.667	731.611	350.833	2445.44	2657.94	107.222	466.722	890.944	148.222		6	191.778	309.667	157.889	117.611	1941.78	1107.22	2383.17	2138.33	222.5	528.944	320.944	563.5	33.3333	31.1667	135.389
7	826.222	361.056	125.556	389.889	614.167	2891.28	475.722	765.667	2120.44	1252	801.111	1340.44	1822.39	817.722	202.389	15.3333	541.833	51.6667	1133.5	531.278	1524.83	573.556	714.278	938	878.611	465.5	2812.44	3083.94	138.222	573.056	1043.28	219.556		7	240.111	366	193.556	139.278	2289.78	1286.22	2844.17	2516	251.833	511.611	329.611	631.833	45	43.5	200.389
8	1016.56	413.722	169.889	470.556	747.167	3142.28	585.389	905	2485.44	1399.67	1019.11	1645.44	2032.72	991.389	250.722	28	754.833	70	1385.83	672.611	1668.5	715.889	796.944	1083.33	1058.94	548.5	3214.44	3327.61	181.556	665.056	1169.61	239.889		8	284.944	390.667	204.556	196.944	2526.78	1457.56	3209.5	2744	254.167	542.944	346.944	633.5	68.3333	52.8333	261.056
9	1122.56	485.722	202.889	490.556	901.5	3314.61	782.389	978.667	2673.11	1609.67	1134.44	1780.44	2364.06	1127.06	296.389	37.6667	811.5	60	1594.83	809.611	1803.83	829.222	852.944	1224.33	1118.61	615.5	3363.44	3523.94	208.889	775.056	1290.28	285.556		9	358.944	434	246.556	187.944	2844.11	1729.89	3518.83	2942.67	294.5	641.278	410.278	740.167	84.6667	64.8333	324.389
10	1174.56	538.722	243.556	537.222	1030.83	3631.28	860.389	1034.33	2860.44	1688.67	1220.78	1994.44	2566.39	1244.06	361.056	52.3333	857.5	64.6667	1736.83	984.278	1831.17	847.222	953.611	1311.33	1234.61	675.167	3599.11	3643.94	254.556	903.389	1366.94	358.222		10	348.944	459	229.889	229.944	2992.78	1909.22	3699.5	3133.33	358.167	683.611	455.278	870.833	117	89.8333	378.389
11	1282.56	530.389	259.222	589.222	1162.5	3790.61	935.056	1074.33	2936.78	1631.33	1317.78	2002.44	2571.39	1228.39	424.722	72.3333	965.5	91	1875.83	1024.61	1849.83	829.222	984.278	1383.67	1337.61	752.5	3665.11	3634.94	281.556	968.722	1452.28	404.222		11	394.278	440	260.889	243.278	3151.11	2043.22	3972.83	3251	360.833	698.611	467.278	880.167	132.333	95.8333	401.389
12	1429.56	549.722	255.889	652.556	1266.5	3834.61	1087.39	1149	3093.44	1579.67	1363.44	2115.44	2423.72	1254.39	454.389	77.6667	985.5	95.6667	2003.83	1058.61	1813.17	913.222	1005.61	1349.67	1372.28	809.5	3793.11	3679.94	319.556	989.056	1566.28	437.222		12	426.111	452	264.556	275.944	3229.78	2224.56	4147.5	3235	413.833	687.611	442.278	858.833	144.667	97.1667	389.722
13	1514.22	587.389	319.889	660.556	1331.83	3832.28	1139.72	1188.33	3198.44	1861.33	1521.44	2256.44	2596.39	1236.06	427.722	82.3333	1029.83	99	2098.17	1200.28	1898.83	1023.89	1089.61	1417.67	1435.28	856.167	3975.11	3754.61	384.556	969.722	1643.94	412.889		13	457.278	450.333	270.556	291.611	3341.44	2396.22	4259.5	3353	402.833	722.278	443.944	814.833	139.667	114.167	452.722
14	1529.89	640.722	342.556	603.889	1438.5	3784.28	1208.72	1185.67	3323.78	2020	1604.44	2294.78	2876.06	1227.72	451.722	102	1118.5	103.667	2151.83	1218.94	1984.17	1072.22	1128.61	1514.33	1452.28	921.5	3965.11	3768.61	432.222	1059.39	1746.61	440.556		14	448.111	476.667	304.556	297.278	3422.11	2531.89	4324.83	3319.33	461.833	762.944	469.611	924.833	133.333	125.5	473.389
15	1661.22	600.722	333.222	639.222	1524.17	3792.94	1279.39	1160	3417.44	1983.67	1647.44	2364.44	2938.72	1227.06	487.389	106.667	1168.5	124	2251.17	1268.28	1930.83	1016.89	1116.28	1615	1496.94	976.833	4137.44	3746.28	453.222	1127.72	1798.61	470.222		15	491.611	480.333	319.222	325.944	3505.78	2641.22	4505.83	3403	497.5	769.944	527.944	986.833	173.667	139.167	487.056
16	1670.22	633.056	349.222	705.889	1591.83	3808.94	1311.06	1184	3513.78	2021.33	1729.11	2554.78	2763.39	1236.06	543.056	131.667	1147.5	122	2389.5	1324.28	1792.17	1006.56	1141.61	1574.67	1458.28	973.167	4234.11	3787.94	448.889	1190.72	1905.28	512.889		16	500.944	474.667	304.889	336.611	3546.11	2835.89	4521.17	3360	555.167	827.611	563.611	1034.5	188.667	159.5	504.056
17	1684.22	633.389	347.889	712.222	1662.5	3571.94	1384.06	1193.33	3565.11	2088.33	1809.78	2598.78	2469.72	1191.39	526.722	111.667	1165.83	134.333	2369.17	1342.61	1804.17	1018.22	1161.28	1553.33	1618.94	992.167	4256.11	3799.28	532.556	1155.06	1937.61	525.222		17	528.778	446	322.222	332.611	3509.44	2847.22	4581.83	3243	624.167	891.611	574.611	1046.83	187	163.5	496.722
18	1693.56	630.722	357.889	734.889	1706.17	3582.61	1412.72	1173.33	3592.78	2252	1971.44	2717.44	2583.72	1150.06	511.056	121.667	1274.5	140	2494.5	1434.94	1914.17	1126.89	1116.61	1560	1574.94	1039.17	4269.11	3665.94	606.222	1129.72	1904.94	520.889		18	549.778	478.333	334.889	334.944	3629.11	2928.22	4622.17	3207.33	599.167	895.944	546.278	1102.83	191	169.833	499.389
19	1765.89	645.722	407.889	729.556	1784.83	3481.28	1431.06	1247	3672.44	2379	2008.78	2816.44	2919.72	1176.72	532.722	131.333	1394.83	137.333	2577.17	1450.61	1894.17	1158.89	1111.61	1704.33	1539.61	1115.17	4343.11	3720.61	591.556	1170.06	1980.94	499.556		19	518.778	479.667	348.556	344.278	3590.44	2983.89	4667.5	3198.33	627.167	900.944	593.944	1183.5	194.667	166.5	532.722
20	1836.22	653.056	393.222	794.556	1837.83	3533.61	1447.39	1288	3721.78	2445	2032.11	2914.78	2892.06	1153.39	571.389	150.333	1312.5	166.667	2568.83	1456.94	1787.5	1076.89	1097.94	1781.67	1620.61	1111.5	4433.44	3731.61	620.889	1250.72	1950.61	508.556		20	550.778	494	363.889	362.278	3565.44	3015.56	4729.83	3127.33	700.833	962.278	614.611	1302.17	220.667	189.5	516.389
21	1840.22	648.722	399.889	821.222	1911.83	3456.28	1542.72	1252.33	3768.11	2388	2181.44	3055.11	2741.06	1141.06	573.722	143.333	1387.83	191.333	2705.17	1528.28	1621.83	931.889	1116.61	1750	1672.61	1119.17	4327.78	3712.61	627.222	1259.39	1994.61	603.889		21	519.778	524.667	361.889	382.278	3560.78	3049.22	4755.17	3081	747.5	1051.61	685.611	1265.5	251.667	185.833	571.056
22	1918.89	683.056	448.889	874.222	1950.17	3400.61	1541.72	1307	3920.44	2434.33	2164.44	3113.78	2480.06	1113.06	595.389	156	1539.83	176.333	2759.5	1527.28	1667.17	1004.22	1085.28	1702.67	1651.28	1160.83	4412.78	3649.28	636.889	1244.06	1934.28	616.222		22	595.611	500	401.222	429.611	3493.44	3060.56	4669.5	3042	830.833	1128.94	682.944	1245.83	225.667	199.167	546.722
23	1992.89	693.056	470.556	867.556	2027.17	3379.94	1602.72	1332.33	4055.11	2688.33	2347.44	3206.11	2390.39	1145.39	595.389	163	1679.5	191.667	2825.83	1641.61	1759.83	1115.22	1096.28	1699.67	1705.28	1232.5	4424.78	3597.28	671.889	1278.39	1928.94	573.222		23	567.778	511.333	360.556	418.278	3560.11	3050.22	4664.5	2960	848.5	1131.94	672.944	1348.83	262.333	207.167	564.722
24	2098.22	780.389	503.222	962.222	2030.5	3435.28	1601.06	1391.33	4049.44	2774	2419.44	3331.44	2533.06	1126.39	649.056	183.333	1687.5	223	2826.17	1659.94	1810.5	1175.56	1179.28	1670.33	1751.28	1299.17	4652.78	3513.94	721.556	1286.39	1903.28	561.556		24	605.444	565.667	415.556	431.611	3622.78	2944.56	4676.83	2888.67	851.167	1065.28	684.944	1467.83	212.667	210.167	593.389
25	2221.56	764.056	528.222	1014.89	2064.83	3414.28	1606.72	1415.67	4246.11	2920.67	2521.11	3397.11	2690.39	1116.39	676.056	200.333	1691.83	227.333	2963.5	1785.61	1791.5	1125.22	1141.61	1792.33	1827.94	1342.17	4550.11	3597.28	752.556	1379.06	1927.94	529.222		25	626.111	559.667	407.556	469.944	3549.78	2925.56	4756.17	2905.33	915.167	1116.28	654.278	1587.83	233.667	232.833	600.056
26	2254.89	786.056	545.222	1069.56	2136.17	3444.94	1606.06	1402.33	4228.78	3059	2544.78	3524.11	2652.72	1170.72	677.389	199.667	1881.5	257.333	3030.5	1865.94	1727.17	1071.22	1165.28	1849.33	1865.28	1362.17	4508.11	3537.61	751.889	1460.72	1996.61	546.222		26	641.444	581.667	471.889	489.278	3563.78	2936.56	4751.83	2903.67	947.167	1187.61	726.611	1653.83	261.667	223.5	592.056
27	2372.22	832.722	609.889	1091.56	2178.5	3394.61	1657.06	1440.67	4222.11	2965.67	2774.11	3683.78	2554.06	1190.39	701.389	194	1944.5	292	3227.17	1946.61	1712.83	1020.22	1164.94	1888	1962.94	1483.5	4422.11	3566.28	795.556	1394.06	2017.28	595.556		27	670.611	599	505.222	551.278	3553.11	2869.22	4849.83	2930.67	1010.5	1258.61	773.611	1713.83	294.333	239.167	643.389
28	2442.89	860.056	611.222	1150.89	2155.17	3442.61	1660.39	1510	4378.78	2920.67	2752.11	3796.11	2534.06	1297.06	681.389	221.667	2074.83	304.333	3227.17	2003.28	1694.5	1134.89	1235.61	1872.33	1986.61	1482.83	4533.78	3539.61	802.556	1439.72	1974.94	601.556		28	702.111	682.667	519.556	584.278	3551.78	2860.89	4765.83	2906.33	1095.83	1346.28	840.944	1704.5	317	229.833	631.722
29	2543.56	923.722	655.889	1201.89	2204.5	3430.94	1657.72	1483.67	4431.44	3081	2881.11	4030.11	2452.39	1278.72	726.389	254.667	2188.17	319.333	3345.5	2108.94	1774.5	1266.22	1273.61	1879.33	2022.61	1617.5	4516.11	3463.28	825.222	1448.72	2046.28	599.889		29	717.944	701.667	606.222	611.278	3592.11	2764.89	4797.83	2856.67	1124.5	1417.94	804.278	1882.5	312.667	249.5	656.056
30	2649.22	960.722	742.556	1274.56	2234.17	3432.94	1664.72	1550.33	4508.44	3203.67	2914.44	4029.78	2522.39	1325.06	775.389	266.333	2276.83	366.333	3342.5	2237.94	1888.83	1290.22	1329.61	1936.67	2049.94	1672.83	4583.11	3532.94	906.222	1504.39	2103.61	567.556		30	774.444	747.333	619.889	647.611	3624.78	2720.89	4790.83	2862.33	1154.83	1360.94	847.611	1999.17	288.667	250.167	685.056
31	2738.56	1009.72	743.889	1309.22	2273.83	3390.28	1728.06	1604	4601.44	3254.67	3043.78	4177.44	2716.72	1344.39	777.056	281	2452.5	374.333	3530.17	2381.94	1921.17	1346.89	1367.61	2007.33	2146.61	1716.5	4668.78	3590.28	846.889	1547.72	2102.61	582.222		31	746.778	783.333	643.222	665.944	3630.11	2643.56	4794.83	2788	1203.17	1346.28	824.278	2089.5	310.333	280.5	719.722
32	2795.22	1087.72	850.556	1417.89	2292.83	3424.61	1744.72	1642.67	4672.78	3336.67	3126.78	4358.11	2787.72	1407.72	796.389	292.667	2584.5	385	3695.17	2488.28	2024.5	1274.56	1414.28	2046.33	2217.61	1833.17	4546.11	3580.28	941.889	1647.06	2141.94	592.889		32	765.944	767	653.222	731.611	3575.44	2562.22	4882.17	2838.67	1239.5	1380.61	839.278	2156.83	336.667	304.5	747.389
33	2897.89	1110.06	856.222	1429.22	2336.17	3422.61	1740.72	1693	4700.78	3450	3203.44	4373.78	2886.72	1530.06	845.722	322.667	2709.83	443.333	3805.17	2584.94	2048.17	1280.56	1461.28	2040	2214.61	1824.5	4597.11	3619.28	989.222	1636.39	2143.28	595.889		33	824.111	829.667	701.889	791.944	3509.78	2583.89	4872.5	2811.67	1269.5	1473.28	848.944	2162.17	379.333	294.833	742.722
34	2953.56	1159.72	891.889	1493.89	2377.17	3377.61	1806.72	1715.33	4845.44	3537.67	3251.11	4480.44	2912.06	1595.06	907.056	369	2837.17	471.333	3844.5	2689.94	1990.5	1339.89	1572.28	2166.67	2340.61	1938.5	4480.44	3646.61	1046.22	1702.72	2198.61	634.889		34	835.444	902.333	764.556	800.944	3569.11	2478.22	4866.83	2833.33	1329.5	1597.61	885.278	2334.83	411.333	323.167	776.389
35	2941.22	1188.39	910.889	1538.89	2474.5	3315.94	1707.39	1733	4998.78	3578.67	3383.11	4625.11	2924.72	1614.39	915.056	397	2940.17	464.667	3886.83	2829.28	2083.5	1529.22	1618.28	2189.33	2373.94	1937.17	4459.78	3631.28	1053.22	1753.06	2295.61	646.889		35	860.444	897.333	778.889	819.944	3528.11	2466.89	4941.5	2830.33	1361.17	1569.94	907.611	2422.83	432	321.833	808.389
36	3040.22	1246.39	919.889	1656.89	2467.17	3274.94	1776.72	1781.33	4947.44	3682.33	3376.11	4699.78	3025.72	1697.06	968.389	439	2939.5	509.667	4017.17	2868.94	2164.5	1591.89	1708.94	2258.67	2464.94	2036.17	4349.44	3531.28	1089.22	1820.06	2422.28	650.222		36	926.778	940.667	778.889	886.611	3575.44	2416.56	4862.5	2724.33	1478.17	1623.61	935.278	2566.5	420	362.167	831.389
37	3190.56	1304.72	952.222	1693.89	2410.83	3196.28	1785.39	1752.33	5013.44	3777.67	3520.11	4866.78	3183.06	1817.39	962.056	428.667	2959.83	530.667	4103.83	3043.61	2244.17	1557.89	1790.94	2356.33	2464.94	2076.5	4181.78	3527.28	1134.89	1858.39	2524.61	667.889		37	942.278	967.333	843.889	894.278	3455.44	2287.56	4857.5	2733	1446.5	1651.94	964.611	2588.83	414.333	370.167	843.389
38	3202.89	1283.72	982.889	1710.56	2505.17	3138.28	1806.39	1809	5083.78	3850.67	3563.44	4804.44	3344.39	1858.72	985.056	467	3033.5	525.333	4055.83	3045.28	2331.5	1639.56	1869.94	2447	2490.94	2073.83	4169.11	3518.94	1178.22	1877.39	2672.28	670.556		38	932.444	984	890.889	925.944	3457.11	2295.56	4748.17	2674	1486.83	1608.61	1011.28	2639.5	446.333	382.167	898.722
39	3319.56	1302.06	987.889	1772.56	2483.83	3070.61	1801.06	1829	5151.44	3940	3758.44	4910.44	3344.72	1917.39	1042.39	522.333	3053.17	527.333	4100.83	3154.61	2369.5	1663.56	1991.28	2485	2436.94	2165.17	4046.44	3440.61	1243.56	1964.39	2629.28	683.889		39	895.278	975.333	899.889	958.278	3338.78	2231.89	4685.5	2632.67	1573.83	1725.94	977.611	2740.17	520.333	408.5	905.389
40	3248.22	1359.72	1050.22	1820.56	2501.5	2925.28	1826.39	1862	5196.11	3991.33	3728.11	4998.11	3578.72	2048.72	1095.06	601.333	3177.83	581.667	4137.5	3157.61	2434.5	1697.56	2060.94	2603.33	2535.94	2179.17	3902.44	3453.61	1346.22	1980.39	2679.94	705.889		40	913.611	969.333	896.556	955.944	3290.11	2245.89	4681.5	2608.67	1625.5	1800.61	1108.61	2768.83	580.667	449.5	986.056
41	3226.56	1384.72	1082.56	1815.22	2447.83	2781.28	1733.06	1821.67	5377.78	4109.67	3804.11	5079.11	3586.06	2095.72	1151.06	585.333	3181.17	572	4096.83	3196.61	2497.83	1767.56	2171.94	2661.33	2460.94	2169.17	3874.44	3373.94	1331.22	2070.39	2704.61	768.556		41	999.111	964.667	917.556	939.278	3167.44	2169.89	4605.17	2455.67	1653.17	1803.61	1134.28	2864.17	560.667	467.167	1001.72
42	3241.89	1412.72	1060.89	1856.56	2494.17	2656.94	1820.06	1885	5260.11	4231.67	3862.44	5064.44	3755.06	2135.06	1199.72	625.667	3175.17	592.667	4135.5	3242.28	2528.83	1835.89	2249.94	2687.67	2479.28	2170.5	3670.78	3331.94	1404.22	2127.39	2873.61	839.889		42	974.611	1034.33	947.556	937.278	3128.78	2151.56	4602.83	2444	1699.83	1896.94	1147.28	3040.5	568.333	474.167	1079.72
43	3189.89	1380.72	1057.56	1898.56	2490.5	2536.94	1748.72	1852.67	5346.78	4213	3920.11	5182.44	3843.72	2138.06	1251.72	680.667	3181.83	581.333	4148.83	3318.94	2546.83	1931.89	2338.94	2831.67	2399.61	2309.5	3604.78	3279.28	1466.56	2112.72	2899.94	865.222		43	981.444	1047.67	989.222	962.278	3030.44	2117.56	4531.5	2356.33	1719.17	1917.61	1188.61	3123.83	584	497.5	1065.06
44	3092.22	1396.39	1049.22	1871.56	2504.83	2425.94	1751.72	1843.67	5402.78	4270.67	3984.11	5153.44	4013.72	2267.72	1236.06	733.333	3245.5	639	4215.17	3344.28	2626.17	2002.56	2407.28	2864.67	2393.61	2266.83	3465.11	3241.28	1533.22	2174.72	2981.28	910.556		44	943.444	1017.67	958.889	977.611	2959.78	2063.89	4293.83	2238.67	1759.83	1960.61	1224.61	3171.5	605.667	496.833	1123.72
45	3034.22	1386.72	1103.56	1867.56	2535.17	2250.28	1663.39	1889	5430.78	4327.67	4006.44	5271.44	4158.39	2315.06	1333.39	786.333	3232.83	620	4205.17	3463.61	2653.17	2039.56	2514.28	3024	2402.28	2304.5	3423.44	3150.94	1549.22	2193.06	3007.61	909.889		45	969.278	1070.33	996.889	988.944	2819.78	1958.22	4206.5	2158.33	1805.5	1994.94	1208.61	3141.17	658.667	511.833	1137.06
46	3050.89	1384.72	1124.22	1934.22	2517.5	2197.28	1693.39	1802.67	5424.44	4389.67	4045.11	5232.78	4202.06	2309.72	1330.39	777.333	3203.83	634.667	4175.5	3493.61	2719.83	2080.56	2647.28	3083	2452.94	2304.17	3320.11	3104.94	1634.22	2280.39	3114.28	960.889		46	953.611	997.333	956.222	958.944	2749.44	1896.89	4096.5	2075.67	1872.17	2036.61	1202.61	3271.5	705.667	550.167	1200.39
47	2968.22	1346.72	1143.56	1981.89	2520.17	2067.94	1658.06	1838.33	5529.78	4398.33	4162.44	5327.78	4275.72	2394.06	1368.06	852	3136.17	645.667	4199.83	3549.61	2707.5	2181.89	2673.28	3140.33	2488.28	2281.5	3284.44	3102.28	1646.89	2317.72	3098.94	985.556		47	937.611	991.667	949.889	971.944	2584.44	1829.89	3888.83	1998	1831.5	2016.61	1223.28	3246.5	746.333	578.833	1229.06
48	2919.89	1346.72	1084.89	1980.89	2505.5	1977.61	1609.72	1827.67	5434.44	4412	4092.11	5281.11	4446.72	2382.39	1457.72	896	3152.17	689	4180.5	3490.94	2775.5	2165.22	2700.94	3157.67	2488.94	2338.17	3186.78	2927.28	1676.89	2398.06	3211.61	1055.56		48	935.111	981.333	957.556	972.611	2501.44	1753.22	3829.17	1928.67	1757.17	2012.94	1208.28	3252.17	733	627.167	1249.06
49	2866.22	1352.06	1075.89	1957.89	2504.5	1954.94	1609.72	1838.33	5308.78	4378.67	4028.78	5198.11	4410.72	2417.06	1512.72	916	3115.5	659.667	4167.83	3519.61	2846.83	2200.22	2720.94	3118.33	2481.94	2275.5	3079.44	2893.28	1774.56	2346.72	3118.94	1097.56		49	937.111	985.333	960.222	959.278	2415.11	1719.89	3670.83	1855	1754.5	1998.61	1190.28	3201.17	782.333	628.167	1295.72
50	2738.56	1293.39	1067.22	2000.56	2509.5	1811.61	1538.39	1751.33	5385.78	4298.67	4037.44	5328.11	4564.39	2417.72	1535.72	958.667	3194.5	682	4146.17	3607.94	2889.83	2219.89	2831.94	3236.67	2356.94	2275.5	3033.11	2848.94	1744.22	2405.72	3257.28	1132.22		50	938.444	985.667	968.222	935.944	2247.11	1667.56	3576.5	1768.33	1777.17	1960.94	1246.94	3256.17	753.667	650.833	1303.06
51	2650.56	1312.72	1102.22	1961.22	2492.17	1764.28	1514.72	1724.33	5263.78	4299.33	4011.44	5147.78	4660.72	2402.72	1623.06	1014.67	3120.5	638	4139.5	3624.61	2897.83	2295.56	2929.61	3198	2410.28	2341.17	2995.11	2780.28	1829.89	2470.72	3270.28	1183.56		51	923.944	951	955.222	942.611	2158.78	1596.22	3384.5	1697.67	1763.83	2066.94	1272.61	3343.83	821	676.5	1320.72
52	2609.89	1292.06	1089.22	1964.56	2416.83	1708.28	1479.72	1680	5160.44	4307	4086.78	5248.44	4793.72	2440.72	1629.06	1007.67	3190.5	703	4097.5	3593.61	2874.83	2333.89	2957.94	3228.67	2389.28	2291.83	2925.44	2738.61	1893.89	2458.06	3324.28	1221.56		52	930.944	1001.67	950.889	910.611	2025.78	1520.22	3307.17	1576.67	1805.83	2091.28	1273.28	3355.83	828.333	693.5	1375.06
53	2513.56	1266.72	1093.89	1947.22	2443.5	1663.28	1417.39	1638.67	5245.78	4231	4083.11	5278.78	4857.39	2439.39	1666.06	1097	3245.83	711.333	4103.17	3574.28	2919.83	2296.56	2928.28	3356.33	2421.94	2366.5	2917.78	2676.61	1923.56	2566.39	3293.61	1257.56		53	890.611	932.667	964.222	914.278	1952.78	1447.22	2996.5	1548	1900.17	2140.28	1288.94	3479.5	868	686.5	1420.06
54	2448.22	1250.39	1107.22	1933.56	2415.5	1618.28	1370.39	1610.67	5201.11	4198.67	4161.44	5213.11	4860.39	2433.72	1679.72	1098.67	3108.5	720	4019.83	3619.61	2939.17	2317.56	3011.28	3272.67	2425.28	2384.17	2913.44	2577.28	1942.56	2594.39	3377.61	1297.56		54	882.111	923.667	954.556	901.278	1819.44	1427.89	2898.17	1447.67	1936.83	2245.28	1272.28	3481.5	896	739.167	1453.06
55	2414.22	1208.06	1042.22	1947.22	2376.83	1545.94	1372.39	1583	5108.78	4136.67	4113.11	5186.11	4939.39	2456.72	1768.39	1135.33	3101.83	682	4040.83	3516.61	2995.17	2397.56	3077.28	3326.33	2391.94	2404.83	2873.44	2502.28	2012.89	2602.39	3357.28	1339.89		55	843.944	945.333	961.889	910.278	1709.78	1363.22	2708.5	1450.33	2015.5	2241.61	1286.94	3585.83	876.667	757.833	1479.06
56	2317.89	1212.39	1052.56	1942.89	2397.17	1464.94	1347.39	1503.33	5200.11	4231.67	4219.78	5188.11	4915.39	2481.39	1736.72	1165	3190.17	720.333	3893.5	3514.94	2999.83	2422.56	2993.61	3430.67	2363.94	2346.5	2842.78	2451.28	2041.56	2668.06	3371.94	1351.89		56	830.444	898	949.556	903.944	1520.44	1277.22	2591.83	1341	2013.5	2353.61	1342.61	3631.5	922	757.167	1493.39
57	2278.89	1186.72	1035.56	1918.22	2326.17	1484.94	1249.06	1493.67	5103.11	4173	4244.11	5237.78	4958.06	2499.72	1755.06	1176.67	3146.17	722	3857.83	3558.61	3013.17	2405.22	3138.28	3468.33	2433.94	2375.5	2881.78	2391.61	2053.89	2710.39	3372.94	1408.22		57	816.444	886.667	932.556	896.278	1502.44	1234.22	2396.5	1316.33	2084.17	2266.94	1359.28	3543.83	948.333	782.5	1508.72
58	2203.56	1185.39	1021.22	1860.89	2390.83	1443.61	1209.39	1470.67	5155.78	4124.67	4144.78	5182.44	5052.06	2532.39	1836.72	1228.33	3188.83	751.333	3821.17	3654.94	3126.17	2395.89	3126.61	3445.33	2454.94	2420.83	2789.44	2305.61	2169.22	2714.39	3454.28	1431.22		58	839.778	900	981.222	927.278	1407.11	1175.22	2290.83	1229.67	2145.5	2298.61	1419.94	3627.83	942	810.167	1522.06
59	2122.56	1174.06	1038.56	1907.22	2326.5	1387.61	1217.06	1386.33	5160.44	4109	4164.44	5291.11	5153.72	2478.72	1790.39	1248.33	3166.17	769	3850.83	3571.61	3018.5	2522.22	3101.94	3408	2477.28	2413.17	2742.78	2276.94	2202.89	2769.06	3449.61	1453.56		59	905.278	892.333	956.222	912.944	1314.44	1109.89	2236.5	1218.33	2174.17	2389.94	1417.94	3620.17	959.333	822.167	1556.06
60	2176.56	1127.06	1052.22	1851.22	2273.17	1344.28	1158.39	1353.33	5068.44	4098.67	4292.11	5220.44	5205.72	2506.06	1895.06	1293.67	3211.17	757.333	3844.5	3702.94	3061.5	2497.56	3198.94	3426	2513.94	2423.17	2796.78	2341.28	2217.89	2767.39	3403.28	1473.56		60	823.444	888	972.556	933.278	1206.78	1074.56	2113.17	1156.67	2159.5	2380.61	1423.61	3677.83	978.667	839.833	1571.39
61	2068.89	1161.39	1030.56	1857.56	2223.5	1328.94	1103.39	1334	4975.78	4038	4250.44	5267.44	5249.39	2490.39	1874.39	1289.33	3206.17	796.667	3819.83	3670.61	3110.83	2512.89	3217.94	3487	2516.61	2404.83	2792.44	2296.61	2315.22	2777.06	3407.28	1511.89		61	827.278	882.333	954.889	921.611	1082.11	1005.89	2009.83	1119	2189.17	2439.61	1474.28	3635.83	987.667	852.833	1571.39
62	2033.89	1105.06	1052.22	1845.22	2277.17	1312.94	1145.72	1256.67	4943.78	3979.33	4105.78	5161.78	5310.39	2473.06	1907.06	1301.33	3169.5	774.667	3855.17	3650.61	3187.5	2465.22	3261.61	3564.33	2565.94	2437.5	2778.78	2246.94	2324.89	2939.06	3479.61	1566.89		62	831.778	893.333	972.556	931.278	1119.11	956.222	1983.17	1051.67	2226.5	2503.94	1385.28	3718.17	988	886.167	1613.39
63	1958.56	1150.39	1052.22	1819.56	2195.83	1266.28	1084.72	1243.33	4876.44	4027.33	4360.11	5203.44	5327.72	2511.72	1965.06	1352	3221.5	844.667	3794.83	3519.28	3221.83	2536.22	3288.28	3625.33	2510.94	2451.17	2810.44	2270.94	2368.22	2872.06	3439.94	1547.56		63	794.944	874.667	967.556	936.944	1016.78	924.889	1844.5	1025.33	2286.83	2544.61	1491.28	3779.17	1046.67	865.167	1623.39
64	2013.22	1098.72	982.556	1823.56	2137.83	1243.28	1066.06	1182	4846.78	3895.67	4233.78	5102.11	5235.72	2444.06	1977.72	1376	3235.83	827.333	3758.17	3601.94	3224.17	2538.89	3407.94	3596.33	2552.28	2415.5	2701.78	2187.28	2409.22	2983.39	3540.94	1549.89		64	813.611	857.333	951.222	902.278	977.444	899.222	1768.17	995.333	2327.83	2518.61	1484.61	3713.17	1073.33	912.167	1628.06
65	1921.89	1081.39	1021.89	1785.22	2185.17	1239.94	1093.06	1170.67	4846.78	3954.67	4294.44	5036.78	5303.06	2454.39	1954.72	1374.33	3167.83	844.333	3811.83	3696.28	3178.17	2538.89	3359.61	3643.33	2635.61	2441.83	2794.44	2142.94	2408.89	2929.72	3468.61	1596.22		65	827.778	885.667	968.889	897.611	914.778	843.889	1706.17	1002.67	2349.5	2552.61	1514.94	3786.83	1085.67	951.167	1720.39
66	1839.22	1083.06	1029.89	1796.22	2181.5	1215.61	1065.72	1196.33	4739.78	3927.33	4190.78	5073.44	5423.06	2411.39	1963.72	1359.33	3141.17	844.667	3749.83	3630.61	3165.83	2565.56	3446.28	3603.33	2592.61	2487.17	2664.11	2132.94	2489.89	2956.06	3547.61	1602.56		66	756.611	872	982.889	892.944	880.111	821.556	1649.83	981.667	2346.5	2509.61	1536.28	3721.17	1050.33	933.5	1675.39
67	1833.56	1067.06	1012.22	1820.22	2154.17	1200.94	1053.06	1179.67	4691.44	3919.67	4253.44	5098.11	5443.72	2358.72	1978.06	1406.33	3230.17	871.333	3737.17	3630.28	3177.17	2560.56	3436.94	3583	2665.61	2437.5	2701.78	2085.61	2577.56	2975.39	3496.28	1606.89		67	851.611	845	974.556	850.611	861.111	787.222	1615.83	920	2333.17	2601.28	1510.28	3659.5	1065	946.167	1703.06
68	1845.56	1039.06	966.556	1807.89	2181.17	1157.61	1062.06	1102.33	4661.78	3782	4119.11	5041.78	5462.06	2371.39	2017.72	1401.67	3160.5	904.667	3781.17	3568.28	3236.83	2617.89	3499.94	3652	2655.61	2459.5	2695.44	2054.94	2619.89	3021.06	3512.61	1672.56		68	778.944	871	947.556	905.944	832.778	771.222	1540.17	932.333	2421.17	2570.94	1528.61	3770.83	1059	982.833	1732.39
69	1743.22	973.056	980.889	1755.89	2141.83	1088.28	1048.72	1116.67	4715.44	3717	4097.44	4874.44	5532.72	2409.06	2019.39	1436.67	3181.5	919.667	3766.17	3571.28	3274.17	2549.22	3564.61	3717.33	2606.61	2459.83	2708.11	2085.94	2721.56	3050.72	3493.28	1688.56		69	817.778	829.667	1001.22	876.611	773.444	756.556	1554.17	923	2363.17	2618.61	1534.28	3770.17	1122.33	979.833	1728.06
70	1737.89	992.722	994.556	1755.56	2134.17	1112.28	992.389	1081.67	4653.44	3659	4103.78	4925.44	5536.06	2321.72	2030.72	1439.67	3078.83	893.667	3721.83	3523.61	3335.5	2588.89	3507.94	3940.67	2692.61	2510.83	2732.78	2078.94	2693.89	3099.39	3547.94	1722.22		70	809.278	831	981.889	845.611	775.444	719.889	1471.5	926.667	2416.17	2633.28	1472.28	3809.17	1117	993.833	1750.39
71	1696.89	967.722	965.889	1742.22	2058.83	1072.61	964.056	1053.33	4511.44	3622.67	4071.11	4773.11	5561.39	2327.06	2018.72	1458.33	3124.83	887	3748.5	3576.61	3274.17	2638.22	3576.61	3766.67	2673.28	2550.5	2649.78	2045.94	2740.22	3179.39	3497.28	1671.89		71	776.778	811.667	956.222	855.278	731.778	695.556	1507.83	869.667	2458.83	2658.94	1556.61	3739.17	1120.33	993.5	1794.39
72	1685.22	927.722	934.222	1724.89	2130.5	1029.61	960.056	1053.33	4593.11	3529.33	4042.11	4830.78	5524.39	2378.39	2052.72	1487.33	3113.17	924	3734.83	3543.61	3319.17	2608.22	3497.94	3745	2656.28	2555.83	2676.44	1975.28	2740.56	3153.72	3488.94	1789.56		72	823.278	797	946.889	839.944	747.778	697.222	1441.17	902	2519.83	2673.94	1497.61	3690.83	1130	1025.17	1741.06
73	1707.56	916.056	971.556	1673.89	2065.17	1012.28	937.722	1063	4476.44	3504.33	4028.44	4667.44	5623.06	2251.39	2014.39	1478.67	3023.5	887.667	3769.83	3532.61	3335.5	2587.89	3590.61	3705.67	2597.61	2573.17	2585.11	2078.94	2758.89	3157.72	3515.61	1781.89		73	776.944	815	937.222	887.944	692.111	696.889	1423.17	872.333	2598.17	2675.61	1545.94	3709.17	1167.33	1036.83	1815.06
74	1642.89	916.056	941.222	1611.89	2002.17	966.278	916.056	1054.33	4470.78	3419.33	4013.78	4643.44	5614.06	2259.39	2024.06	1477.67	2893.5	958	3692.17	3531.61	3339.17	2644.56	3594.61	3645	2636.94	2552.5	2566.78	1960.94	2809.22	3170.06	3418.94	1831.22		74	815.111	790	953.222	911.611	688.111	684.889	1436.83	825	2610.5	2725.28	1526.94	3809.5	1180	1080.17	1759.06
75	1577.56	919.056	929.889	1605.22	2008.83	953.278	912.389	966.333	4440.44	3468.33	3928.78	4677.44	5708.06	2285.06	1969.72	1492.67	2746.5	937	3772.5	3503.61	3356.5	2602.89	3486.61	3744.67	2675.61	2554.5	2581.11	1979.94	2804.89	3141.72	3418.61	1816.22		75	755.778	812	966.556	832.278	645.444	623.556	1349.83	813.333	2625.83	2742.94	1579.28	3762.5	1152.67	1075.17	1816.72
76	1555.22	872.056	906.889	1617.22	2021.83	943.611	938.056	1002.67	4258.44	3310	3929.78	4439.44	5761.39	2269.06	2068.72	1504.67	2719.83	973.333	3771.83	3508.28	3328.5	2657.22	3534.61	3788	2596.28	2595.83	2616.44	1910.94	2914.22	3192.39	3370.61	1839.89		76	792.111	804	976.556	852.944	662.111	621.222	1385.5	819	2657.17	2699.94	1589.61	3805.17	1188	1082.5	1818.72
77	1543.22	832.389	896.889	1620.89	1953.5	843.944	877.389	917.667	4304.11	3312	3891.11	4444.44	5637.39	2218.39	2005.39	1556.67	2765.83	979.333	3711.17	3435.28	3343.83	2701.56	3601.28	3775	2634.94	2516.17	2500.11	1838.28	2901.56	3264.06	3413.28	1857.22		77	755.778	742.333	944.222	826.278	653.444	649.889	1311.5	778.333	2650.5	2744.61	1561.61	3815.17	1190	1093.83	1863.06
78	1481.22	826.389	904.222	1568.22	1941.17	862.278	877.389	916	4251.44	3265.33	3882.78	4374.44	5737.06	2248.72	1998.72	1503	2698.5	1009.67	3762.83	3479.61	3371.5	2647.89	3611.61	3739	2625.61	2511.5	2544.11	1903.94	2889.89	3196.72	3461.94	1839.56		78	733.111	737.333	924.222	825.611	605.444	585.889	1312.5	755	2770.83	2765.61	1587.94	3806.83	1192.67	1093.83	1871.39
79	1427.89	757.389	864.222	1554.56	1922.17	790.611	873.389	850.667	4187.44	3187.33	3793.78	4286.44	5717.72	2183.39	2031.39	1532	2713.83	1009.33	3715.5	3457.28	3429.5	2677.89	3557.61	3778.67	2602.28	2579.17	2443.11	1886.61	2915.56	3136.72	3358.61	1883.89		79	760.111	746	939.556	798.611	628.111	566.222	1336.83	784.333	2760.5	2805.28	1638.61	3760.83	1203.67	1100.17	1894.72
80	1393.89	751.389	868.889	1484.89	1882.17	787.611	865.389	862.667	4145.44	3158.33	3741.44	4222.44	5747.06	2198.72	1961.72	1539	2675.5	981.667	3668.5	3412.61	3466.5	2578.56	3555.94	3798.33	2603.94	2550.83	2457.44	1783.28	2962.56	3190.06	3412.94	1928.22		80	711.944	751.667	937.222	818.611	602.778	571.889	1297.17	742.333	2787.17	2834.28	1598.94	3702.83	1204.33	1101.5	1875.39
81	1302.56	750.389	822.889	1481.56	1863.17	805.611	834.722	864.333	4117.11	3110.33	3715.11	4113.11	5630.06	2184.06	2009.72	1550	2617.17	1022	3737.83	3363.94	3404.5	2654.56	3508.61	3787.67	2524.61	2573.17	2354.78	1782.61	2950.89	3301.06	3409.94	1919.56		81	722.278	693.667	904.889	789.611	616.778	595.889	1341.17	801	2796.17	2875.28	1554.94	3814.83	1239.33	1082.83	1905.39
82	1299.56	673.722	820.889	1460.56	1783.17	735.944	809.056	847.667	4081.78	3073	3631.11	4094.44	5729.06	2148.39	2031.72	1546.67	2479.83	1047.33	3690.83	3415.61	3477.5	2633.22	3572.61	3795.33	2527.94	2544.17	2370.44	1737.61	3055.56	3351.72	3380.94	1927.89		82	777.278	702	926.889	761.611	573.444	563.222	1331.83	761.667	2828.83	2868.28	1596.94	3667.83	1215.33	1152.17	1966.06
83	1263.22	670.389	778.556	1442.89	1751.83	707.611	810.722	827	4015.11	3052.33	3639.44	3927.44	5705.72	2082.72	1976.72	1527.33	2493.17	1042	3758.5	3400.94	3491.17	2616.22	3482.94	3799	2433.94	2500.17	2364.44	1696.94	3033.56	3298.06	3426.28	1952.89		83	726.278	702.333	884.889	781.278	581.778	540.222	1283.5	734.667	2898.83	2839.61	1584.28	3716.83	1251.67	1184.5	1966.06
84	1228.89	673.056	810.222	1358.22	1775.17	688.611	736.389	779.333	3994.11	2892.67	3590.11	3825.44	5740.39	2093.06	1923.72	1532	2513.17	1029.33	3732.83	3295.94	3432.83	2657.56	3450.94	3795	2542.28	2509.83	2312.78	1664.28	2959.89	3338.72	3386.94	1971.89		84	745.278	678	880.889	713.611	539.444	574.222	1270.17	722.333	2978.17	2826.28	1567.28	3718.17	1252	1191.83	1943.39
85	1199.89	606.722	788.556	1353.89	1717.17	632.278	722.722	760.333	3995.78	2865.67	3561.11	3761.44	5811.39	2092.39	1975.39	1527.33	2483.5	1060.33	3722.83	3331.61	3378.5	2651.56	3445.28	3741	2491.61	2471.5	2336.11	1586.61	2987.22	3377.72	3427.61	1983.56		85	727.611	689.333	853.889	747.611	546.444	569.222	1352.5	685	2916.83	2922.61	1579.94	3700.83	1262.67	1225.83	1992.72
86	1169.56	599.389	768.222	1347.56	1668.17	626.278	703.056	741.333	3851.78	2795	3487.44	3650.78	5701.39	2080.06	2004.06	1572	2429.5	1097	3651.5	3292.28	3418.83	2646.22	3473.28	3768.33	2354.94	2465.5	2287.44	1544.28	3116.22	3333.06	3458.61	2027.22		86	743.944	657.667	863.556	708.278	499.444	556.889	1298.83	744.333	2958.83	2939.28	1580.28	3622.5	1277.33	1183.17	1988.06
87	1141.56	589.056	740.222	1283.89	1694.5	613.278	718.056	725.333	3846.11	2717	3495.11	3587.78	5611.06	2032.39	2008.06	1565.33	2346.17	1077.33	3536.5	3255.94	3382.17	2689.22	3497.61	3791.67	2386.61	2528.83	2262.78	1523.28	3066.56	3411.39	3429.94	2022.56		87	675.778	656	836.889	702.611	543.778	566.889	1211.17	666	3036.17	2913.94	1615.61	3694.83	1301	1224.5	1997.72
88	1103.56	574.722	772.889	1272.22	1626.17	556.611	702.722	703.333	3837.11	2648	3427.44	3513.44	5649.39	2033.39	1997.06	1531	2331.17	1052.67	3521.83	3193.61	3418.83	2664.89	3401.94	3761.67	2365.28	2373.5	2286.44	1486.28	3071.89	3463.39	3393.61	1970.89		88	729.611	650	810.222	703.611	509.778	557.889	1262.83	685.667	3002.5	2849.28	1654.28	3660.5	1290.33	1284.17	2039.06
89	1044.89	521.722	737.889	1303.22	1566.5	539.611	648.389	678	3804.78	2588.67	3363.11	3427.44	5606.72	1992.72	2009.06	1567	2210.17	1114	3459.5	3140.94	3442.5	2645.89	3350.61	3624.33	2253.28	2411.5	2208.11	1429.94	3100.22	3431.06	3487.28	2031.89		89	707.778	626	847.889	690.944	504.444	532.222	1207.83	658.667	3035.5	2942.61	1619.94	3631.5	1306.33	1229.17	2026.06
90	1032.56	494.056	721.889	1241.89	1574.83	511.278	648.722	640.667	3720.11	2582.33	3386.11	3308.44	5496.39	1965.39	1990.72	1541	2179.5	1086	3504.83	3137.28	3331.5	2665.22	3390.94	3720	2256.28	2306.5	2236.44	1465.61	3057.22	3406.72	3471.94	2054.56		90	690.778	596.667	848.556	671.944	497.444	528.556	1260.83	641.667	3031.83	2924.94	1664.61	3682.83	1331.33	1277.5	2087.72
91	1012.22	520.389	677.222	1158.56	1520.83	516.944	638.389	592	3702.44	2471.33	3219.44	3332.11	5568.72	1942.39	1944.39	1554	2206.17	1154.33	3432.83	3101.61	3334.5	2616.22	3337.28	3633.67	2268.61	2421.83	2185.11	1344.61	3077.22	3487.39	3448.94	2071.56		91	706.944	581	798.556	678.278	497.778	555.556	1224.17	657.333	3142.5	2867.28	1652.28	3600.5	1324.33	1277.5	2057.06
92	977.222	473.389	658.889	1178.89	1521.5	466.278	611.389	622.333	3604.11	2479	3272.78	3141.11	5534.72	1970.72	1964.39	1602.67	2184.5	1104.33	3472.17	3024.61	3336.5	2624.22	3267.94	3659.67	2233.28	2380.17	2180.78	1351.61	3081.89	3513.06	3411.61	2050.22		92	635.944	558.333	789.556	639.611	511.778	515.556	1237.17	689.333	3187.83	2915.94	1600.61	3682.17	1334.33	1244.17	2051.72
93	924.556	470.056	654.222	1114.56	1428.5	453.611	579.389	587	3565.78	2463.67	3230.11	3158.11	5525.72	1903.72	1923.72	1599.33	2073.83	1133.33	3400.17	2993.28	3481.5	2593.89	3254.61	3662	2126.61	2320.5	2239.44	1351.61	3017.22	3433.72	3408.28	2058.89		93	644.778	537.333	779.889	613.278	498.444	562.889	1260.17	611.667	3188.17	2856.61	1629.28	3585.17	1342.33	1254.83	2072.06
94	870.222	433.389	635.556	1110.89	1398.17	416.278	563.389	576.333	3506.11	2443.33	3217.11	2961.78	5566.06	1858.06	1953.06	1577.33	1965.83	1121.67	3331.17	2930.61	3315.83	2550.56	3212.28	3644	2122.94	2373.5	2192.44	1348.61	3005.22	3408.72	3391.61	2033.56		94	684.278	521.667	745.222	596.944	462.111	570.222	1269.17	624	3193.5	2945.28	1609.28	3616.5	1337.33	1295.17	2068.06
95	899.556	422.389	635.556	1086.22	1323.83	412.944	563.389	548.333	3498.78	2297.33	3230.78	2915.44	5542.06	1897.72	1896.39	1565.67	1837.5	1105.67	3351.83	2952.94	3327.83	2573.56	3205.61	3613.67	2121.61	2376.17	2260.11	1370.61	3040.22	3446.06	3387.28	2077.56		95	683.111	538	744.222	612.278	477.778	540.222	1196.17	589	3237.5	2896.94	1585.94	3536.5	1361.33	1302.83	2042.72
96	858.556	407.389	597.889	1052.89	1291.5	355.944	512.722	536.333	3446.78	2252	3134.78	2770.44	5418.39	1857.39	1929.72	1574.67	1778.17	1146.33	3284.5	2873.61	3285.5	2563.22	3143.28	3566	2025.61	2410.83	2191.44	1346.28	3051.89	3455.39	3327.94	2081.56		96	628.444	506	731.556	574.611	498.778	496.222	1216.5	598	3275.83	2930.94	1588.94	3524.17	1359.67	1314.5	2095.06
97	838.222	364.722	580.556	1059.89	1258.17	348.278	490.722	534	3446.78	2152	3015.44	2678.11	5524.72	1879.06	1902.06	1562.33	1781.17	1172	3278.5	2775.94	3227.17	2485.56	3141.28	3536	1997.94	2334.83	2307.78	1336.28	2985.89	3419.39	3440.61	2117.89		97	680.944	466	747.889	577.278	493.111	576.889	1219.17	569	3292.5	2946.28	1591.28	3527.5	1397.67	1354.5	2141.39
98	786.889	357.722	565.222	1015.56	1187.5	314.944	496.389	543.667	3308.44	2205	2950.78	2617.44	5400.72	1806.39	1915.72	1532.67	1724.17	1175.33	3237.83	2799.28	3299.83	2551.22	3109.28	3558.33	1909.61	2336.5	2229.11	1275.61	2931.22	3287.06	3274.94	2116.22		98	614.111	492	725.556	573.944	418.444	520.889	1233.5	574	3282.83	2900.61	1597.28	3424.5	1389	1316.17	2106.39
99	770.222	383.389	565.222	988.222	1199.83	305.278	462.722	485.667	3241.44	2111	2849.78	2464.44	5391.72	1824.39	1903.06	1609.33	1653.5	1153	3245.17	2713.94	3289.83	2499.56	3108.61	3479.67	1917.61	2370.17	2228.44	1311.61	3007.22	3372.06	3344.61	2097.89		99	604.444	516.333	726.889	575.278	425.778	525.556	1245.5	620.667	3292.17	2850.94	1611.94	3399.5	1365	1359.5	2153.06
100	716.889	356.722	516.889	943.556	1121.5	297.611	492.722	469.667	3194.11	2127	2821.11	2355.44	5387.06	1749.06	1940.06	1571	1642.5	1194	3168.83	2691.94	3315.17	2435.89	3053.28	3507	1901.28	2320.83	2225.78	1214.61	2903.22	3199.06	3336.61	2120.89		100	629.278	470.333	636.556	567.611	461.111	510.556	1227.17	598.333	3343.83	2839.61	1632.94	3414.5	1385.33	1393.17	2189.72
101	748.222	344.389	546.556	927.222	1076.17	287.944	439.389	456.333	3219.78	2171.67	2812.44	2341.44	5393.06	1818.72	1919.39	1551	1666.17	1202	3136.17	2639.94	3209.5	2456.22	2976.94	3448.33	1937.61	2383.83	2220.44	1198.28	2900.22	3239.72	3342.28	2154.22		101	600.611	451.333	653.889	540.611	433.444	494.889	1231.5	589	3346.17	2836.61	1596.28	3322.17	1389.67	1359.17	2154.72
102	718.222	311.389	521.556	928.889	1033.5	264.278	429.722	454.333	3099.78	2031	2809.11	2292.44	5254.72	1755.72	1921.06	1579.33	1598.17	1219.67	3126.83	2585.94	3283.83	2403.56	2918.61	3402	1872.61	2334.83	2181.11	1181.94	2838.56	3312.72	3316.61	2061.56		102	590.944	435.667	675.889	519.278	517.111	540.889	1228.17	626.333	3354.17	2828.94	1638.94	3362.17	1386.67	1391.17	2198.72
103	671.889	315.722	507.889	906.556	1019.5	262.278	382.056	461.333	3086.11	2040.33	2675.44	2072.11	5258.39	1773.06	1832.72	1496.33	1604.5	1182	3111.83	2508.94	3202.5	2374.22	2808.28	3183.67	1824.61	2368.5	2207.11	1235.28	2880.89	3329.39	3289.94	2098.89		103	577.278	440.333	685.222	490.611	414.444	546.556	1241.5	562.667	3322.83	2808.94	1536.28	3289.17	1387.33	1354.83	2189.39
104	659.222	296.389	468.222	889.222	936.833	258.611	391.722	406.333	3041.78	1912.33	2630.44	1982.11	5332.39	1692.72	1857.39	1508	1532.17	1208	3050.5	2465.28	3247.83	2400.56	2809.94	3142.33	1743.61	2363.5	2169.78	1174.94	2848.56	3368.39	3296.28	2153.56		104	612.611	436.333	628.222	488.278	426.444	547.222	1289.17	569.667	3392.5	2797.94	1554.28	3247.83	1386.33	1401.83	2158.39
105	653.222	295.056	465.889	845.222	959.167	242.944	388.722	420.333	2981.11	1898.67	2648.44	1926.78	5221.72	1641.72	1857.39	1495.33	1526.83	1274.67	3046.17	2418.61	3156.83	2325.22	2779.61	3156.33	1709.28	2392.17	2222.44	1167.28	2815.22	3325.39	3235.28	2135.89		105	586.944	397.333	602.556	469.611	414.111	538.556	1277.83	651	3345.83	2828.61	1604.28	3247.17	1388	1397.83	2166.72
106	643.556	256.056	450.889	818.889	869.5	224.944	355.722	406.333	2915.11	1848	2670.11	1855.44	5201.06	1668.39	1805.39	1539.67	1515.83	1283	2986.83	2329.94	3190.83	2336.89	2751.61	3149	1718.28	2432.17	2255.78	1202.61	2757.22	3351.72	3225.94	2129.22		106	547.111	385	596.556	421.611	462.778	578.222	1239.17	582	3406.83	2739.28	1557.94	3252.83	1409	1385.17	2131.39
107	624.222	258.722	431.889	821.222	865.167	213.278	347.056	390.333	3003.11	1891	2556.44	1799.78	5159.39	1612.72	1818.06	1476	1487.83	1306	2975.17	2332.61	3084.83	2294.56	2673.28	3065.33	1713.94	2309.5	2169.78	1205.61	2720.22	3261.06	3199.61	2106.56		107	568.611	395	541.889	471.278	426.778	570.556	1287.5	607.667	3425.83	2743.61	1540.28	3165.83	1379.67	1372.5	2190.39
108	656.889	250.389	430.222	781.556	822.167	193.611	340.389	386.667	2852.78	1815	2516.11	1718.44	5150.06	1575.06	1801.39	1491.33	1499.5	1288.33	2869.17	2203.28	3108.5	2296.89	2653.94	3034.67	1674.94	2329.5	2158.11	1134.94	2688.22	3265.39	3205.61	2123.22		108	581.944	413	586.889	413.944	432.778	505.556	1233.5	649.667	3493.83	2628.61	1507.61	3175.83	1383.33	1382.5	2182.72
109	642.556	255.389	412.222	779.889	833.833	190.944	318.722	363	2735.78	1740.33	2528.11	1631.11	5092.06	1584.39	1797.06	1467.67	1437.83	1308	2826.17	2193.28	3041.5	2230.56	2644.94	2990.67	1728.28	2360.83	2161.11	1145.94	2656.22	3330.39	3242.61	2168.22		109	568.944	373.667	575.556	430.278	428.778	541.889	1279.5	643.333	3427.17	2651.94	1582.94	3123.17	1340	1422.17	2155.72
110	614.556	241.056	391.889	729.889	758.5	171.278	296.722	364.333	2851.11	1721.67	2491.78	1587.78	5064.72	1548.06	1748.72	1465.67	1451.5	1327.67	2786.5	2188.61	3137.17	2264.89	2581.28	2975.33	1662.28	2415.83	2194.11	1048.94	2694.89	3269.06	3154.94	2120.22		110	521.611	358.667	502.556	410.278	480.778	535.889	1281.83	644.333	3494.17	2629.28	1450.28	3120.83	1390.33	1399.83	2197.72
111	629.222	250.056	380.556	732.889	750.833	160.944	257.389	342	2676.78	1743.33	2475.44	1382.44	4997.06	1544.06	1752.72	1426.67	1331.83	1273	2719.17	2143.61	3084.5	2308.89	2543.61	2957	1651.61	2329.17	2175.11	1134.94	2568.56	3261.06	3113.61	2109.89		111	528.778	367	497.889	382.944	395.778	558.889	1248.83	625.667	3430.83	2608.61	1415.28	3061.83	1360.67	1468.17	2163.72
112	587.222	210.722	360.222	726.222	682.833	141.278	245.722	337.667	2697.44	1677.33	2338.78	1369.11	4893.06	1457.72	1694.72	1412	1366.5	1298.67	2694.17	2071.94	3050.17	2289.56	2553.28	2978	1610.28	2188.5	2154.78	1074.61	2569.89	3200.39	3115.28	2090.56		112	565.444	368.667	507.556	414.944	426.444	574.222	1321.17	645	3412.17	2528.61	1341.61	3082.17	1368.33	1460.83	2201.39
113	583.889	229.722	374.889	696.222	655.833	148.944	246.389	334.333	2615.78	1587	2401.78	1247.78	4963.72	1449.06	1658.39	1404.67	1347.17	1317.67	2717.5	1992.94	3081.5	2313.89	2505.61	2994.67	1653.94	2242.83	2188.11	1113.61	2566.89	3200.39	3063.61	2095.22		113	552.111	350.667	505.889	360.278	435.111	591.556	1314.5	599.667	3465.5	2466.61	1362.28	3018.5	1338.33	1418.83	2214.06
114	606.222	223.056	359.889	691.556	627.167	120.278	211.722	306.333	2571.11	1664.33	2244.44	1169.78	4858.72	1402.72	1689.72	1407.67	1329.17	1320	2636.5	1955.94	3019.83	2403.22	2443.94	2887.33	1574.94	2266.83	2197.11	1088.94	2502.56	3126.39	3068.28	2092.89		114	565.444	392.333	509.556	414.611	391.778	528.222	1229.5	655.667	3390.83	2491.94	1358.94	2910.17	1379	1451.5	2163.06
115	586.222	216.056	338.889	672.222	593.167	121.278	191.389	329	2548.78	1534.33	2224.78	1112.78	4852.72	1407.06	1665.72	1366	1248.17	1300.33	2526.17	1924.61	3097.5	2410.22	2432.61	2928.67	1611.28	2330.5	2126.11	1052.28	2430.89	3176.72	2987.94	2064.89		115	543.444	366	524.889	395.611	418.111	570.556	1199.17	614	3371.17	2425.94	1405.28	2972.83	1317.67	1454.5	2130.39
116	594.889	187.722	354.556	618.222	585.5	123.944	204.056	288	2509.44	1625.67	2225.44	1034.44	4757.72	1400.06	1664.06	1399.33	1223.5	1331	2535.5	1851.28	3115.17	2407.22	2417.61	2816.67	1534.61	2279.5	2111.78	1063.28	2378.89	3096.39	2853.28	2067.22		116	524.111	357.333	482.222	372.611	414.778	539.889	1170.5	621.667	3404.5	2398.94	1332.61	2938.5	1364.33	1420.5	2161.39
117	615.222	187.056	322.222	644.889	549.5	113.944	160.722	305	2483.78	1469.33	2137.44	942.778	4720.72	1381.06	1565.39	1332.67	1225.5	1336	2499.17	1795.61	3085.17	2468.56	2398.28	2806.33	1544.61	2283.17	2067.11	1060.94	2392.22	3055.06	2937.28	2085.89		117	537.111	352	462.889	402.611	405.111	553.222	1231.5	631.667	3378.5	2408.94	1339.94	2897.83	1353	1433.83	2154.06
118	604.889	189.722	329.222	579.556	550.167	110.944	159.722	279	2418.11	1529.67	2066.44	899.111	4652.39	1351.06	1599.06	1373.67	1217.17	1328.33	2451.17	1759.61	2992.17	2372.22	2284.61	2785.33	1533.94	2299.83	2088.78	1026.61	2321.89	2976.39	2860.94	2103.22		118	540.778	337.667	447.556	360.611	403.778	582.222	1176.5	614.667	3359.5	2343.61	1292.94	2855.17	1299.67	1432.17	2186.06
119	526.556	185.389	287.889	564.222	529.5	117.611	136.389	272	2344.11	1486.33	2178.78	826.111	4601.39	1310.06	1571.39	1344	1200.5	1403	2346.5	1726.28	3045.83	2377.56	2331.28	2785	1577.94	2218.5	2116.11	971.611	2305.89	3044.39	2821.28	2085.56		119	525.444	308.667	471.889	358.944	407.444	566.889	1225.5	640.333	3327.17	2320.28	1335.61	2844.83	1333	1401.83	2115.39
Max (count)	3319.56	1412.72	1143.56	2000.56	2535.17	3834.61	1826.39	1889	5529.78	4412	4360.11	5328.11	5811.39	2532.39	2068.72	1609.33	3245.83	1403	4215.17	3702.94	3491.17	2701.56	3611.61	3940.67	2692.61	2595.83	4668.78	3799.28	3116.22	3513.06	3547.94	2168.22		Max (count)	999.111	1070.33	1001.22	988.944	3630.11	3060.56	4941.5	3403	3494.17	2946.28	1664.61	3815.17	1409	1468.17	2214.06
[truncated: 21 more columns]

## Sheet: Fig. 3h
30nM flg22	WT_30nM flg22																																	30nM flg22	slpll2(+1nt)_30nM flg22
Time (min)	WT_1	WT_2	WT_3	WT_4	WT_5	WT_6	WT_7	WT_8	WT_9	WT_10	WT_11	WT_12	WT_13	WT_14	WT_15	WT_16	WT_17	WT_18	WT_19	WT_20	WT_21	WT_22	WT_23	WT_24	WT_25	WT_26	WT_27	WT_28	WT_29	WT_30	WT_31	WT_32		Time (min)	pll2_1	pll2_2	pll2_3	pll2_4	pll2_5	pll2_6	pll2_7	pll2_8	pll2_9	pll2_10	pll2_11	pll2_12	pll2_13	pll2_14	pll2_15
0	0	0	0	0	0	0	0	0	0	0	0	0	0	0	0	0	0	0	0	0	0	0	0	0	0	0	0	0	0	0	0	0		0	0	0	0	0	0	0	0	0	0	0	0	0	0	0	0
1	-44.6111	63.8889	-3.27778	57.2222	71.4444	286.944	-5.72222	21.2778	16.3333	-2.16667	-23.7778	47	8.61111	-1.16667	1.83333	-1.88889	-69.3889	6.72222	-7.27778	-7.88889	2.5	-3.16667	8.33333	-2.16667	18.7222	-1.38889	-6.94444	-2.16667	3.44444	5.38889	4.61111	2.66667		1	0.722222	0.777778	-4.66667	1.94444	100.667	3.27778	37.8333	71.2778	24.7778	-8.55556	40	40.2222	0.611111	1	2.38889
2	96.3889	89.8889	88.3889	255.889	214.111	939.278	11.2778	157.611	102.333	144.5	137.889	213.333	29.6111	20.1667	17.8333	1.11111	-55.7222	8.05556	24.3889	7.11111	41.5	-3.16667	14	21.1667	35.7222	19.9444	7.72222	15.8333	3.77778	10.3889	1.61111	-0.666667		2	14.7222	38.7778	29.6667	58.2778	457	112.611	183.5	337.944	51.7778	52.4444	111	112.889	8.94444	50.6667	1.38889
3	529.389	169.556	430.722	743.556	528.778	1946.28	54.6111	445.278	366.667	562.833	568.222	475	142.944	68.8333	68.8333	2.11111	-18.0556	18.0556	172.389	49.1111	379.5	7.5	29.6667	72.8333	96.7222	49.2778	109.722	236.5	15.7778	27.7222	15.6111	17		3	82.7222	205.778	278.333	247.611	1101.67	358.611	677.833	1019.94	198.444	221.444	343.667	411.556	28.2778	151.667	18.0556
4	1438.39	378.556	1000.72	1502.89	955.444	3437.28	143.278	915.944	787.667	1166.5	1203.56	865	603.944	326.833	160.167	6.44444	231.611	100.056	571.056	170.444	1266.5	30.5	121.667	252.833	411.056	138.278	395.389	794.5	83.4444	80.3889	77.9444	51.6667		4	257.056	633.111	879.333	628.278	2068.33	777.944	1518.83	2065.28	474.444	581.444	824.667	948.556	104.611	297	61.0556
5	3044.72	802.556	1774.72	2367.56	1503.44	5203.94	270.278	1501.28	1309	2019.17	1922.56	1383	1551.61	841.833	338.5	22.4444	648.944	351.056	1244.72	424.778	2853.17	80.8333	355.333	577.5	1092.06	368.278	884.056	1698.83	272.111	197.722	250.611	161.333		5	601.722	1329.44	1825.33	1143.61	3139.67	1260.44	2423.5	3253.94	1031.11	1040.78	1577	1664.56	316.611	471.333	133.056
6	4813.39	1306.56	2535.06	3150.89	2076.11	6991.28	479.611	2133.28	1894.67	2775.83	2746.89	1799.33	3161.94	1582.83	561.833	65.1111	1262.28	865.389	2067.39	767.778	5335.17	170.5	822.667	1247.83	2105.06	753.611	1600.06	2888.83	563.111	465.389	573.944	365.333		6	1129.06	2244.78	2926.67	1844.94	4304	1714.61	3459.83	4393.28	1730.11	1743.11	2485.67	2587.89	648.278	735.333	296.056
7	6297.72	1898.89	3208.06	3965.56	2595.11	8447.61	718.278	2700.61	2478.33	3551.83	3521.89	2238.67	5183.28	2388.83	894.167	118.111	2112.28	1611.39	2909.06	1234.78	8253.17	343.833	1441.67	2159.5	3276.39	1307.28	2523.72	4134.17	1079.11	824.056	1075.61	775		7	1805.72	3042.11	4110.67	2473.28	5359	2118.94	4269.17	5447.94	2504.44	2299.78	3394.33	3658.89	1085.94	1020.67	530.056
8	7500.39	2381.56	3833.72	4674.89	3148.11	9577.94	949.944	3254.28	2972	4407.5	4205.89	2561.67	7370.28	3330.17	1258.5	211.111	2907.61	2459.06	3733.06	1680.78	11395.5	588.833	2259.67	3281.17	4567.06	1965.28	3488.72	5551.83	1871.44	1357.39	1575.61	1329.67		8	2421.72	3868.11	5022	3126.61	6409	2542.94	5054.5	6555.28	3246.78	2847.78	4227	4468.22	1603.28	1317.33	823.722
9	8494.72	2832.22	4181.72	5317.89	3649.11	10669.3	1199.61	3750.61	3518.67	4888.83	4797.56	2827.33	9531.28	4214.83	1676.17	318.778	3759.28	3219.06	4437.72	2188.78	14449.5	904.5	3181.33	4543.83	5871.72	2731.94	4520.72	6975.5	2656.78	2055.06	2195.28	1946.33		9	3053.06	4519.11	5957.33	3835.94	7210.33	2948.94	5790.17	7413.28	3999.78	3284.78	4978.33	5219.22	2126.28	1537.67	1039.39
10	9026.72	3300.89	4404.72	5740.22	4063.11	11593.6	1468.28	4101.94	3872	5297.17	5330.56	2953	11716.9	5084.83	2098.83	459.111	4616.61	3973.39	4924.72	2625.11	17395.8	1231.83	4175.67	5820.17	7070.06	3589.28	5443.06	8106.17	3509.78	2674.06	2862.94	2546		10	3501.39	5084.11	6450.33	4148.94	8008.33	3212.94	6268.17	8046.61	4513.44	3605.44	5573	5822.56	2707.28	1793.33	1252.72
11	9321.06	3584.56	4678.06	6075.22	4422.11	12127.9	1689.94	4282.94	4175.67	5828.5	5694.89	3126.67	13476.6	5803.5	2491.17	649.778	5327.28	4626.39	5362.39	3040.78	20006.2	1568.83	5017.67	7045.83	8176.72	4386.61	6412.06	9269.83	4323.78	3328.72	3472.28	3003.67		11	3990.39	5477.44	7093	4641.61	8737	3407.44	6682.83	8807.61	5073.78	3822.11	6133.33	6306.89	3181.28	1976.33	1406.72
12	9591.72	3899.22	4895.72	6426.22	4733.11	12768.6	1880.61	4590.94	4526.67	6090.17	6002.89	3232.33	15223.3	6581.83	2992.17	790.111	6013.28	5187.72	5638.06	3492.78	22208.2	1953.17	5917.67	8386.5	9058.06	5227.28	7057.72	10175.2	5091.78	3896.39	3946.94	3507		12	4326.72	5727.78	7550.33	4892.61	9346	3672.11	7079.5	9254.94	5449.11	4070.11	6694.67	6709.22	3475.94	2113.33	1548.06
13	9631.39	4018.89	4859.72	6612.56	4980.44	13054.6	2071.94	4636.61	4692.33	6322.17	6394.22	3297.67	16510.3	7229.5	3274.83	954.778	6706.61	5608.06	5913.39	3925.78	23873.5	2298.5	6782.33	9740.83	9828.72	6007.94	7898.39	11097.5	5793.44	4544.72	4387.28	3830.33		13	4744.39	5926.78	7893.67	5153.94	9692	3704.11	7286.5	9665.61	5821.44	4309.11	7019.67	6894.22	3841.61	2220.67	1693.06
14	9660.39	4181.56	5028.06	6902.56	5425.11	13532.6	2300.61	4747.61	4749.67	6667.83	6457.89	3373	17562.6	7738.17	3670.17	1080.78	7036.61	5990.72	6319.06	4171.78	25128.5	2547.5	7491.67	10509.8	10686.1	6672.94	8518.72	11849.8	6237.11	4974.39	4640.61	4153.67		14	4955.06	6052.11	8235.67	5394.61	9959.67	3940.61	7484.17	9906.61	6139.11	4435.78	7405.67	7036.56	4125.94	2359.33	1736.39
15	9585.39	4337.56	5050.06	7051.89	5623.78	13650.6	2458.94	4992.61	4907	6886.83	6667.56	3481.33	18661.3	8207.17	3923.83	1263.44	7643.94	6331.06	6486.72	4523.78	26310.5	2906.17	8083.67	11814.2	11365.1	7175.94	8954.06	12465.5	6744.11	5416.06	4978.28	4391		15	5074.06	6124.78	8394	5453.94	10056.3	3971.11	7554.83	10094.3	6573.78	4661.78	7750.67	7128.89	4249.61	2450.67	1777.06
16	9479.39	4590.56	5104.06	7193.56	5895.11	13681.6	2640.61	4988.94	4914.67	6947.17	6889.22	3489	19205.9	8434.17	4217.17	1370.78	7948.28	6699.39	6604.39	4792.78	26886.2	3189.83	8859.67	12876.5	11871.4	7658.61	9362.39	13061.2	7151.11	5847.39	5223.94	4616.33		16	5085.72	6142.78	8373	5470.61	10117.7	4052.44	7677.5	10219.9	6897.44	4887.78	8252	7214.56	4552.28	2438.33	1837.06
17	9311.39	4720.89	5018.06	7335.56	6040.11	13733.6	2849.94	4942.61	4986.33	7152.83	6995.22	3649	19769.9	8782.83	4414.5	1432.78	8348.28	6911.72	6910.06	5029.78	27368.5	3532.5	9428.67	13786.2	12455.1	8007.94	9609.72	13390.5	7317.11	6065.72	5458.94	4795		17	5051.72	5998.11	8409.67	5462.61	10217.3	3994.61	7609.5	10267.6	7227.44	5166.11	8487.33	7301.56	4582.28	2483	1884.72
18	9091.39	4790.56	5195.06	7495.22	6456.44	13578.9	3015.94	5082.28	5134.33	7219.83	7181.56	3691.33	20122.3	8968.5	4535.17	1545.11	8681.61	7093.06	7098.72	5249.78	27511.5	3719.5	9832.67	14827.8	12553.4	8407.61	9727.39	13823.8	7449.78	6475.06	5299.28	4936.33		18	5065.39	5857.11	8269	5581.28	10019	3959.78	7499.17	10387.3	7517.11	5487.44	8740	7270.56	4702.28	2533.67	1904.72
19	8866.39	4850.22	5180.06	7679.22	6566.11	13486.9	3205.94	5060.28	5109.67	7378.17	7421.56	3728.67	20242.9	9141.83	4729.83	1622.44	8876.94	7301.72	7470.72	5423.44	27070.2	3846.83	10080.7	15514.5	12876.1	8518.94	9799.72	13924.2	7691.11	6747.72	5218.28	4932.33		19	4792.39	5566.11	7986.33	5498.94	9843.67	3846.11	7386.83	10236.9	7923.44	5626.78	9115.67	7407.22	4763.94	2589.67	1878.72
20	8497.39	5031.56	5239.72	7841.56	6769.44	13395.3	3331.61	5035.28	5372	7466.83	7527.22	3836.67	20209.3	9214.17	4776.83	1720.78	9100.28	7469.72	7519.39	5620.11	26454.5	4073.17	10362.7	15907.5	12939.1	8562.28	9833.06	14023.5	7711.11	6986.06	5348.61	5078		20	4524.06	5152.44	7714	5230.61	9730.67	3888.11	7177.17	10086.6	8329.44	5853.78	9167.67	7556.89	4812.94	2518.33	1960.72
21	8182.72	5137.22	5240.39	7851.56	6873.11	13004.3	3602.94	5015.28	5519.33	7674.83	7826.89	3981.33	19975.6	9331.17	4888.17	1817.78	9149.61	7404.39	7789.39	5645.44	25526.5	4158.5	10305	16241.8	12440.1	8524.28	9451.39	13937.5	7775.11	7181.06	5431.61	4981.67		21	4083.39	4817.78	7296.67	5106.28	9402.33	3687.44	7026.83	9784.94	8498.11	5990.44	9500.33	7551.56	4996.61	2607.67	1992.06
22	7757.06	5193.22	5313.72	8072.22	6981.78	12773.9	3733.61	5034.94	5557.67	7604.17	7920.22	4131	19733.3	9325.17	4948.5	1870.11	9118.28	7298.39	7958.39	5756.11	24445.2	4238.17	10371.3	16522.5	12248.4	8370.94	9042.39	13836.2	7799.78	7245.39	5463.94	4978		22	3617.06	4371.78	6835	5098.61	8976.33	3630.78	6713.5	9564.28	8834.11	6196.11	9521.33	7594.22	5028.61	2708.33	2015.06
23	7342.39	5293.22	5359.72	8291.22	7068.11	12306.9	3799.94	4993.28	5585	7751.17	8217.56	4270.67	19011.6	9308.17	5069.83	1898.11	9197.94	7139.06	8068.72	5763.78	22974.8	4313.17	10149	16507.2	11666.4	8066.61	8661.72	13502.8	7725.44	7514.72	5368.61	4756.33		23	3162.72	3943.11	6297	4720.94	8618.33	3401.28	6502.17	9189.28	8885.11	6272.78	9411	7769.22	5088.28	2726	2081.72
24	6838.06	5377.56	5381.72	8244.89	7029.11	11992.6	3959.28	4945.61	5577.67	7684.5	8291.56	4446.33	18338.6	9340.83	5058.17	1882.44	8997.61	6972.39	8016.06	5813.44	21479.2	4251.5	9996.33	16244.2	11075.1	7634.61	8164.06	13332.8	7699.44	7490.06	5278.94	4554		24	2718.06	3364.78	5640	4511.28	8033.33	3188.28	6262.5	8856.94	9303.78	6272.11	9424.67	7845.56	5158.28	2745.67	2144.72
25	6278.39	5385.89	5325.39	8283.22	7070.78	11550.3	3998.94	4777.61	5843	7845.5	8649.56	4597.33	17277.3	9351.5	5133.5	1971.11	8895.61	6633.06	8354.72	5664.11	19585.8	4267.17	9576.33	16246.8	10286.1	7231.28	7602.39	12721.8	7530.44	7390.72	5169.61	4370.33		25	2233.06	2853.44	5144.33	4165.28	7661.67	3035.94	5991.17	8598.28	9402.78	6139.78	9240.33	7912.89	5218.94	2832	2167.39
26	5704.06	5257.22	5304.39	8373.89	6893.44	10998.9	4023.28	4762.94	5946.33	7896.5	8853.22	4708	16094.6	9290.17	5271.5	1989.78	8702.94	6356.06	8405.06	5593.78	17740.5	4152.17	9240.67	15626.8	9442.39	6602.61	6915.39	12293.2	7290.78	7370.39	5011.94	3974		26	1802.39	2403.44	4387	3871.28	6990	2824.28	5699.5	8022.28	9463.78	6071.44	8977	8073.22	5325.94	2844.67	2298.39
27	5230.72	5250.56	5232.06	8294.56	6581.11	10510.3	4025.28	4620.94	5991	7909.5	9219.56	4956.67	14804.3	9283.5	5139.17	1989.44	8412.28	6038.39	8321.39	5640.78	15546.8	4040.83	8711	15046.5	8631.06	6011.28	6363.39	11846.5	7197.78	7295.06	4860.61	3735		27	1414.06	1962.11	3751.67	3612.94	6485.67	2695.94	5403.83	7571.61	9454.44	5812.11	8595.33	8166.89	5286.61	2878	2302.72
28	4746.72	5171.22	5180.06	8221.56	6292.11	10053.3	3990.61	4511.28	5867	7978.17	9504.89	5196.33	13543.3	9296.83	5224.17	2011.11	8251.28	5506.39	8409.39	5524.11	13515.8	3779.83	8334	14232.5	7661.06	5333.61	5655.72	11304.8	6823.11	7182.39	4808.28	3388.67		28	1110.72	1626.44	3078	3190.94	5936.33	2456.78	4995.83	7076.61	9278.78	5632.44	8218.67	8163.56	5349.28	3011.67	2328.72
29	4306.06	4994.89	5014.72	8209.56	6012.11	9515.28	3943.28	4284.94	5891.33	7923.5	9748.89	5419	11601.9	9084.5	5093.5	1949.44	7883.61	4986.72	8558.72	5507.78	11612.2	3575.5	7406	13285.8	6952.72	4703.28	5086.06	10597.2	6514.44	6929.39	4528.28	3068.33		29	906.056	1344.44	2461.67	2799.28	5320.67	2234.94	4613.83	6594.94	8976.11	5365.11	7778.33	8320.56	5391.94	3006.67	2387.39
30	4029.06	4861.22	4972.06	8189.22	5750.44	8904.61	3872.28	4166.94	5922	7928.5	9901.22	5577.67	10076.6	8822.5	5066.5	1920.78	7514.94	4537.39	8378.39	5283.11	9773.83	3313.83	6811.33	12268.8	6104.39	4089.28	4570.39	10174.8	6052.44	6713.39	4293.61	2660		30	777.389	1152.44	2066	2525.61	4849	1979.61	4357.17	6157.28	8668.78	5028.44	7229	8220.89	5458.61	3033.67	2546.72
31	3817.06	4678.22	4823.39	7869.89	5476.44	8472.28	3707.28	4079.28	5912	8044.5	10241.6	5766	8426.28	8846.5	5132.5	1907.11	7179.61	4030.72	8339.39	5016.11	8228.83	3016.83	6221.67	11011.5	5405.39	3545.61	4267.06	9721.83	5846.11	6375.39	4038.94	2277		31	671.056	989.778	1657	2162.61	4223	1793.61	3971.17	5608.94	8410.11	4593.44	6803.67	8188.56	5335.28	3045.67	2535.06
32	3701.39	4516.89	4670.06	7796.22	5122.78	8113.28	3646.28	4049.61	5840	8109.83	10306.2	5957	6881.61	8590.5	4970.17	1867.78	6727.28	3527.39	8185.39	4785.11	6961.5	2653.5	5544.33	9739.17	4880.72	3032.61	3841.06	9226.17	5376.11	6029.06	3787.61	1991.33		32	648.056	875.778	1351.33	1980.28	3739.67	1621.11	3690.17	5161.94	8149.44	4284.44	6262	8159.89	5353.94	3123.33	2671.72
33	3654.72	4300.22	4527.39	7613.22	4757.78	7522.61	3378.61	3801.61	5658.67	7958.5	10418.9	5934.67	5563.61	8472.5	5005.17	1808.44	6292.94	3068.39	8175.06	4482.11	6028.83	2364.5	4912.33	8723.5	4429.06	2619.28	3611.72	8722.17	4992.78	5642.06	3556.28	1638		33	598.389	797.778	1200.67	1787.61	3310	1469.94	3412.17	4739.61	7686.11	3831.78	5664.67	8044.22	5333.94	3126	2627.06
34	3538.06	4155.89	4351.72	7445.89	4487.11	7226.61	3170.61	3627.28	5710	8068.5	10699.9	6230.67	4478.61	8124.17	4857.5	1778.44	5935.94	2709.39	8054.39	4288.11	5256.5	2028.5	4339.67	7324.5	4017.06	2308.61	3300.39	8330.17	4582.78	5197.39	3289.94	1341		34	575.389	822.111	1065.33	1659.94	2757	1316.61	3117.5	4236.28	7238.78	3559.44	5113	8152.22	5196.28	3162.67	2719.39
35	3662.39	3861.56	4152.06	7370.56	4183.44	6882.61	3076.61	3481.94	5614.33	7976.83	10708.6	6304	3556.94	7872.83	4691.5	1700.44	5667.61	2347.72	7928.72	4038.44	4764.83	1741.5	3834.67	6225.83	3651.39	2058.28	3048.72	7911.83	4198.44	4862.39	3048.28	1105.67		35	545.722	749.444	1027.67	1510.61	2449.67	1174.44	2905.17	3869.28	6826.44	3166.44	4623	7923.89	5018.61	3104.67	2725.72
36	3584.72	3872.56	3996.39	7179.22	3944.11	6538.61	2846.94	3405.28	5484.67	7962.83	10797.2	6392.67	3074.28	7552.5	4559.17	1622.78	5283.61	2085.06	7624.06	3827.44	4408.83	1430.83	3347.67	5228.5	3343.39	1879.94	2915.39	7561.5	3864.11	4413.39	2783.94	913.333		36	593.056	778.444	1021.33	1498.94	2156	1063.94	2635.83	3439.61	6294.11	2854.44	4134	7803.56	4939.61	3085.67	2693.72
37	3657.72	3757.89	3886.72	6962.89	3657.11	6146.28	2658.61	3359.61	5388	7765.83	10789.6	6398.33	2732.94	7328.17	4391.83	1564.44	4986.94	1863.39	7477.72	3565.11	4150.5	1197.5	3046.67	4305.17	3113.72	1646.61	2649.39	7329.5	3597.44	3988.39	2533.94	795.333		37	570.389	719.778	983.667	1382.61	1895.33	1024.44	2425.83	3080.94	5906.44	2587.78	3841	7689.89	4640.61	3064	2691.06
38	3583.06	3704.89	3812.72	6793.22	3467.44	5819.94	2510.61	3224.28	5242.67	7810.17	10854.6	6624.33	2477.28	7030.5	4265.83	1463.11	4757.61	1714.39	7433.72	3325.78	3821.17	969.833	2754.33	3634.17	2765.72	1577.61	2493.39	6933.17	3233.11	3695.72	2343.28	645.333		38	552.389	682.111	977.667	1296.28	1628.33	917.444	2210.83	2697.61	5403.78	2424.44	3425.33	7496.22	4495.61	2995	2679.06
39	3633.39	3683.89	3723.39	6682.89	3173.44	5554.94	2302.61	3164.94	5094.33	7612.17	10899.6	6605	2459.94	6761.83	4088.5	1403.78	4343.28	1566.39	7143.39	3096.44	3672.83	768.5	2493.67	2988.83	2533.06	1458.28	2378.39	6716.83	2964.78	3361.72	2123.94	585		39	532.389	720.778	946.333	1271.61	1469	834.444	2125.83	2473.28	5178.44	2321.11	3152	7443.89	4309.94	2931.67	2735.06
40	3613.72	3684.89	3634.39	6459.89	2953.78	5255.28	2162.94	3070.28	5001	7443.83	10632.9	6386	2410.61	6369.83	3924.17	1349.78	4080.61	1363.06	6957.06	2827.44	3510.17	662.833	2259.33	2675.17	2329.06	1330.61	2252.06	6429.5	2826.11	3034.72	2000.94	510.667		40	514.056	670.111	988.667	1232.28	1280.33	770.278	1946.83	2234.61	4854.44	2113.44	2949.33	7102.56	4124.28	2908.33	2629.06
41	3575.06	3544.22	3525.06	6545.56	2806.44	5078.94	2015.61	2944.61	4926.33	7476.17	10634.2	6574	2473.28	6166.5	3724.83	1331.11	3891.28	1295.39	6803.39	2629.78	3444.5	533.5	2044	2287.17	2107.72	1297.61	2103.06	5994.5	2635.11	2792.72	1876.61	511.667		41	534.722	651.444	937	1237.94	1177.33	759.778	1846.17	1955.61	4517.11	2080.44	2790	7037.22	3841.28	2783.33	2618.72
42	3524.39	3579.89	3482.39	6259.56	2532.11	4792.94	1840.61	2877.94	4883.33	7324.17	10376.6	6464	2503.94	5913.5	3537.83	1213.78	3696.61	1194.06	6616.39	2414.11	3256.83	478.833	1952.67	2166.5	1915.72	1229.28	1984.06	6014.5	2518.44	2569.06	1750.28	459		42	459.056	636.111	947	1171.94	1023	712.444	1745.5	1797.94	4291.11	1978.11	2634.33	6983.56	3672.61	2709.67	2533.06
43	3513.72	3506.56	3367.06	6252.89	2496.78	4625.61	1662.28	2846.61	4838.67	7155.17	10297.2	6533.33	2555.94	5729.5	3428.17	1160.78	3392.61	1118.06	6402.06	2315.44	3227.5	421.833	1847.67	2081.17	1728.72	1109.94	1903.39	5688.17	2553.78	2370.72	1722.61	484		43	489.389	601.778	927.333	1182.94	954.333	655.944	1691.17	1583.61	4102.11	1924.44	2508.67	6721.56	3444.61	2649.33	2451.72
44	3477.39	3493.89	3288.06	6174.56	2266.11	4432.94	1542.28	2578.28	4756.33	7095.83	10053.9	6404.67	2578.94	5664.17	3282.17	1122.78	3320.28	1045.39	6290.39	2216.78	3217.83	390.167	1780.33	1989.5	1616.39	1058.94	1804.06	5427.83	2515.44	2285.06	1677.28	470.667		44	489.722	623.778	898	1226.94	863	614.778	1607.83	1477.94	3925.11	1956.44	2436.67	6663.22	3274.94	2578.67	2398.72
45	3481.39	3522.56	3211.06	5961.56	2157.11	4194.61	1424.28	2560.61	4660.67	6967.5	9849.22	6194	2611.61	5587.5	3019.5	1122.11	3096.61	1042.06	6148.72	2071.44	3130.83	381.167	1678.67	1879.17	1447.06	1003.61	1693.72	5249.83	2428.11	2124.72	1584.94	442		45	463.722	574.111	875.333	1190.61	794	575.778	1516.83	1374.28	3803.78	1909.11	2368.33	6528.56	3048.61	2539.67	2327.72
46	3344.39	3479.56	3129.39	5983.22	1981.44	4030.61	1335.61	2421.61	4693.67	6877.5	9673.89	6221.33	2519.61	5490.83	2979.5	1056.11	2958.94	1005.72	6024.72	1916.44	2978.5	342.167	1597.33	1771.17	1386.06	994.278	1635.72	5028.5	2403.78	2086.72	1581.94	415.667		46	455.056	540.778	897.667	1168.28	783.667	599.611	1396.83	1243.61	3657.78	1840.78	2373.67	6479.56	2913.28	2455.67	2326.06
47	3338.06	3425.89	3042.72	5882.56	1924.11	3790.94	1257.94	2349.28	4468.33	6798.17	9486.56	6083	2563.94	5473.83	2960.83	1014.44	2961.28	950.389	5809.72	1886.44	2979.83	317.5	1546.67	1725.17	1246.72	927.278	1550.72	4701.5	2396.78	1934.39	1535.61	409.333		47	488.722	574.444	890.333	1149.28	724.667	533.278	1412.5	1193.28	3454.78	1753.78	2186.33	6237.89	2760.28	2398.33	2193.72
48	3257.06	3426.22	2935.72	5866.22	1763.78	3687.61	1121.94	2300.28	4334	6493.17	9162.22	5825.33	2553.61	5500.83	2863.17	1001.44	2737.28	889.722	5709.39	1754.44	2912.83	317.5	1485	1677.5	1137.06	927.611	1439.39	4454.5	2351.44	1924.39	1547.94	450.667		48	449.389	543.778	863.667	1139.61	694	541.111	1376.5	1065.28	3259.78	1649.44	2094.33	6061.89	2721.28	2274.33	2156.72
49	3161.06	3410.89	2833.72	5715.22	1695.44	3562.61	1070.61	2200.61	4169.33	6446.17	8877.56	5793.67	2539.28	5632.5	2754.17	1019.44	2731.61	848.389	5466.06	1684.44	2870.5	297.167	1400	1599.83	1061.72	857.944	1380.06	4258.83	2393.44	1894.39	1476.61	433.667		49	469.056	514.444	839	1114.94	650	492.444	1272.17	1023.94	3057.11	1585.44	1991	5791.22	2609.61	2326.67	2157.39
50	3077.72	3296.56	2766.39	5594.22	1665.11	3408.61	988.944	2144.61	4159.33	6170.83	8665.89	5720.33	2515.28	5588.5	2724.83	1031.44	2591.61	830.389	5401.72	1661.78	2823.5	261.5	1401	1572.17	974.722	775.944	1292.06	3962.5	2298.11	1801.39	1474.61	405		50	448.056	491.444	811.667	1078.61	602	527.944	1222.5	950.278	3043.11	1548.78	1968.33	5788.22	2544.28	2298	2035.72
51	2974.39	3356.56	2679.72	5564.56	1533.44	3163.94	901.944	2064.61	4008.33	6079.5	8478.89	5471.67	2541.94	5563.17	2761.83	1006.11	2481.28	814.722	5376.39	1624.44	2671.17	282.5	1309.67	1494.5	897.389	750.944	1242.39	3785.83	2289.11	1732.72	1498.94	417		51	454.389	511.444	748	1036.94	555	476.778	1170.5	889.944	2957.11	1561.78	1857.33	5617.89	2528.61	2266.33	1977.72
52	2913.39	3181.22	2527.72	5439.22	1467.78	2969.61	838.278	1967.61	3881.33	6041.17	8258.56	5441	2516.28	5571.5	2688.5	1028.78	2438.94	757.056	5168.72	1533.44	2460.17	281.167	1270.33	1457.83	846.722	715.278	1173.72	3613.5	2284.44	1773.06	1540.61	417		52	425.389	482.111	733	1054.61	533.667	444.278	1137.5	828.611	2919.78	1501.11	1853.67	5691.22	2411.28	2253.33	1966.06
53	2849.39	3189.22	2460.72	5404.89	1376.11	2841.61	797.611	1946.28	3836	5811.83	8193.89	5403.67	2435.61	5534.17	2684.17	1009.78	2366.28	677.722	5110.06	1441.44	2393.17	276.833	1245.33	1398.5	739.722	678.278	1094.06	3280.83	2263.44	1782.72	1539.61	416		53	404.722	448.111	734.667	1028.28	505	395.444	1108.83	779.278	2980.11	1528.11	1886.33	5484.89	2435.61	2203.67	1901.06
54	2806.39	3154.56	2445.06	5302.22	1310.11	2648.28	742.278	1862.94	3842	5733.83	8092.89	5201.67	2433.61	5561.5	2695.5	1004.11	2176.28	637.722	4942.06	1410.44	2307.17	245.833	1178.33	1411.5	758.722	650.278	1026.06	3187.17	2170.78	1701.72	1575.28	405.667		54	398.722	461.111	691.333	1004.61	471.667	381.611	1058.5	739.278	2960.78	1529.44	1866	5533.56	2375.61	2140.67	1870.39
55	2717.06	3062.56	2330.72	5284.56	1219.11	2524.28	711.278	1826.28	3720.67	5694.83	7895.56	5175.67	2442.94	5453.5	2660.5	1024.11	2101.28	642.722	4737.39	1325.11	2316.83	247.167	1171	1383.5	697.056	623.611	974.389	2985.83	2190.11	1730.06	1533.28	398		55	405.722	451.778	702.667	1027.94	447	397.111	1052.5	696.611	2809.44	1555.11	1864.67	5479.89	2298.94	2181	1837.39
56	2657.72	3090.22	2246.72	5176.22	1209.44	2371.28	673.278	1757.94	3786.67	5396.83	7934.89	5095.33	2367.94	5521.17	2582.5	1012.78	1997.61	606.389	4685.72	1317.78	2234.17	252.833	1135.33	1335.17	630.056	571.944	925.056	2812.5	2137.44	1706.39	1520.28	385.333		56	407.056	417.444	641.333	934.611	409.667	387.111	981.167	668.278	2932.44	1598.11	1826.33	5495.89	2314.28	2141.67	1832.06
57	2518.72	2984.56	2210.06	5189.22	1174.78	2241.94	619.611	1720.94	3708.67	5404.17	7677.89	4958	2333.28	5584.5	2628.83	1054.44	1908.28	586.056	4519.39	1269.44	2181.5	260.833	1108.33	1326.5	586.722	535.278	856.056	2632.83	2137.11	1667.39	1536.94	400.667		57	400.389	429.111	638.333	873.278	391.667	334.444	954.167	663.944	2883.78	1500.11	1883	5523.22	2346.61	2130.33	1785.72
58	2482.39	2958.22	2162.06	5028.22	1145.11	2090.61	609.944	1644.28	3664.67	5340.17	7656.89	4972	2330.61	5519.5	2610.83	1010.11	1815.61	591.389	4382.06	1245.11	2115.5	253.167	1050	1265.5	555.722	550.278	787.389	2496.5	2077.11	1665.72	1556.94	390.333		58	398.722	410.444	614	903.611	370	315.944	901.5	629.944	2838.11	1533.78	1852	5364.89	2324.28	2118.33	1787.06
59	2355.39	2844.22	2060.72	4932.89	1086.78	2019.61	551.278	1618.94	3654	5299.83	7510.22	4902	2328.61	5493.83	2602.5	1043.11	1842.28	566.056	4290.72	1180.78	2092.83	246.167	1010	1210.5	500.056	496.611	738.722	2305.17	2064.44	1636.06	1521.94	405		59	389.389	401.778	594.333	887.611	360	295.778	894.833	603.611	2866.11	1489.11	1858	5372.22	2283.28	2077	1792.39
60	2237.39	2799.89	2062.72	4947.89	1064.11	1871.28	533.944	1577.61	3630.33	5127.5	7463.56	4722.33	2287.94	5443.83	2617.83	1009.44	1662.28	551.722	4275.72	1136.78	2098.83	228.833	948	1222.83	474.722	412.944	766.722	2248.83	1965.11	1637.72	1554.61	412		60	401.056	378.778	610.333	850.611	305.667	283.944	859.167	564.611	2849.44	1454.11	1861	5421.56	2317.61	2084.67	1751.39
61	2198.72	2747.22	2024.39	4828.56	1051.11	1807.61	495.944	1465.61	3616	5176.5	7431.89	4736.33	2165.94	5443.5	2560.83	944.444	1657.94	494.056	4058.72	1136.11	2073.17	236.833	894.333	1149.83	416.722	442.944	669.389	2067.5	1936.78	1621.06	1525.61	402.667		61	384.389	353.778	591	873.611	289.333	287.944	810.833	570.611	2855.44	1459.11	1784	5376.22	2334.28	2043.33	1759.72
62	2129.06	2777.56	2037.39	4764.56	1014.44	1758.94	491.611	1441.94	3608	5035.17	7281.22	4664.67	2184.61	5406.83	2531.5	1005.78	1564.94	523.056	4046.72	1104.44	1989.17	223.5	862	1131.5	376.389	377.611	622.389	1988.5	1875.44	1581.39	1516.94	385		62	431.056	352.444	530	827.944	243	275.778	793.167	521.611	2928.44	1484.44	1754.67	5456.22	2283.61	2087	1731.72
63	2109.06	2729.56	1960.39	4765.22	955.778	1577.28	488.611	1433.94	3531.67	5045.83	7253.89	4650.67	2144.28	5382.83	2492.17	965.778	1503.61	502.722	3904.06	1040.44	1978.17	220.833	842	1097.83	370.389	345.278	573.389	1861.5	1799.11	1610.39	1531.61	399.667		63	408.389	356.778	533.333	803.611	239.333	219.444	701.167	522.944	2840.44	1479.44	1782.67	5392.56	2220.28	2086.33	1697.72
64	2021.39	2711.89	1914.39	4716.56	927.778	1493.94	448.278	1384.94	3515.67	4890.17	7200.89	4494.33	2058.61	5288.83	2466.17	987.111	1412.94	479.722	3860.72	1033.11	1886.17	217.167	818	1098.83	339.722	313.611	576.722	1765.5	1794.11	1548.39	1466.94	386		64	411.056	352.778	538	765.611	223.333	202.778	707.833	497.944	2733.11	1437.44	1707	5333.22	2236.94	2037.67	1707.72
65	1935.72	2626.89	1890.39	4587.56	892.778	1443.94	432.611	1335.94	3454	4901.5	7066.89	4473	2135.94	5301.5	2443.17	975.444	1383.61	456.389	3789.39	1016.78	1866.83	219.5	780	1066.17	342.056	297.611	559.389	1720.83	1733.78	1551.39	1467.61	379		65	379.722	316.111	486.667	817.611	187	235.444	703.5	437.944	2828.44	1487.11	1726.67	5311.89	2194.28	2073	1684.06
66	1876.72	2620.22	1930.06	4542.22	873.778	1331.28	434.944	1315.28	3517.67	4839.17	6927.22	4256.33	2068.61	5298.83	2397.83	965.111	1275.28	442.056	3655.06	997.444	1882.5	205.833	747.333	978.167	288.722	283.944	509.056	1624.5	1779.11	1471.72	1445.28	382		66	373.056	312.111	484.333	755.611	174.667	218.278	653.5	461.278	2765.11	1428.11	1699.33	5344.56	2153.61	2083.67	1662.06
67	1792.06	2574.89	1814.39	4491.22	843.444	1271.61	415.278	1277.61	3423.33	4767.83	6899.89	4347.33	2043.61	5236.5	2460.17	974.111	1304.94	426.389	3649.06	993.111	1803.17	207.833	786.667	976.5	289.056	211.278	463.056	1511.17	1684.11	1482.39	1417.61	373		67	387.056	293.444	472.333	754.944	182.667	173.944	622.5	393.278	2829.78	1454.11	1711.33	5284.56	2187.28	2015.33	1637.06
68	1664.06	2503.89	1760.72	4394.89	830.778	1174.61	384.611	1206.61	3442.67	4615.17	6834.22	4232	1957.28	5136.5	2366.5	924.111	1238.28	413.056	3557.06	964.111	1798.5	179.167	748.333	958.5	267.389	202.278	463.056	1445.5	1695.11	1476.39	1349.94	399.333		68	377.056	289.111	464.333	708.278	122	155.111	612.167	337.278	2724.11	1425.78	1592.67	5231.89	2154.61	2040.33	1637.72
69	1656.72	2456.22	1753.72	4494.56	797.778	1120.94	400.944	1200.61	3421.33	4687.83	6771.89	4193	1900.61	5028.83	2404.5	969.111	1199.94	388.056	3519.39	955.111	1784.5	182.167	743.667	910.833	267.389	175.611	431.389	1365.83	1610.78	1397.39	1346.94	379.333		69	385.389	276.111	482.667	675.278	89.3333	141.278	562.167	339.611	2767.44	1394.78	1612.33	5258.89	2192.28	2099.67	1696.72
70	1616.39	2424.56	1783.72	4421.89	807.778	1022.94	344.944	1148.61	3381.33	4543.17	6661.89	4073.67	1917.61	4985.83	2395.83	922.444	1107.28	376.389	3420.39	930.111	1769.17	163.833	698.667	856.167	224.389	149.944	403.722	1288.83	1584.11	1387.72	1296.28	363.333		70	416.722	289.444	439.333	673.944	51.3333	115.611	548.833	332.611	2782.78	1402.44	1611.33	5260.56	2130.94	2057.33	1643.72
71	1609.39	2430.89	1754.06	4371.22	740.444	945.278	366.278	1059.28	3325.33	4494.5	6625.56	4105	1922.61	4982.17	2353.83	932.111	1028.94	377.722	3389.06	902.111	1716.17	192.5	655.333	823.5	217.722	122.944	381.722	1243.83	1511.11	1379.72	1295.28	375.333		71	393.722	253.111	412.667	668.944	60.6667	125.611	529.5	293.278	2727.78	1434.11	1577.33	5258.22	2123.28	2033	1656.72
72	1515.72	2389.89	1748.72	4425.22	696.444	869.611	338.611	1038.28	3346.67	4446.5	6496.56	4039	1847.61	4933.17	2341.17	911.111	1004.28	373.722	3386.39	929.111	1634.83	160.833	631.667	792.167	201.722	122.611	385.056	1199.5	1478.11	1341.06	1253.94	355.333		72	389.722	248.444	403	665.944	42	103.111	492.5	289.944	2745.78	1370.78	1596.33	5136.89	2075.61	2016	1662.39
73	1490.72	2314.89	1653.72	4243.56	683.111	794.611	347.278	961.611	3298.33	4382.5	6378.89	4020.67	1817.61	4694.83	2335.5	922.778	958.944	340.389	3242.72	908.111	1635.83	167.167	632.667	773.833	172.389	82.2778	348.056	1149.83	1473.44	1326.06	1249.28	335.333		73	389.389	228.444	398	648.278	-20.6667	69.2778	455.167	261.944	2736.78	1361.11	1480.67	5145.22	2140.28	2030.33	1626.06
74	1458.72	2321.56	1645.72	4211.89	682.111	738.278	330.278	936.278	3244.67	4362.17	6306.56	3924	1763.94	4737.5	2338.17	924.444	920.611	341.389	3241.39	862.778	1619.83	157.5	611.667	739.5	175.722	61.6111	333.056	1113.83	1449.44	1272.72	1231.94	326		74	399.056	239.111	368.333	616.611	30.6667	91.6111	445.167	222.278	2677.11	1348.11	1484	5155.56	2070.61	2034	1616.72
75	1385.39	2268.89	1688.39	4186.89	632.778	653.278	321.278	892.611	3210.67	4242.5	6256.89	3872.33	1762.28	4685.83	2376.5	899.444	864.278	314.722	3212.72	847.778	1590.83	138.5	606.667	746.167	139.722	30.2778	344.722	1074.5	1367.78	1255.72	1174.94	328		75	399.389	232.444	334.333	565.278	-2	35.1111	413.5	201.278	2792.78	1345.78	1560.33	5235.56	2059.28	2043	1628.06
76	1340.72	2300.22	1672.72	4174.56	610.444	604.278	299.944	869.278	3185.67	4247.17	6195.89	3803	1724.28	4622.83	2244.83	887.111	850.611	315.722	3239.06	863.111	1582.5	167.167	565.667	710.167	123.389	-6.38889	320.056	1022.17	1408.11	1235.72	1168.28	330.667		76	398.389	225.778	342.333	582.944	-11.6667	30.4444	392.5	183.944	2683.44	1285.78	1476.33	5122.89	2106.61	1956	1627.06
77	1311.72	2250.89	1627.39	4140.22	573.778	540.278	268.944	825.611	3164.33	4143.17	6149.56	3743.33	1734.61	4502.5	2214.17	861.444	783.278	299.389	3209.06	843.778	1567.83	170.5	559.333	671.5	96.0556	-16.3889	273.056	968.167	1285.44	1205.39	1114.94	328.667		77	399.056	187.444	336.333	570.944	-78	51.9444	363.833	175.611	2669.44	1344.44	1412.67	5054.56	1982.94	2040.67	1684.39
78	1232.39	2220.22	1548.72	4043.22	542.111	536.278	273.278	779.278	3146.67	4049.5	6090.89	3831	1610.28	4411.5	2228.83	852.111	731.611	290.056	3175.39	809.444	1569.5	146.167	575.667	634.5	105.722	-51.3889	292.722	970.167	1306.44	1128.72	1097.94	321.333		78	399.389	179.778	309	558.944	-55.6667	22.9444	364.167	130.944	2727.11	1301.44	1389.67	5195.56	1973.94	2013.33	1627.39
79	1208.06	2113.56	1509.72	4123.22	516.444	474.944	270.944	721.611	3163.33	4051.83	5912.56	3720	1637.61	4451.5	2230.83	835.778	680.611	288.389	3122.72	828.111	1598.5	132.833	542.667	636.5	84.7222	-79.7222	282.722	1012.83	1255.11	1117.72	1054.28	306		79	414.056	179.111	333	514.944	-71.3333	-1.88889	337.5	136.611	2687.44	1314.44	1440.67	5054.89	1933.61	1930.33	1637.06
80	1202.06	2088.56	1517.39	4008.22	511.778	401.611	242.278	668.611	3071	3908.17	5808.56	3688.33	1627.61	4241.5	2183.5	833.111	629.611	277.389	3055.06	797.111	1549.83	140.167	544.667	614.167	85.3889	-99.0556	250.722	883.833	1196.78	1128.39	1041.28	310		80	364.056	171.111	308.333	523.278	-88.6667	11.9444	309.5	65.6111	2719.11	1270.78	1354	5051.22	1945.94	1946	1729.39
81	1170.39	2040.56	1465.72	3992.22	462.778	352.278	267.611	634.944	3067.67	3855.5	5809.22	3662.67	1557.94	4277.5	2177.17	861.444	569.278	264.722	3011.06	808.444	1539.17	131.833	546	586.833	71.7222	-110.056	240.722	861.167	1184.78	1133.06	1057.94	312.667		81	383.722	185.444	304.667	480.611	-96.6667	-7.38889	300.833	90.2778	2729.44	1261.11	1317	5024.56	1957.61	2015.33	1670.39
82	1080.06	2011.89	1494.06	3978.89	447.111	320.278	239.944	609.611	3008.33	3821.5	5700.89	3574.67	1573.94	4157.5	2115.83	784.778	543.278	240.056	2993.06	812.444	1475.5	127.5	507.667	592.833	37.3889	-169.056	246.389	877.167	1140.11	1066.06	979.944	322		82	420.722	168.444	307.333	495.278	-144.333	-7.05556	289.833	43.2778	2739.44	1302.78	1381	4901.56	1913.61	1984.33	1705.06
83	1065.72	2026.22	1439.72	4026.56	418.778	316.611	199.278	586.611	2983.33	3786.17	5644.89	3492	1540.61	4190.17	2116.83	804.778	542.278	230.389	2915.06	784.778	1508.83	127.5	492.333	582.833	9.38889	-179.389	237.389	796.5	1138.78	1086.72	972.278	316.667		83	383.389	160.111	273.667	496.944	-129.667	-29.2222	267.833	57.9444	2757.44	1225.78	1236.67	5029.22	1916.94	1975.67	1677.72
84	1029.72	1988.89	1392.72	4015.22	405.111	279.944	212.278	552.611	3032	3635.17	5621.56	3444.67	1526.94	4031.83	2103.83	786.444	474.611	225.389	2901.72	773.778	1468.17	134.167	487.667	573.5	4.05556	-163.056	235.722	777.167	1102.44	1026.72	970.611	324		84	382.056	149.778	272.667	476.611	-163.333	-28.2222	257.167	18.2778	2682.44	1215.78	1244	5039.22	1916.61	1965.33	1701.39
85	978.056	1963.89	1375.39	3914.56	364.111	215.944	190.611	512.278	2942.67	3657.83	5416.56	3403	1478.94	3985.83	2094.5	828.444	418.944	212.389	2857.06	774.111	1462.17	115.167	479.333	543.833	-3.94444	-197.389	209.722	685.833	1103.11	1052.72	942.278	326.333		85	393.056	155.778	263	488.611	-186.333	-51.7222	235.167	-10.3889	2672.78	1258.11	1229.33	4959.89	1886.94	1968	1694.06
86	976.389	1935.89	1348.06	3897.22	349.111	193.278	172.611	467.944	2904.33	3451.17	5412.22	3242	1532.28	3903.5	2083.17	772.111	376.611	189.722	2852.06	762.778	1447.83	116.833	491.333	512.5	-5.27778	-246.722	208.722	628.5	1052.44	1029.39	888.278	317.667		86	385.722	151.111	223	454.944	-194.667	-37.5556	181.167	1.27778	2706.44	1248.78	1190	5024.89	1880.28	2045.67	1669.72
87	895.056	1878.56	1250.39	3952.22	327.444	177.611	164.944	421.611	2966.67	3360.5	5396.56	3293.67	1513.28	3873.83	2062.5	754.778	348.278	200.056	2756.72	762.444	1443.5	109.833	446.333	469.833	-24.2778	-249.722	191.056	616.167	1057.11	1003.39	888.278	324.333		87	382.389	125.778	251.333	442.944	-204.667	-73.2222	185.5	-40.7222	2629.78	1204.78	1217.67	4916.89	1878.28	2034.67	1686.39
88	862.389	1878.22	1250.06	3818.89	294.778	161.611	139.944	401.278	2929	3375.83	5205.56	3172.33	1472.28	3867.17	2008.83	763.444	325.944	170.722	2683.39	730.444	1366.83	110.167	466.333	476.833	-17.2778	-286.056	195.722	598.833	998.444	996.056	898.611	331.667		88	388.389	143.778	235	447.944	-221	-55.0556	192.5	-30.3889	2742.11	1214.11	1211.67	4997.89	1882.28	2050	1756.39
89	833.389	1812.89	1210.39	3866.22	314.111	143.611	156.611	361.611	2871.67	3290.5	5084.22	3211	1428.28	3738.5	2039.83	764.778	292.611	168.389	2549.39	719.778	1406.83	116.5	475.333	454.833	-41.9444	-311.389	191.056	552.5	1031.44	1018.06	882.278	315.667		89	407.056	149.778	239.667	410.278	-247.333	-96.7222	169.167	-56.3889	2699.11	1210.11	1147.67	4981.89	1842.94	1953	1735.39
90	823.056	1756.56	1175.39	3719.56	257.778	131.611	124.278	340.278	2885.33	3207.17	4973.89	3286.33	1416.61	3662.5	1936.17	738.444	270.944	160.389	2576.06	696.111	1373.17	128.167	451	441.833	-51.9444	-338.722	175.389	551.167	993.444	989.056	855.944	313		90	366.056	156.444	224.333	414.611	-263.667	-91.7222	161.833	-97.3889	2635.44	1191.44	1207	4974.89	1853.61	2021	1724.72
91	765.722	1722.89	1117.06	3687.89	270.444	113.944	110.278	317.278	2842.67	3196.5	5049.22	3138	1385.61	3629.5	2003.5	731.444	222.278	149.056	2469.39	684.444	1387.5	108.833	436	417.5	-58.2778	-348.056	151.056	476.167	980.111	965.056	821.611	358.667		91	380.056	135.111	228	418.944	-227	-111.556	139.833	-91.3889	2713.78	1218.78	1143.67	5017.22	1870.28	2008.33	1805.06
92	705.056	1707.22	1086.06	3678.56	246.111	102.944	107.278	280.944	2788	3098.83	5038.22	3066.67	1327.94	3615.17	1933.5	706.778	225.611	141.389	2424.72	702.444	1381.5	88.1667	455.667	383.833	-62.6111	-333.722	148.056	467.167	978.111	966.389	819.611	323.333		92	398.056	123.111	202.333	431.611	-264.333	-120.389	123.5	-90.0556	2703.78	1161.78	1108.33	4907.22	1828.61	1987.33	1807.39
93	658.389	1598.22	1044.39	3613.56	229.444	79.2778	101.611	276.278	2776.33	2923.5	4928.56	3085.33	1353.61	3610.83	1936.83	727.778	179.944	136.389	2380.72	666.111	1381.17	94.8333	460.333	395.5	-76.2778	-380.389	170.056	411.5	942.444	967.722	778.278	325.333		93	402.722	136.111	206.333	402.611	-256.667	-108.722	110.167	-110.056	2726.11	1185.11	1080	4861.22	1860.94	2105	1808.39
94	641.056	1607.56	1026.39	3500.56	216.111	51.6111	88.2778	252.611	2757	2937.83	4867.89	2932	1349.61	3500.83	1906.17	724.111	137.944	120.056	2290.72	658.778	1371.17	84.5	441.667	393.5	-77.9444	-384.389	147.056	423.833	888.778	962.722	810.278	309.333		94	399.056	109.111	195.667	389.944	-257.333	-145.556	120.5	-126.722	2691.78	1133.11	1118	4846.89	1813.28	2044.67	1825.39
95	599.722	1577.89	970.389	3470.22	199.111	40.2778	75.2778	219.944	2796	2955.17	4816.56	2863.33	1319.94	3441.17	1831.83	704.778	113.278	115.722	2204.72	617.778	1363.5	83.5	419.667	375.167	-76.6111	-380.056	106.722	471.5	901.778	896.722	818.611	333		95	394.389	116.444	231.667	369.944	-279.333	-145.056	105.167	-146.389	2716.11	1152.11	1090.67	4815.56	1806.61	2062	1835.06
96	554.389	1558.56	916.056	3398.56	185.444	40.6111	74.2778	200.944	2726.67	2838.5	4784.56	2835.67	1343.94	3358.83	1832.83	720.778	98.2778	112.389	2167.39	603.778	1413.5	88.1667	422	385.5	-77.2778	-395.389	125.056	390.167	908.778	928.722	794.611	332.667		96	407.389	102.444	149.667	393.944	-286.667	-157.056	90.5	-135.389	2756.44	1133.44	1087	4761.22	1794.28	2044.33	1921.39
97	535.389	1496.56	857.056	3419.89	166.444	28.9444	63.9444	188.611	2715.33	2733.83	4699.89	2833.33	1303.94	3346.83	1817.17	660.111	84.2778	86.3889	2057.72	584.111	1332.5	73.5	414	343.833	-81.6111	-435.389	130.722	400.167	896.444	901.722	798.944	314.667		97	402.722	93.7778	198.333	394.278	-307.333	-147.722	79.5	-148.722	2740.11	1147.44	1052.33	4795.89	1813.61	2115.67	1929.72
98	473.056	1440.56	787.056	3296.89	152.778	9.61111	50.9444	173.278	2551	2595.83	4506.22	2774.33	1257.94	3269.83	1755.5	684.778	56.9444	86.0556	2073.39	570.778	1361.17	90.1667	457.333	322.5	-100.611	-450.389	139.056	348.833	909.778	891.389	785.944	328.333		98	387.056	106.444	192.333	387.944	-315.667	-164.389	62.5	-162.056	2702.11	1125.11	1049	4816.22	1803.28	2129.33	1967.39
99	469.056	1427.89	754.389	3286.22	135.778	14.2778	40.9444	150.944	2592	2576.5	4534.22	2678	1274.94	3254.17	1759.17	687.778	58.6111	90.7222	2003.72	547.778	1420.5	80.1667	434.333	341.167	-90.6111	-444.722	109.389	361.5	839.444	905.389	733.611	346.333		99	402.056	116.111	187	358.611	-316.667	-186.056	39.8333	-164.056	2724.11	1131.44	1085	4865.56	1771.94	2084.33	1992.72
100	413.722	1369.89	703.056	3127.22	146.444	1.61111	47.9444	134.611	2560	2410.83	4440.89	2605	1222.61	3126.5	1702.83	690.444	41.9444	86.3889	1895.72	553.111	1331.17	71.1667	431.333	343.833	-80.6111	-501.389	120.056	301.833	849.778	879.722	742.278	329.333		100	419.056	107.111	176.333	341.278	-340.333	-138.056	80.8333	-198.056	2723.78	1101.78	1027.33	4745.56	1798.94	2091.67	1945.06
101	383.722	1332.56	647.056	3045.56	130.778	4.61111	35.2778	115.611	2473.67	2364.5	4401.56	2484	1251.28	3070.83	1776.17	701.444	31.6111	72.7222	1854.06	523.778	1386.17	72.1667	432.667	324.833	-94.2778	-476.389	125.722	292.167	838.778	855.722	742.278	336		101	411.389	102.778	148.333	346.278	-327	-164.556	31.8333	-204.722	2763.11	1088.78	980.333	4735.56	1842.61	2117.33	2008.72
102	372.056	1281.56	597.389	3013.56	109.778	-0.0555556	35.9444	112.278	2420	2342.83	4395.56	2511.67	1140.94	3050.17	1717.17	662.111	23.9444	70.0556	1777.06	523.778	1366.83	67.8333	428	316.5	-86.9444	-483.389	118.722	282.833	831.778	839.056	758.278	341.667		102	436.056	102.778	170.667	336.944	-310	-179.222	24.8333	-190.389	2765.78	1096.78	1025	4742.22	1749.61	2130.33	2025.06
103	332.722	1243.56	525.389	2872.22	109.444	-24.0556	17.2778	106.278	2383.33	2250.17	4350.22	2502.33	1229.28	2972.83	1659.17	696.778	15.6111	58.7222	1711.39	475.111	1344.83	73.5	443.667	290.833	-109.944	-480.722	118.056	285.167	806.444	842.389	713.944	334.333		103	404.722	83.1111	179	300.944	-344	-215.722	43.5	-222.056	2768.44	1116.78	1001.67	4693.56	1742.28	2161.33	2135.72
104	270.056	1167.22	523.389	2779.56	96.7778	-11.3889	18.9444	90.9444	2366.67	2058.17	4317.22	2336	1169.28	2876.83	1582.83	666.778	10.9444	62.0556	1664.72	489.111	1366.5	74.8333	440.333	302.833	-115.944	-492.056	93.7222	231.833	793.111	809.722	713.611	377.667		104	401.389	103.111	160	310.611	-328.667	-214.389	34.5	-218.056	2738.11	1109.44	998	4731.89	1708.28	2120.67	2095.72
105	283.389	1102.56	484.056	2729.56	89.4444	-18.7222	15.2778	90.2778	2373.33	2029.83	4251.22	2339	1153.61	2864.5	1563.83	637.778	-19.0556	58.7222	1577.72	458.778	1375.83	59.1667	459.333	282.167	-120.611	-501.722	94.7222	236.5	763.111	853.389	723.611	377		105	431.056	92.7778	149	281.611	-334.667	-176.556	24.5	-209.389	2762.78	1131.78	986	4746.56	1729.94	2162.67	2155.06
106	260.056	1044.89	414.056	2589.89	96.1111	-31.7222	4.61111	75.2778	2329.33	1881.5	4138.56	2189.33	1099.61	2770.5	1581.5	649.111	-17.7222	56.0556	1554.72	462.444	1342.17	78.5	466.333	286.833	-123.278	-499.722	108.722	239.5	764.778	831.389	681.611	354.333		106	416.056	76.4444	152	246.611	-330.333	-199.056	7.16667	-251.389	2705.44	1046.11	936	4659.56	1712.61	2143	2125.72
107	223.389	1055.89	403.056	2502.89	78.7778	-27.7222	6.61111	81.2778	2193.33	1848.17	4104.22	2119.33	1125.28	2671.83	1516.83	622.444	-24.0556	52.0556	1544.06	442.778	1368.17	59.5	478.333	260.833	-110.611	-523.389	88.0556	239.833	717.111	786.389	695.944	373		107	440.056	108.111	115.333	309.278	-364.667	-206.556	14.1667	-235.056	2715.11	1053.44	934.667	4628.89	1642.28	2083.67	2178.06
108	222.389	981.222	360.389	2375.89	67.7778	-34.7222	1.94444	72.6111	2180.67	1829.5	4056.89	2123.33	1104.94	2652.5	1555.83	630.444	-29.3889	31.7222	1444.72	417.111	1383.83	55.8333	459.667	245.833	-126.278	-543.056	92.3889	217.5	725.444	786.722	699.944	370.333		108	429.722	64.4444	131.667	235.278	-366.667	-246.889	-5.83333	-230.389	2759.44	1062.78	958	4605.22	1701.61	2120.67	2205.39
109	170.389	979.889	352.389	2283.56	59.7778	-44.0556	-13.0556	65.9444	2147	1681.17	4040.89	2102.33	1016.61	2557.83	1505.17	611.778	-32.0556	44.3889	1405.39	434.111	1389.17	64.1667	483.667	275.167	-99.2778	-524.722	79.7222	198.167	705.111	803.389	706.278	376.333		109	451.722	90.7778	122	238.944	-357.667	-225.056	-4.16667	-255.389	2665.44	1041.44	916.667	4498.89	1650.28	2122	2172.72
110	186.722	930.222	320.056	2200.22	54.1111	-34.0556	-5.72222	47.2778	2070.67	1652.17	3884.89	2007	1035.61	2396.5	1444.5	613.111	-42.0556	50.7222	1323.06	391.778	1387.5	54.5	503.667	244.5	-124.944	-548.056	103.056	194.5	668.444	766.722	703.944	375		110	437.056	93.1111	124.333	251.278	-333.333	-206.556	-16.8333	-267.056	2730.44	1060.44	878	4573.56	1662.61	2110.33	2213.06
111	161.389	889.889	276.389	2164.56	48.4444	-61.7222	-11.7222	30.9444	1975.33	1541.17	3859.22	1892.33	1070.94	2340.83	1409.17	579.444	-52.0556	37.0556	1246.39	369.444	1420.83	71.1667	491	265.833	-134.278	-529.389	84.0556	204.833	685.778	737.389	649.944	382		111	447.722	99.1111	92	228.278	-370.667	-208.389	-25.1667	-258.389	2683.11	1011.11	881.333	4468.89	1617.94	2128.33	2217.39
112	144.722	802.889	260.389	2047.22	38.7778	-68.0556	-21.7222	35.9444	2010.67	1490.17	3809.89	1832.33	1050.28	2245.83	1350.17	581.778	-44.3889	44.3889	1200.06	368.778	1425.5	57.5	515.333	289.833	-136.278	-565.389	56.7222	169.5	651.444	756.722	667.278	383.667		112	427.056	113.111	109	242.611	-320.333	-223.556	-21.5	-243.056	2605.78	1033.78	809	4387.89	1584.61	2128.67	2268.39
113	133.722	789.222	210.389	1901.22	46.1111	-53.3889	-21.0556	31.6111	1920.67	1383.5	3743.56	1847	1029.94	2192.17	1344.17	612.111	-43.7222	46.7222	1181.06	346.444	1476.83	80.8333	567.667	306.833	-112.278	-563.056	91.3889	198.5	632.111	751.389	661.278	383.667		113	458.722	100.778	128.333	182.278	-339.333	-247.056	-7.83333	-281.056	2650.11	965.778	830.667	4408.56	1493.94	2090	2233.39
114	101.389	722.556	197.389	1796.56	38.4444	-66.3889	-26.7222	26.2778	1847	1323.5	3603.89	1673.33	1028.94	2058.5	1344.83	584.778	-59.7222	46.7222	1098.72	352.111	1496.17	66.5	576.333	317.5	-136.944	-572.389	95.7222	175.833	647.444	728.056	632.278	380.667		114	439.389	119.444	85.3333	188.611	-318	-233.722	-14.5	-256.056	2564.11	1012.78	811.333	4342.22	1534.94	2106	2269.72
115	92.3889	684.556	170.722	1690.89	38.4444	-58.0556	-17.3889	29.9444	1801.67	1234.17	3464.56	1688.67	987.611	2047.5	1268.83	571.111	-58.3889	48.0556	1072.06	323.778	1516.5	65.8333	564.667	272.833	-150.944	-573.056	84.0556	209.167	620.778	715.389	669.278	381		115	426.722	99.4444	106.333	197.944	-326	-229.556	5.16667	-274.389	2566.44	927.778	810.333	4284.22	1513.61	2050	2308.06
116	82.0556	640.889	140.389	1565.89	40.7778	-49.0556	-14.3889	12.6111	1776.33	1147.5	3463.89	1486	958.944	1955.5	1280.5	579.778	-66.0556	46.0556	986.389	318.778	1591.83	92.8333	577.667	314.5	-147.278	-578.056	64.7222	201.833	606.444	689.722	605.611	383.667		116	427.722	115.444	99.3333	180.944	-316.333	-241.722	-30.5	-270.722	2590.11	992.778	794.333	4164.22	1503.28	2010.67	2282.06
117	94.7222	547.889	119.389	1498.56	31.4444	-49.3889	-35.3889	21.6111	1678.33	1054.83	3410.22	1423.67	1015.28	1908.5	1226.5	565.778	-64.0556	38.3889	942.722	312.778	1536.83	100.167	580.667	291.167	-117.278	-563.389	84.0556	200.833	625.111	715.722	622.278	396		117	452.722	105.444	88	174.278	-279	-235.889	-55.1667	-258.389	2534.11	883.778	806	4106.22	1485.94	2057.33	2275.39
118	79.3889	527.889	102.722	1375.56	30.4444	-39.3889	-10.7222	17.2778	1654	983.5	3326.89	1443.33	951.611	1810.83	1193.17	560.111	-53.7222	51.0556	935.389	295.778	1578.83	89.1667	570.333	284.167	-140.611	-602.722	85.7222	210.5	602.444	709.389	582.944	418.333		118	437.056	88.1111	90	153.278	-280	-232.889	-42.1667	-277.722	2452.78	924.778	795.333	4149.22	1420.61	1988	2263.72
119	57.7222	489.889	71.3889	1293.22	28.1111	-41.3889	-17.3889	9.94444	1522	931.833	3343.89	1391	976.278	1739.17	1164.5	555.778	-61.3889	46.3889	891.722	283.778	1573.5	72.1667	641	264.833	-124.944	-577.722	81.7222	170.167	565.111	684.056	596.278	402.667		119	457.389	89.7778	79.6667	155.944	-288	-199.722	-30.1667	-274.389	2509.11	976.778	815.333	4001.89	1382.28	1966.67	2335.39
Max (count)	9660.39	5385.89	5381.72	8373.89	7070.78	13733.6	4025.28	5082.28	5991	8109.83	10899.6	6624.33	20242.9	9351.5	5271.5	2011.11	9197.94	7469.72	8558.72	5813.44	27511.5	4313.17	10371.3	16522.5	12939.1	8562.28	9833.06	14023.5	7799.78	7514.72	5463.94	5078		Max (count)	5085.72	6142.78	8409.67	5581.28	10217.3	4052.44	7677.5	10387.3	9463.78	6272.78	9521.33	8320.56	5458.61	3162.67	2735.06
[truncated: 146 more columns]

## Sheet:  Fig. 3i (Spot tag)
30nM sys	SYR1+SlPLL2WT																																									SYR1+SlPLL23A
Time (min)	WT_1	WT_2	WT_3	WT_4	WT_5	WT_6	WT_7	WT_8	WT_9	WT_10	WT_11	WT_12	WT_13	WT_14	WT_15	WT_16	WT_17	WT_18	WT_19	WT_20	WT_21	WT_22	WT_23	WT_24	WT_25	WT_26	WT_27	WT_28	WT_29	WT_30	WT_31	WT_32	WT_33	WT_34	WT_35	WT_36	WT_37	WT_38	WT_39		Time (min)	A_1	A_2	A_3	A_4	A_5	A_6	A_7	A_8
0	0	0	0	0	0	42	0	283	24	161	284	0	163	37	192	0	8	48	0	23	1	0	0	13	16	168	0	0	2	15	28	80	88	20	27	0	0	67	179		0	0	38	0	13	0	0	0	345
1	86	43	58	18	28	0	48	320	13	89	120	47	149	0	94	5	0	0	161	0	0	21	38	0	0	48	7	5	17	27	0	0	0	0	0	56	35	18	58		1	97	0	48	0	72	62	182	184
2	144	133	97	28	109	129	99	141	1	7	33	18	34	114	0	80	52	64	82	34	22	163	97	20	59	39	46	82	0	0	144	76	94	28	31	73	73	0	0		2	516	221	115	185	199	221	301	91
3	526	350	251	174	257	174	204	0	0	0	0	15	0	317	45	185	281	87	190	182	231	443	209	69	259	0	212	211	105	155	491	282	301	194	116	271	135	1	34		3	1481	896	547	700	563	653	439	0
4	1031	795	488	314	485	210	447	2	54	19	4	134	7	855	18	543	683	254	181	522	497	811	458	237	510	75	487	487	299	487	936	531	799	493	282	514	356	187	312		4	3015	1688	1229	1790	986	1180	940	41
5	1538	1364	881	573	787	456	738	54	481	136	129	289	272	1487	163	881	1098	501	378	768	810	1119	619	353	811	381	941	873	694	1086	1406	873	1350	940	455	791	575	551	530		5	4486	2913	2211	2732	1685	1687	1638	335
6	2165	1991	1167	799	1031	800	1076	206	842	601	404	567	541	1937	341	1082	1361	908	704	998	1192	1568	802	497	1034	615	1371	1203	1003	1453	1828	1071	1778	1278	815	1129	791	936	905		6	5494	3663	2856	3502	2494	2181	2410	746
7	2531	2547	1590	1079	1413	1240	1550	386	1415	970	631	949	762	2245	576	1213	1795	1287	912	1261	1445	1798	895	631	1118	939	1821	1353	1319	1873	2110	1346	2060	1469	937	1341	1157	1383	1365		7	6152	4254	3692	4379	2933	2691	3416	1328
8	2726	2743	1986	1316	1518	1740	1930	689	1999	1558	980	1257	1086	2484	872	1413	1995	1667	1267	1463	1727	2106	1010	707	1176	1194	2084	1505	1578	2033	2242	1512	2262	1649	1171	1594	1481	1806	1694		8	6321	4690	4032	5119	3652	3129	4268	1978
9	3083	3249	2423	1643	1817	2190	2259	929	2302	2080	1337	1509	1342	2736	1311	1564	2140	1909	1459	1556	1995	2340	1021	794	1308	1539	2268	1652	1680	2260	2390	1632	2446	1649	1181	1662	1893	2056	1922		9	6628	4902	4586	5693	4106	3535	4889	2459
10	3284	3201	2636	1841	1935	2556	2458	1328	2612	2585	1623	1824	1633	2934	1647	1492	2454	2151	1574	1683	2139	2565	1131	917	1373	1790	2521	1823	1887	2403	2482	1840	2471	1734	1272	1752	2153	2433	2198		10	6515	5330	4677	5848	4130	3754	5116	3011
11	3416	3389	2836	2040	2092	2986	2575	1624	3078	3046	2031	2140	1908	2840	1969	1652	2558	2451	1762	1862	2281	2684	1121	972	1374	2017	2659	1973	2012	2347	2315	1898	2547	1795	1337	1775	2352	2867	2379		11	6468	5437	5001	6210	4323	4135	5314	3504
12	3405	3276	3126	2170	2176	3258	2826	1931	3294	3327	2383	2248	2132	3056	2319	1647	2851	2442	1972	2048	2354	2649	1188	984	1440	2199	2711	2026	2105	2374	2353	1877	2548	1773	1401	1835	2609	3098	2655		12	6414	5428	5015	6169	4528	4269	5247	3844
13	3554	3263	3392	2368	2211	3690	3027	2227	3452	3655	2603	2583	2421	3057	2673	1817	3022	2616	1981	2085	2528	2685	1279	1083	1529	2306	2725	2197	2166	2294	2270	2001	2602	1829	1421	1872	2605	3352	2784		13	6191	5439	5047	6099	4705	4467	5399	4267
14	3520	3200	3638	2554	2156	3786	3100	2501	3604	4034	2852	2640	2660	2982	2850	1794	3150	2923	1971	2092	2548	2677	1398	1109	1421	2538	2693	2108	2251	2289	2216	1972	2532	1751	1363	1817	2791	3527	2874		14	6128	5478	5133	6034	4529	4637	5629	4474
15	3544	3210	3682	2690	2270	4034	3150	2600	3788	4288	2920	2768	2747	2902	3073	1948	3209	2928	1906	2161	2692	2767	1472	1157	1569	2678	2909	2396	2252	2114	2145	1951	2601	1692	1368	1813	2731	3720	3180		15	5952	5355	4978	6065	4641	4842	5180	4671
16	3591	3060	3718	2645	2261	4255	3262	2726	3751	4350	3050	2908	2798	2936	3299	1921	3287	2943	1978	2324	2811	2798	1423	1231	1597	2624	2825	2372	2118	1952	2119	1999	2285	1666	1482	1969	2863	3756	3264		16	5921	5275	5042	6021	4679	4680	5570	4960
17	3494	3076	3628	2897	2243	4428	3371	3025	3968	4630	3214	2935	2764	2871	3486	1917	3313	3046	1939	2282	2733	2703	1545	1196	1625	2801	2919	2339	2233	2036	2103	1926	2283	1693	1396	1955	2858	3962	3245		17	5597	5186	4762	5820	4537	4751	5409	5078
18	3554	2754	3780	3046	2229	4514	3347	2945	3840	4831	3420	2966	2966	2892	3592	1950	3259	3103	1901	2375	2777	2815	1463	1304	1627	2761	2682	2440	2184	1817	2053	1917	2363	1701	1292	1920	3023	3903	3473		18	5684	5276	4877	5787	4730	4655	5371	5088
19	3613	2862	3734	3042	2179	4568	3398	2973	3760	4637	3344	3017	2915	2813	3807	1911	3263	3101	1995	2380	2810	2746	1498	1380	1685	2836	2727	2452	2159	1869	2140	1997	2363	1704	1308	1871	2766	3886	3471		19	5392	5081	4701	5619	4509	4627	5027	5124
20	3532	3019	3748	3002	2116	4603	3391	2994	3787	4787	3536	2904	2853	2819	3840	1924	3166	3141	1858	2295	2632	2776	1366	1297	1698	2744	2711	2335	2305	1764	2118	1850	2234	1650	1333	1892	2946	3715	3469		20	5441	5106	4786	5431	4522	4946	5150	5245
21	3471	2795	3603	3167	2071	4725	3390	3099	3874	4847	3425	2844	2846	2858	3779	1883	3129	3116	1848	2344	2797	2758	1440	1378	1741	2875	2769	2391	2077	1763	2107	1830	2259	1618	1239	1845	2890	3791	3515		21	5537	5088	4749	5250	4591	4930	5006	5182
22	3469	2787	3655	3261	2032	4582	3199	3104	3573	4633	3509	2832	2785	2676	3833	1881	2980	3111	1851	2246	2786	2722	1310	1376	1722	2895	2626	2297	2152	1618	2153	1886	2123	1704	1252	1937	2888	3731	3308		22	5094	5201	4640	5290	4477	4702	4862	5131
23	3541	3063	3536	3076	1821	4470	3180	2866	3517	4470	3510	2888	2760	2622	3872	1819	2921	3265	1836	2308	2819	2578	1201	1383	1634	2769	2683	2336	2102	1647	2028	1743	2113	1679	1312	1872	2886	3589	3521		23	5368	5134	4697	4916	4265	4785	4816	5164
24	3459	2917	3327	3177	1783	4551	3131	2754	3518	4544	3420	2679	2762	2682	3748	1785	2874	3232	1905	2246	2745	2641	1174	1297	1633	2829	2535	2214	1991	1652	2245	1749	2148	1603	1179	1878	2856	3548	3500		24	5125	5270	4621	5021	4222	4935	4746	5031
25	3382	3162	3149	3194	1574	4114	2990	2726	3308	4509	3359	2641	2670	2635	3720	1775	2875	3256	1731	2281	2714	2695	1199	1325	1637	2676	2510	2321	1963	1568	2060	1726	2039	1666	1348	1854	2903	3482	3455		25	4903	5131	4639	5033	4309	4880	4702	5024
26	3479	3164	2938	3088	1459	3864	2828	2696	3199	4261	3349	2561	2597	2587	3617	1704	2780	3239	1883	2209	2786	2620	1131	1306	1540	2523	2367	2188	1950	1531	2178	1599	1977	1635	1255	1870	2844	3238	3430		26	4917	5219	4453	5065	4229	4804	4555	4831
27	3694	3205	2633	2978	1385	3720	2547	2513	3151	4068	2967	2356	2533	2462	3524	1615	2750	3391	1737	2161	2616	2518	1139	1293	1514	2684	2425	2145	1920	1693	2214	1584	1885	1716	1321	1915	2863	2841	3377		27	5122	5322	4523	4894	4252	5135	4732	4523
28	3580	3218	2376	2847	1311	3436	2345	2359	2940	3966	2851	2311	2414	2566	3248	1612	2644	3389	1940	2077	2472	2517	1094	1315	1545	2608	2266	2259	1926	1572	2071	1650	1978	1563	1257	1816	2964	2771	3299		28	4974	5197	4448	4894	4136	5029	4518	4499
29	3730	3271	2211	2802	1138	3112	2151	2224	2822	3586	2665	2282	2407	2493	3175	1531	2598	3388	1869	1998	2549	2518	1029	1202	1493	2569	2159	2188	1839	1562	2111	1570	1880	1540	1220	1758	2903	2552	3246		29	4838	5220	4541	5009	4148	5315	4433	4189
30	3509	3403	1989	2661	1088	2999	2067	2077	2704	3526	2526	2195	2288	2529	3089	1449	2570	3320	1877	2100	2446	2433	1032	1216	1418	2424	2237	2159	1813	1594	2060	1492	1875	1510	1193	1781	2921	2344	3237		30	4699	5216	4411	4968	4053	5239	4389	3986
31	3675	3424	1850	2510	1046	2736	1821	1961	2667	3257	2417	1996	2226	2386	2869	1537	2570	3368	1965	2124	2574	2349	1015	1221	1543	2417	2103	2184	1797	1522	2071	1466	1784	1530	1270	1884	2907	2384	3188		31	4565	5391	4336	5013	4011	5142	4593	3649
32	3557	3664	1673	2444	994	2601	1612	1775	2476	3144	2103	1837	2172	2429	2777	1626	2483	3242	1903	1934	2357	2304	975	1172	1318	2318	2031	2154	1795	1582	2024	1436	1826	1651	1212	1800	2964	2196	3134		32	4283	5364	4318	4972	4161	5291	4235	3512
33	3554	3592	1564	2306	1008	2407	1484	1618	2241	3027	2118	1864	2197	2419	2576	1397	2298	3279	1859	1966	2306	2212	877	1179	1247	2296	1985	2164	1657	1575	2096	1333	1797	1472	1283	1732	2926	2199	2945		33	4131	5246	4227	4899	3989	5268	4216	3336
34	3684	3689	1514	2204	941	2290	1494	1521	2240	2851	1936	1838	2085	2448	2490	1361	2416	3329	1882	1990	2381	2130	874	1128	1321	2337	1905	2183	1721	1567	2055	1277	1702	1466	1217	1853	2964	2027	3034		34	3977	5204	4106	5029	4102	5405	4321	3244
35	3707	3689	1452	2194	902	2188	1409	1361	2090	2737	1800	1813	2054	2500	2399	1375	2284	3309	1970	1985	2263	2059	849	1145	1289	2182	1902	2155	1667	1489	2010	1254	1667	1413	1209	1740	2985	2098	2975		35	3910	5277	4129	5034	3897	5363	4209	3070
36	3628	3822	1326	1969	909	2051	1330	1232	2104	2582	1633	1591	2114	2244	2153	1272	2121	3336	1932	1909	2123	2130	867	1003	1272	2297	1796	2072	1708	1522	2063	1240	1710	1447	1171	1743	2890	2161	3012		36	3690	5273	4028	4808	3986	5385	4216	3024
37	3879	3705	1270	1906	872	1965	1386	1096	1960	2480	1507	1543	2013	2306	2207	1251	2132	3372	2031	1834	2238	2030	758	1079	1236	2307	1829	2076	1666	1471	2008	1188	1613	1549	1258	1785	2928	2004	2867		37	3329	5265	3997	5001	3808	5351	4242	2791
38	3816	3820	1234	1808	796	1896	1408	1013	1871	2344	1509	1510	1927	2418	2051	1200	1965	3364	1933	1771	2149	1989	678	1001	1164	2182	1835	1997	1624	1475	1984	1224	1586	1519	1260	1853	2978	1879	2915		38	3190	5429	3928	4914	3759	5320	4084	2834
39	3786	3805	1229	1724	789	1821	1211	874	1781	2251	1336	1491	1943	2365	1924	1176	2087	3379	1996	1808	2097	1963	732	879	1164	2068	1751	2117	1660	1571	2008	1110	1567	1482	1206	1860	2878	1652	2884		39	3249	5270	3785	4759	3660	5420	4052	2691
40	3785	3705	1103	1566	729	1692	1260	824	1666	2186	1181	1358	1924	2331	1863	1100	1922	3314	1959	1701	1862	1823	645	958	1099	2021	1744	2125	1549	1496	1909	1045	1497	1439	1175	1758	3003	1686	2687		40	2762	5302	3787	4678	3769	5235	3962	2579
41	3763	3841	1030	1559	695	1661	1111	776	1592	2080	1156	1374	1953	2251	1805	1068	1878	3302	2043	1769	1933	1915	602	867	1019	2082	1692	1964	1598	1447	1943	1087	1577	1543	1177	1719	3039	1592	2732		41	2543	5355	3722	4836	3540	5377	4009	2340
42	3794	3737	911	1461	635	1441	1125	620	1478	1936	1024	1316	1695	2226	1559	945	1842	3341	1951	1659	1905	1855	559	872	1024	1932	1711	2044	1523	1477	1825	1033	1468	1498	1151	1774	2978	1515	2703		42	2483	5318	3773	4745	3626	5313	3889	2267
43	3877	3881	821	1386	630	1445	1128	587	1285	1852	1029	1250	1774	2245	1579	992	1793	3269	1929	1559	1887	1693	539	804	993	1954	1584	2055	1465	1429	1937	1025	1381	1488	1142	1790	2968	1439	2616		43	2088	5181	3760	4633	3545	5420	4030	2182
44	3910	3892	830	1233	480	1381	1047	350	1295	1697	887	1127	1642	2107	1400	1008	1684	3211	2165	1580	1672	1692	509	876	1019	1908	1591	1975	1471	1439	1880	1049	1400	1444	1123	1743	3003	1415	2597		44	2090	5197	3608	4518	3360	5478	3864	2011
45	3779	4039	767	1188	575	1237	1045	371	1149	1424	791	1043	1620	2203	1388	829	1656	3210	2235	1479	1691	1522	460	849	993	1838	1523	1903	1521	1401	1809	1005	1273	1457	1106	1652	2936	1211	2489		45	1974	5310	3647	4516	3252	5262	3725	1961
46	3887	3918	719	1033	498	1126	911	239	1065	1465	671	1039	1507	2272	1175	857	1624	3151	2073	1562	1727	1599	527	753	909	1793	1506	1832	1478	1349	1855	1010	1324	1518	1102	1810	3084	1182	2375		46	1845	5465	3513	4577	3291	5473	3743	1778
47	3754	3911	598	904	506	1156	877	155	934	1283	616	985	1474	2036	1062	868	1635	3136	2018	1450	1561	1551	428	721	875	1985	1555	1958	1543	1362	1858	1035	1375	1480	1036	1748	2969	1148	2371		47	1762	5323	3481	4578	3269	5456	3727	1698
48	3769	4122	572	869	423	1053	843	45	879	1253	445	848	1402	2143	1006	756	1435	3237	2088	1413	1436	1425	382	683	836	1736	1484	1928	1436	1313	1778	1015	1244	1424	1043	1639	2909	995	2452		48	1781	5244	3576	4612	3320	5271	3645	1588
49	3824	4139	596	787	373	915	780	-59	814	1084	464	816	1468	2066	814	676	1400	3070	2081	1400	1394	1413	369	691	826	1656	1370	1859	1406	1310	1799	1011	1243	1340	999	1673	3134	928	2228		49	1525	5447	3482	4553	3246	5517	3592	1540
50	3828	4245	475	794	394	803	645	-161	589	973	382	735	1349	2028	821	728	1362	3057	2062	1400	1373	1355	284	632	822	1588	1395	1885	1403	1244	1851	935	1220	1369	1033	1679	2970	886	2181		50	1516	5376	3514	4402	3139	5444	3332	1397
51	3984	4252	465	709	329	741	570	-179	555	848	276	734	1175	2055	692	614	1281	3121	1981	1368	1359	1335	289	555	768	1513	1330	1729	1451	1305	1857	953	1156	1356	1005	1680	2986	876	2175		51	1390	5417	3367	4390	3187	5477	3476	1299
52	3802	4182	458	651	329	739	646	-193	529	807	175	577	1158	1962	596	651	1217	3036	2104	1222	1302	1274	224	578	684	1608	1342	1855	1409	1236	1778	951	1162	1317	985	1656	3014	683	2091		52	1279	5301	3346	4367	3023	5362	3232	1124
53	3875	4304	358	569	284	646	555	-291	459	598	153	551	1028	1948	576	584	1190	3052	2007	1206	1254	1214	245	527	719	1472	1305	1779	1354	1183	1738	912	1072	1374	937	1705	2972	694	2151		53	1333	5321	3355	4322	2951	5538	3049	1053
54	3801	4358	388	486	299	601	446	-417	321	503	37	548	1049	1941	472	497	1077	2995	2047	1256	1212	1136	243	506	620	1412	1260	1701	1333	1256	1644	966	975	1260	897	1632	3017	586	2075		54	1190	5514	3383	4182	3056	5406	3079	1019
55	3989	4213	360	496	241	523	450	-374	276	417	-10	502	984	1856	377	466	1041	3030	2158	1195	1089	1092	175	563	688	1491	1149	1659	1389	1214	1668	967	1083	1351	917	1646	2969	517	2061		55	1159	5284	3456	4162	3004	5444	2912	901
56	3895	4330	298	404	283	502	441	-498	184	367	-41	471	890	1942	284	418	954	2924	1986	1104	1069	1078	194	455	662	1374	1127	1668	1317	1163	1586	935	1073	1201	859	1540	2839	455	1938		56	1162	5311	3310	4133	2957	5576	2812	746
57	3782	4424	291	341	220	391	417	-571	125	238	-143	389	932	1884	235	427	871	2990	2103	1072	940	959	138	475	608	1388	1159	1607	1363	1183	1646	1043	979	1243	984	1620	2928	369	1895		57	984	5514	3088	3949	2935	5516	2792	652
58	3990	4264	258	338	215	333	358	-595	32	109	-213	316	721	1858	200	332	863	2932	1973	1105	889	836	70	386	602	1351	1083	1685	1309	1101	1514	902	1054	1241	870	1589	2765	376	1797		58	1104	5371	3228	3904	2823	5333	2724	611
59	3840	4483	180	302	187	279	340	-735	-41	42	-234	309	656	1727	72	344	796	2867	1933	918	915	806	69	342	556	1290	1131	1582	1349	1126	1529	815	942	1163	871	1514	2855	332	1781		59	812	5317	3165	3873	2769	5160	2566	544
60	3951	4411	186	284	149	239	251	-737	-130	-28	-281	238	664	1781	29	259	757	3041	1989	965	880	801	119	353	522	1248	1102	1612	1265	1095	1470	885	985	1198	810	1564	2802	245	1786		60	848	5427	3142	4059	2696	5340	2383	467
61	3853	4256	158	259	177	279	207	-768	-189	-186	-345	240	521	1783	-39	268	657	2798	2079	868	778	773	38	305	532	1158	1064	1478	1226	1068	1506	994	911	1172	820	1549	2793	216	1771		61	716	5302	3021	3891	2666	5296	2372	392
62	4071	4376	164	262	153	220	212	-821	-294	-225	-380	180	528	1623	-19	163	643	2862	1982	886	693	736	4	287	514	1131	1014	1489	1332	1065	1440	949	844	1110	783	1592	2894	198	1616		62	663	5499	3069	3731	2590	5033	2240	286
63	3796	4329	157	225	182	171	205	-837	-354	-361	-408	135	405	1708	-56	225	567	2840	1975	751	636	694	16	254	444	1086	951	1413	1149	1110	1415	885	886	1166	835	1513	2768	155	1628		63	605	5546	2982	3633	2523	5050	2140	278
64	3826	4234	162	191	146	142	178	-877	-401	-325	-455	117	365	1512	-107	152	534	2753	2159	737	619	599	-35	276	413	1055	967	1434	1180	1112	1479	892	794	1213	832	1439	2626	52	1621		64	669	5492	2799	3815	2585	4957	1958	194
65	3858	4438	119	171	103	123	135	-930	-448	-438	-476	91	371	1518	-185	102	515	2716	2017	777	563	575	-63	285	357	1082	992	1395	1188	1101	1339	831	755	1107	738	1499	2690	96	1571		65	639	5566	2904	3584	2497	5102	1958	189
66	3830	4408	112	192	107	88	106	-1008	-486	-517	-554	63	262	1567	-212	89	522	2607	2093	712	520	612	-53	214	376	1003	982	1351	1114	972	1411	745	833	1070	809	1478	2635	5	1532		66	602	5263	2878	3379	2425	4915	1941	87
67	3767	4092	90	181	110	28	168	-992	-559	-602	-533	75	193	1545	-214	113	423	2652	1995	694	501	567	-93	168	369	1056	960	1394	1229	966	1348	785	823	1119	808	1492	2570	-14	1465		67	526	5379	2912	3296	2423	4900	1558	68
68	3906	4218	108	158	80	13	114	-1012	-613	-578	-588	28	177	1457	-249	83	364	2675	2011	669	465	428	-106	171	336	1039	929	1330	1102	1003	1313	817	723	1023	767	1422	2593	-46	1475		68	447	5292	2726	3235	2367	4842	1608	11
69	3762	4240	88	128	91	-90	95	-1059	-658	-651	-623	32	94	1491	-264	24	321	2720	1925	528	325	465	-176	118	306	951	877	1320	1185	943	1302	750	766	986	711	1413	2516	-17	1454		69	419	5210	2900	3263	2280	4964	1614	-5
70	3797	4408	80	129	67	27	117	-1027	-691	-715	-623	-19	26	1365	-290	21	281	2568	1879	526	264	408	-192	107	288	965	934	1183	1106	932	1335	688	761	1003	779	1378	2535	-66	1479		70	241	5176	2688	3242	2302	4873	1398	-63
71	3719	4372	99	127	79	-70	112	-1104	-761	-770	-693	-5	8	1258	-309	-7	315	2472	1877	531	289	357	-206	125	254	859	835	1152	1121	879	1181	726	768	937	736	1436	2565	-74	1301		71	349	5305	2611	3046	2266	4806	1271	-66
72	3671	4236	78	101	58	-40	42	-1113	-753	-837	-646	-77	-67	1244	-329	-33	257	2443	1954	537	231	300	-208	85	244	914	767	1173	1179	915	1067	762	736	1002	699	1413	2441	-94	1291		72	302	5195	2620	3168	2197	4942	1178	-124
73	3609	4308	72	111	50	-63	87	-1136	-774	-871	-687	-53	-62	1239	-392	-40	254	2376	1823	476	240	281	-192	65	249	846	788	1182	1060	936	1150	684	617	936	663	1220	2394	-109	1276		73	177	5204	2518	2996	2104	4990	1014	-188
74	3695	4118	48	136	61	-80	62	-1176	-827	-901	-678	-66	-141	1198	-378	-59	250	2364	1733	494	175	262	-241	77	268	838	779	1084	1114	811	1166	630	740	936	639	1349	2385	-118	1265		74	188	5181	2541	3079	2114	4798	994	-264
75	3621	4188	60	109	46	-93	35	-1156	-826	-948	-712	-87	-174	1117	-412	-68	233	2293	1851	409	195	277	-246	65	227	760	775	1017	1044	829	1060	660	598	876	585	1432	2298	-142	1238		75	69	5045	2406	2822	2070	4801	697	-255
76	3674	4200	48	88	14	-152	31	-1196	-871	-945	-734	-104	-235	1078	-391	-128	149	2238	1599	404	89	236	-248	62	194	872	744	948	1087	765	1106	581	539	875	632	1273	2193	-163	1231		76	196	5237	2374	2820	1993	4739	846	-253
77	3566	4216	21	95	1	-164	-28	-1194	-904	-1012	-751	-129	-241	1056	-448	-125	116	2199	1726	351	157	144	-256	55	180	762	785	995	1020	763	1051	568	613	789	572	1283	2143	-156	1194		77	73	5054	2388	2842	2002	4841	586	-258
78	3427	4154	23	78	42	-206	-4	-1208	-925	-1053	-792	-136	-308	1066	-440	-126	124	2200	1648	385	57	199	-274	16	198	794	727	842	963	776	1074	580	520	736	619	1286	2089	-177	1105		78	126	4975	2278	2600	1919	4598	573	-272
79	3541	4286	4	81	14	-152	-25	-1251	-910	-1035	-784	-146	-305	906	-451	-155	124	2242	1554	334	37	145	-322	34	179	738	708	991	1051	743	1029	512	543	754	547	1272	2137	-189	1197		79	-24	4979	2201	2636	1917	4829	439	-280
80	3560	4129	-38	69	12	-157	-16	-1257	-975	-1050	-797	-137	-352	849	-453	-135	79	2184	1495	300	32	94	-286	35	191	692	698	894	936	692	966	502	436	718	571	1200	1991	-208	1106		80	-1	4902	2244	2557	1812	4703	436	-332
81	3639	4218	28	64	18	-192	-54	-1309	-963	-1114	-773	-155	-358	878	-475	-112	78	2158	1417	289	-22	117	-266	35	170	615	676	806	1001	664	936	520	522	704	494	1156	1974	-211	967		81	-139	4881	2157	2399	1780	4722	339	-308
82	3489	4163	-39	98	40	-214	-20	-1290	-955	-1101	-804	-154	-404	777	-478	-138	125	2026	1372	312	17	123	-288	4	174	613	726	867	942	660	942	429	516	670	513	1181	1972	-207	1015		82	-87	4933	2114	2459	1851	4665	257	-338
83	3486	4091	1	72	-6	-196	-41	-1317	-991	-1142	-803	-154	-359	738	-473	-106	102	2060	1383	237	-21	110	-289	1	184	662	641	809	953	696	954	466	416	679	510	1193	1947	-218	981		83	-106	4902	2103	2212	1780	4536	47	-360
84	3485	4053	-35	74	5	-204	-43	-1309	-983	-1170	-832	-184	-410	733	-509	-158	56	1887	1365	243	-55	89	-321	-35	136	664	617	715	834	619	835	427	423	641	476	1111	1779	-225	911		84	-218	4687	1927	2290	1671	4581	-85	-391
85	3499	3950	-27	46	-32	-137	-37	-1281	-986	-1170	-813	-192	-448	682	-468	-125	78	2011	1197	192	-46	27	-315	2	169	579	617	730	861	622	881	449	413	595	443	1142	1754	-239	894		85	-316	4465	2014	2247	1698	4464	-79	-388
86	3483	3983	-34	59	-22	-191	-58	-1339	-1013	-1169	-853	-218	-482	583	-545	-104	71	1958	1274	202	10	19	-301	7	134	691	579	675	806	510	830	389	412	560	483	1114	1670	-229	866		86	-403	4586	1840	2178	1684	4343	-84	-382
87	3234	3951	-73	76	-4	-234	-35	-1356	-1026	-1189	-843	-192	-495	553	-513	-140	54	1879	1185	216	-100	33	-312	-5	116	591	559	585	795	559	809	338	334	552	445	1107	1736	-240	871		87	-212	4430	1899	1990	1624	4355	-193	-392
88	3315	3979	-62	70	-21	-264	-99	-1368	-1049	-1209	-870	-198	-471	469	-535	-151	69	1891	1200	150	-96	-24	-287	-39	160	551	620	588	795	520	748	320	292	621	441	1140	1624	-264	863		88	-305	4323	1876	1997	1621	4453	-251	-394
89	3227	3965	-76	34	-5	-311	-82	-1353	-1042	-1188	-845	-193	-497	437	-535	-135	41	1768	1087	213	-40	6	-265	-22	152	561	543	595	755	479	743	301	321	452	399	1111	1723	-246	836		89	-352	4509	1802	1968	1622	4323	-442	-458
90	3262	3924	-88	27	-21	-299	-117	-1381	-1058	-1231	-847	-217	-477	386	-529	-99	96	1796	1025	158	-65	-8	-259	-6	111	578	567	567	734	490	728	301	330	443	397	1034	1574	-268	874		90	-490	4328	1682	1816	1607	4336	-583	-425
91	3268	3911	-85	48	-24	-292	-95	-1359	-1051	-1226	-848	-209	-525	350	-546	-121	66	1770	1085	204	-84	-12	-243	-13	159	483	593	495	701	393	684	235	301	444	333	1038	1644	-260	846		91	-625	4313	1764	1870	1439	4224	-499	-412
92	3233	3815	-70	28	-32	-268	-77	-1366	-1048	-1207	-867	-203	-536	260	-541	-143	41	1820	974	194	-120	-49	-301	-21	116	590	535	458	687	381	730	270	272	425	349	995	1563	-292	847		92	-595	4331	1682	1841	1442	4196	-693	-448
93	3184	3778	-129	32	-17	-319	-112	-1380	-1059	-1248	-881	-218	-545	213	-524	-145	73	1616	965	152	-122	-27	-293	-29	114	521	537	425	608	356	633	218	215	303	311	1018	1461	-268	789		93	-655	4063	1706	1660	1383	4215	-693	-445
94	2907	3821	-69	37	-48	-320	-117	-1388	-1076	-1233	-861	-233	-542	206	-582	-75	77	1677	970	152	-58	-39	-297	-34	122	526	448	407	595	417	602	123	183	325	313	934	1511	-289	762		94	-671	4359	1628	1660	1311	4114	-776	-480
95	3108	3809	-91	33	-19	-315	-142	-1375	-1048	-1235	-883	-248	-553	193	-571	-115	106	1639	964	170	-53	-62	-205	-37	127	511	516	394	677	365	661	145	232	315	310	952	1399	-277	758		95	-885	4050	1653	1595	1429	4096	-790	-456
96	2993	3674	-100	43	-16	-331	-88	-1379	-1094	-1265	-914	-232	-587	59	-553	-92	108	1583	832	166	-99	-14	-235	-12	150	418	456	344	594	316	660	119	158	310	304	939	1414	-291	784		96	-832	3957	1522	1489	1287	3982	-858	-487
97	2876	3624	-128	15	-31	-337	-111	-1362	-1073	-1260	-906	-243	-559	45	-576	-94	81	1551	881	118	-96	-5	-264	-42	99	500	458	361	594	376	614	111	163	212	261	956	1370	-274	676		97	-874	3856	1480	1445	1258	3832	-991	-495
98	2891	3839	-109	10	-14	-277	-90	-1404	-1076	-1281	-886	-230	-590	59	-574	-127	124	1462	776	140	-74	-12	-211	-26	141	455	458	328	569	316	606	129	95	200	310	906	1311	-280	774		98	-867	3849	1464	1450	1343	3881	-984	-453
99	2791	3710	-120	34	-22	-369	-124	-1412	-1088	-1277	-899	-246	-550	-24	-572	-58	116	1475	765	128	-118	-56	-239	-47	89	484	465	281	535	300	616	52	126	232	278	864	1250	-276	698		99	-989	3631	1393	1402	1228	3891	-1072	-485
100	2801	3659	-117	53	-34	-369	-158	-1391	-1100	-1278	-911	-255	-588	-10	-582	-52	131	1464	736	149	-35	-15	-218	-27	167	403	427	224	523	274	590	87	98	152	239	759	1175	-301	663		100	-1179	3613	1304	1288	1257	3858	-1062	-486
101	2683	3576	-98	24	2	-357	-96	-1388	-1095	-1286	-875	-250	-597	-168	-582	-42	114	1420	765	172	-93	-38	-157	2	139	388	463	257	518	274	565	34	80	158	256	855	1185	-308	681		101	-1056	3504	1366	1211	1154	3734	-1101	-498
102	2635	3552	-132	18	-34	-365	-129	-1418	-1088	-1308	-897	-249	-575	-168	-615	-62	103	1351	724	159	-72	-40	-239	-43	164	480	443	186	538	262	553	53	49	128	229	823	1097	-310	640		102	-1277	3640	1282	1178	1174	3717	-1175	-490
103	2648	3508	-122	32	-60	-346	-168	-1381	-1105	-1302	-912	-248	-592	-264	-591	-23	113	1365	579	163	-62	-34	-199	-26	169	442	420	181	549	219	656	22	88	65	203	812	1065	-321	698		103	-1206	3463	1353	1218	1193	3561	-1239	-523
104	2570	3452	-94	9	-35	-402	-153	-1408	-1083	-1301	-911	-228	-605	-265	-570	-17	170	1384	464	190	-58	-34	-156	-3	158	342	405	162	505	209	610	27	48	111	206	844	927	-317	644		104	-1275	3362	1236	1072	1114	3687	-1198	-506
105	2463	3454	-127	22	-23	-370	-172	-1392	-1076	-1309	-893	-240	-600	-348	-600	18	150	1325	454	186	-56	-33	-198	-1	169	396	405	159	471	208	611	-1	27	38	202	731	928	-304	705		105	-1274	3459	1115	1020	1185	3533	-1385	-514
106	2454	3431	-134	23	-10	-351	-122	-1402	-1124	-1308	-898	-225	-580	-292	-613	15	141	1231	512	198	-87	23	-201	27	211	335	393	144	434	183	655	-38	13	66	201	767	896	-301	605		106	-1172	3262	1155	1089	1022	3502	-1382	-537
107	2350	3465	-141	15	-44	-335	-141	-1395	-1114	-1309	-889	-230	-634	-368	-607	17	186	1276	459	167	-31	-19	-167	5	215	459	402	77	344	190	607	-46	0	26	119	692	957	-313	678		107	-1252	3209	1145	956	1119	3573	-1402	-505
108	2405	3225	-157	9	-33	-321	-131	-1389	-1103	-1294	-911	-259	-587	-356	-591	-15	230	1251	387	160	-52	-31	-135	30	204	405	433	52	371	165	609	-28	-23	-5	157	708	817	-305	657		108	-1335	3214	1054	969	1081	3525	-1447	-506
109	2343	3346	-150	10	-38	-336	-165	-1357	-1092	-1316	-915	-247	-629	-429	-613	-15	215	1089	380	219	-17	25	-125	9	198	384	359	56	363	172	601	-85	-45	-37	146	705	942	-308	582		109	-1247	3142	1085	1038	1158	3441	-1569	-534
110	2262	3262	-142	9	-32	-385	-135	-1401	-1100	-1285	-908	-242	-638	-468	-601	88	252	1211	311	193	-17	-24	-141	29	203	384	380	50	359	126	608	-104	-37	-26	129	673	789	-307	611		110	-1416	3063	1007	996	1073	3378	-1556	-530
111	2341	3281	-148	-10	-37	-340	-148	-1395	-1084	-1317	-893	-245	-624	-449	-603	67	249	1168	401	207	11	22	-148	50	224	324	396	13	314	93	611	-80	-7	-16	114	670	827	-316	635		111	-1362	3069	1078	864	1095	3358	-1637	-539
112	2191	3189	-153	-5	-44	-352	-183	-1376	-1086	-1316	-916	-234	-595	-520	-616	79	261	1220	267	242	25	54	-142	36	225	318	433	-31	273	122	664	-151	-86	-24	116	601	729	-312	625		112	-1448	2969	1059	747	1125	3315	-1556	-528
113	2277	3216	-139	-6	-16	-354	-142	-1389	-1104	-1345	-900	-236	-620	-547	-618	68	221	1134	219	210	27	16	-58	20	198	315	402	-13	247	101	602	-164	-56	-68	112	535	660	-318	539		113	-1402	2841	948	682	1088	3266	-1635	-539
114	2197	3081	-158	-5	-50	-378	-169	-1368	-1092	-1314	-893	-234	-637	-550	-622	110	284	1088	179	241	29	35	-77	34	191	347	426	-43	202	77	661	-188	-49	-68	117	628	604	-314	596		114	-1419	2973	1002	723	867	3267	-1718	-551
115	2108	3181	-148	7	-20	-381	-173	-1370	-1089	-1333	-892	-226	-616	-595	-622	117	275	1116	101	282	50	35	-59	53	226	375	368	-31	226	54	656	-142	-42	-93	94	584	623	-321	525		115	-1421	2753	964	646	981	3163	-1665	-552
116	2134	3101	-143	20	-1	-362	-165	-1365	-1085	-1315	-877	-250	-607	-536	-614	140	285	1014	161	245	24	15	-29	48	274	348	408	-66	268	63	620	-177	-74	-74	103	585	637	-321	627		116	-1531	2751	827	692	900	3147	-1708	-538
117	1987	3044	-170	1	16	-356	-166	-1391	-1076	-1307	-918	-234	-635	-615	-607	145	385	980	106	247	60	53	-21	44	262	385	371	-46	208	58	671	-196	-106	-78	74	580	519	-331	523		117	-1642	2653	860	595	882	3169	-1789	-544
118	2063	3036	-161	1	-25	-389	-200	-1389	-1104	-1316	-871	-218	-609	-592	-600	181	331	968	78	277	51	43	-9	50	256	253	429	-94	195	54	654	-189	-60	-85	81	480	450	-325	548		118	-1620	2595	786	609	901	3193	-1802	-527
119	1971	2915	-137	19	19	-355	-176	-1388	-1092	-1313	-885	-248	-620	-688	-607	230	342	961	34	278	96	28	-19	77	300	344	431	-89	200	60	589	-259	-55	-89	85	499	390	-329	561		119	-1681	2526	815	485	919	3050	-1719	-534
Max (count)	4071	4483	3780	3261	2270	4725	3398	3104	3968	4847	3536	3017	2966	3057	3872	1950	3313	3391	2235	2380	2819	2815	1545	1383	1741	2895	2919	2452	2305	2403	2482	2001	2602	1829	1482	1969	3134	3962	3521		Max (count)	6628	5566	5133	6210	4730	5576	5629	5245
[truncated: 136 more columns]

## Sheet: Fig. 3i (GFP-tag)
30nM sys	SlPLL2WT																												SlPLL23A
Time (min)	WT_1	WT_2	WT_3	WT_4	WT_5	WT_6	WT_7	WT_8	WT_9	WT_10	WT_11	WT_12	WT_13	WT_14	WT_15	WT_16	WT_17	WT_18	WT_19	WT_20	WT_21	WT_22	WT_23	WT_24	WT_25	WT_26		Time (min)	A_1	A_2	A_3	A_4	A_5	A_6	A_7	A_8	A_9	A_10	A_11	A_12	A_13	A_14	A_15	A_16	A_17	A_18	A_19	A_20	A_21
0	0	50	18	0	0	16	0	0	17	0	10	131	36	13	0	0	0	45	13	346	44	0	3	18	0	60		0	28	5	0	0	0	93	0	18	0	0	553	0	0	0	1006	31	706	0	967	27	158
1	28	27	16	45	44	0	20	16	0	63	0	0	85	0	41	23	34	0	3	186	0	31	0	0	20	0		1	0	0	7	82	26	36	63	0	18	18	154	78	53	70	583	0	381	124	538	0	60
2	6	0	0	62	5	373	213	173	201	557	31	132	0	13	66	260	209	188	0	0	48	238	154	100	122	77		2	44	85	95	244	309	0	12	228	61	76	0	223	81	175	0	249	143	432	261	35	0
3	79	64	114	90	85	777	834	764	848	1977	351	424	361	204	230	742	538	281	22	209	248	753	369	259	332	280		3	191	308	420	626	1425	657	279	670	335	513	805	1014	540	665	37	1013	0	1156	75	138	93
4	92	131	272	210	184	1874	2333	1654	1865	3629	1095	871	934	570	463	1347	1250	653	103	579	566	1157	655	386	563	612		4	829	883	1071	1403	3265	2032	1254	1456	1047	1330	2800	2964	1457	1703	253	2068	80	1695	0	626	305
5	264	414	604	390	519	2796	3769	2795	2639	5120	2328	1703	2102	1238	744	1870	1552	1016	211	1019	912	1645	1007	585	911	1022		5	1607	1598	1972	2332	5606	3981	2673	2532	1907	2246	5518	5582	2808	3275	578	2960	423	2631	19	1061	711
6	581	820	1286	732	865	3784	4839	3694	3141	5891	3685	2992	3303	2013	1025	2217	2039	1316	340	1433	1203	2075	1310	822	1141	1261		6	2411	2361	2723	3163	7666	5633	4103	3555	2698	3375	8411	8151	4012	5138	980	3976	913	3187	148	1516	1168
7	952	1247	1860	1068	1423	4375	5482	4186	3461	6243	4787	4273	4447	2754	1132	2682	2282	1551	502	1686	1296	2424	1557	910	1435	1479		7	3046	3138	3460	4013	9470	6687	5206	4572	3238	4180	10634	10583	5569	7024	1655	4560	1530	3439	437	2170	1619
8	1243	1788	2426	1432	1980	4710	5430	4474	3655	6475	5340	5041	5204	3348	1353	2951	2443	1716	715	1846	1634	2581	1646	1225	1655	1684		8	3578	3533	3821	4780	11355	7427	5472	5254	3713	4924	12943	12994	6705	8531	2071	4929	2166	3798	634	2618	1997
9	1703	2268	2915	1747	2365	4881	5532	4799	3766	6552	5727	5592	5552	3738	1425	3048	2863	1850	900	2137	1670	2679	1810	1411	1702	1722		9	3831	3945	4136	5457	13007	7948	5810	5938	3901	5275	14754	14449	7767	9616	2626	5333	2512	3952	1006	3050	2393
10	2032	2911	3406	1988	2915	4953	5425	4980	3888	6514	5820	5997	5938	4059	1496	3293	2895	1998	1097	2284	1692	2723	1880	1518	1797	1843		10	3963	4324	4382	5731	14260	7960	5708	6229	4078	5816	15556	15556	8415	10580	3205	5648	2910	4110	1160	3427	2469
11	2367	3264	3983	2217	3308	5161	5630	4877	3831	6270	5762	6219	6108	4374	1571	3402	3069	2241	1159	2238	1862	2799	2088	1663	1876	1965		11	4317	4347	4543	6160	15366	7956	5547	6597	4236	6107	16748	16743	9150	11148	3571	5988	3367	3849	1482	3625	2931
12	2687	3626	4179	2483	3584	5022	5463	5055	3748	6064	5425	5968	6047	4244	1602	3476	3055	2222	1327	2263	1798	2866	1953	1722	1965	1966		12	4311	4549	4584	6411	15747	7877	5455	6780	4112	6410	16569	17310	9440	11689	3892	5957	3625	3808	1782	3883	3149
13	2870	4015	4567	2593	3925	5149	5305	4952	3853	5799	5163	5759	5841	4289	1607	3498	3067	2327	1298	2428	1817	2875	2119	1715	2037	2071		13	4269	4699	4536	6630	16345	7742	5341	6772	4012	6534	17052	17546	10039	11708	4282	5727	3819	3646	1958	3962	3188
14	3158	4510	5028	2801	4171	5177	5282	4900	3961	5565	4719	5646	5466	3926	1595	3474	3114	2267	1288	2425	1736	2855	2142	1740	2092	2018		14	4451	4709	4681	6817	16918	7777	4948	7005	3953	6690	16930	17665	10197	11806	4636	5815	4101	3521	2142	4251	3384
15	3286	4671	5108	2878	4487	5039	5193	4944	3926	5355	4506	5292	5357	3957	1594	3397	2954	2335	1327	2429	1895	3042	2040	1847	1980	2051		15	4278	4856	4558	6723	16904	7326	4917	7027	3756	6866	16861	17740	10490	11967	4820	5523	4023	3354	2276	4305	3698
16	3433	4981	5242	2982	4652	4816	5001	4816	3766	5330	4191	5049	5067	3799	1582	3330	3076	2253	1215	2385	1646	2972	2098	1774	1966	1991		16	4318	4816	4488	6940	16869	7445	4609	7311	3674	7038	16707	17542	10526	11561	4727	5232	4382	3175	2586	4358	3770
17	3801	5032	5402	3071	4764	4890	5083	4631	3895	5151	4086	4681	4842	3736	1523	3259	3018	2288	1297	2482	1568	2727	2041	1971	1963	2043		17	4199	4877	4486	6989	16708	7129	4533	6924	3596	7160	16525	17602	10642	11675	4990	4941	4396	3157	2726	4484	3817
18	3874	5312	5386	3096	4850	4960	5007	4718	3817	4927	3724	4732	4513	3540	1432	3087	2939	2271	1174	2434	1516	2727	1946	1884	1918	1971		18	4123	5028	4467	6981	16898	7072	4709	7111	3490	7207	16640	17284	10675	11383	5019	4891	4559	3041	2725	4597	3983
19	3910	5085	5257	3151	4854	5101	4947	4773	3819	4948	3638	4394	4375	3481	1386	3002	2892	2201	1223	2467	1539	2728	1888	1994	1840	1784		19	4082	5086	4360	6962	16567	6734	4492	7280	3305	7204	16174	17106	10686	11203	5183	4772	4807	2981	3009	4567	4199
20	4035	5107	5473	3189	4909	4857	4892	4744	4015	4817	3232	4074	4065	3393	1359	2917	2817	2204	1246	2334	1427	2723	1898	2074	1780	1930		20	4069	4895	4505	6932	16286	6552	4476	7221	3245	7477	16160	16816	10524	11052	5129	4322	4793	2710	3099	4613	4171
21	4203	5204	5406	3142	4883	5002	4838	4619	3853	4647	3229	4004	3839	3340	1433	2831	2729	2227	1213	2343	1393	2638	1832	2011	1785	1860		21	3976	5035	4510	6825	16201	6535	4310	7229	3056	7358	16157	16468	10658	10866	5206	4170	4536	2709	3211	4716	4126
22	4041	5058	5294	3215	4689	4826	4986	4480	3871	4663	3082	3801	3502	3257	1395	2753	2547	2177	1152	2301	1341	2420	1884	2037	1750	1827		22	4013	4907	4379	6726	16041	6384	4448	7250	3165	7482	16007	16449	10655	10828	5256	4071	4719	2607	3359	4626	4140
23	4183	4937	5046	3043	4497	4930	4823	4630	3905	4697	2896	3787	3562	3233	1347	2634	2465	2078	1149	2377	1398	2481	1779	2098	1644	1684		23	4032	5003	4345	7099	15825	6316	4310	7306	3052	7550	15799	16142	10622	10728	5185	3797	4664	2600	3280	4542	4138
24	4151	4868	4998	2998	4351	4935	4805	4598	3971	4740	2955	3839	3310	3072	1219	2511	2367	1987	1087	2249	1225	2494	1641	1988	1628	1677		24	3956	5079	4282	6978	15766	6230	4315	7233	3040	7414	15856	16131	10623	10319	5206	3514	4485	2374	3442	4637	4026
25	4072	4662	4722	3049	3943	4947	5001	4518	3917	4685	2916	3472	3194	3157	1315	2509	2414	1971	1097	2227	1219	2235	1709	2094	1626	1668		25	4035	5066	4320	6778	15852	6184	4333	7080	2959	7375	15426	15617	10392	10434	5257	3492	4589	2436	3341	4634	4006
26	4090	4532	4445	2773	3787	5033	4825	4786	3996	4732	2892	3592	3135	3205	1243	2473	2291	1933	1099	2242	1136	2234	1626	1977	1551	1657		26	4053	4972	4199	6891	15488	6098	4180	7161	2976	7762	15091	15477	10680	10263	4826	3256	4582	2354	3414	4500	4144
27	3946	4147	4360	2759	3642	5096	4771	4708	4015	4779	2814	3639	3199	3223	1209	2220	2217	1850	1105	2098	1128	2243	1636	2025	1535	1574		27	3865	5010	4383	6913	15568	6117	4358	7179	3028	7562	15156	15409	10411	9934	4854	3135	4527	2239	3402	4508	3993
28	3802	3957	4105	2684	3296	5113	4760	4604	4080	4479	2877	3622	3126	3120	1124	2150	2233	1836	1129	2064	1024	2069	1559	1983	1445	1564		28	3944	5054	4367	6987	15322	5908	4383	7288	3122	7522	14787	15318	10537	9947	4726	2968	4403	2144	3389	4397	4063
29	3734	3647	3666	2470	3040	5173	4811	4605	4024	4546	2830	3460	2902	3297	1204	2136	2091	1951	1055	2082	991	2188	1494	2021	1328	1491		29	4089	4922	4310	7047	15126	5987	4387	7231	2919	7508	14785	14961	10594	9579	4798	2784	4368	2133	3468	4314	3947
30	3667	3435	3688	2477	2889	5158	4772	4659	4106	4621	2880	3521	3041	3331	1151	2024	2190	1664	1089	2024	1013	2078	1460	1947	1343	1416		30	3942	5050	4444	6973	14876	5969	4264	7453	2905	7677	14321	14906	10480	9520	4427	2731	4197	1987	3441	4424	3965
31	3508	3079	3708	2465	2612	5112	4529	4823	4138	4545	2877	3446	3013	3312	1174	2040	1962	1712	1137	2060	1009	2088	1409	1979	1327	1303		31	4013	4949	4244	6936	14994	5802	4250	7233	2976	7700	14235	14634	10460	9113	4288	2664	4223	2125	3620	4253	3872
32	3430	2881	3357	2098	2538	5304	4657	4621	4050	4618	3032	3464	2929	3242	1131	1976	1909	1580	1101	2074	900	2041	1374	1843	1283	1404		32	4043	4929	4190	7044	14241	5857	4244	7208	2861	7886	14066	14256	10376	9207	4298	2314	4328	1948	3423	4092	3694
33	3300	2551	3291	2118	2363	5292	4773	4556	4123	4621	3008	3453	2898	3394	1123	1889	1946	1560	1056	1954	864	1945	1355	1885	1303	1346		33	3920	4970	4370	7021	14456	5789	4321	7177	2845	7536	13768	14220	10345	9119	4147	2368	4044	1875	3610	4170	3708
34	3085	2571	3273	2210	2371	5231	4725	4707	3954	4673	2851	3644	2768	3483	1104	1856	1973	1531	1067	1951	888	1899	1334	1958	1268	1314		34	3960	4960	4377	7009	14240	5874	4339	7383	3030	7683	13923	13678	10396	8780	4135	2203	4009	1906	3459	4123	3712
35	3083	2351	3119	1997	2169	5217	4694	4545	4196	4409	2942	3641	2897	3496	1063	1751	1877	1494	1100	1841	843	1813	1293	1787	1262	1242		35	3871	4972	4222	7001	14130	5708	4174	7298	2903	7759	13106	13539	10204	8588	3971	2125	3982	1777	3453	3903	3720
36	3073	2319	3044	1983	2098	5305	4543	4630	4127	4396	2802	3467	2831	3422	1030	1663	1780	1426	994	1842	806	1850	1297	1665	1156	1211		36	3919	4904	4253	6959	13693	5568	4068	7377	2948	7679	12937	13316	10203	8349	4015	1990	3791	1769	3391	3818	3731
37	2959	2160	3029	1912	1999	5264	4550	4456	4100	4277	2925	3545	2763	3577	1052	1626	1765	1452	1095	1786	857	1765	1300	1717	1190	1208		37	3846	4674	4090	6948	13467	5493	4142	7166	2869	7674	12768	12929	10000	8177	4038	1881	3731	1652	3289	3773	3671
38	2762	2110	2890	1873	1939	5213	4646	4571	3990	4396	2956	3504	2814	3526	1053	1726	1718	1446	1138	1765	773	1830	1206	1777	1068	1158		38	3722	4665	4154	6939	13336	5618	3999	7100	2855	7328	12661	12809	9952	8195	4060	1775	3594	1771	3385	3775	3609
39	2741	1963	2684	1784	1861	5164	4359	4736	3989	4314	2770	3258	2760	3519	987	1680	1642	1399	1055	1713	725	1710	1208	1769	1166	1181		39	3586	4483	4107	6864	13105	5485	4009	7006	2856	7759	12260	12320	10148	7974	3795	1767	3625	1800	3497	3693	3420
40	2719	1853	2655	1768	1659	5408	4657	4420	3945	4340	2716	3340	2806	3522	962	1571	1649	1396	1170	1705	745	1731	1164	1661	1079	1122		40	3721	4508	4076	6851	12737	5534	3993	7289	2897	7616	11994	12139	10088	7774	3792	1610	3421	1628	3255	3554	3413
41	2594	1836	2516	1568	1574	5119	4493	4363	4024	4205	2659	3151	2802	3433	960	1472	1612	1264	1115	1755	722	1683	1134	1698	1141	1158		41	3583	4414	4041	6973	12543	5563	4063	7101	2787	7476	11496	11926	9976	7510	3760	1577	3206	1623	3318	3513	3620
42	2458	1710	2452	1565	1470	5246	4428	4583	4043	4466	2416	3154	2668	3442	959	1454	1485	1339	1134	1635	752	1545	1114	1637	1085	1100		42	3512	4494	4071	6834	12426	5695	3963	7035	2771	7735	11387	11435	10081	7350	3583	1515	3399	1604	3318	3439	3405
43	2432	1743	2277	1496	1354	5138	4548	4448	4003	4166	2639	3223	2621	3552	913	1430	1374	1290	1196	1593	669	1529	1130	1616	1056	1062		43	3524	4441	4012	6630	12209	5426	4087	7084	2804	7496	11071	11257	10097	7321	3374	1291	3060	1540	3252	3317	3448
44	2238	1616	2114	1418	1354	5115	4523	4433	3886	4117	2455	3097	2637	3522	931	1466	1456	1249	1181	1567	654	1505	1109	1665	1029	1017		44	3448	4507	3940	6865	11947	5641	3969	7084	2791	7524	10742	10893	9922	6999	3440	1138	3138	1418	3140	3265	3372
45	2164	1523	2010	1393	1271	5181	4522	4396	4020	4292	2350	3068	2543	3327	927	1400	1560	1260	1135	1523	648	1582	1109	1541	1039	1000		45	3400	4278	3894	6625	11834	5591	3800	6908	2833	7444	10721	10784	10117	6856	3254	969	2897	1555	3156	3118	3316
46	2073	1415	1949	1391	1166	5127	4423	4530	3926	4092	2355	3001	2553	3486	902	1316	1427	1230	1192	1439	664	1511	1067	1528	1086	935		46	3489	4225	3952	6751	11333	5333	3790	6765	2676	7404	10225	10520	9960	6520	3266	1134	2832	1477	3200	3062	3407
47	1910	1230	1884	1294	1054	5106	4385	4220	3877	4189	2378	2979	2426	3433	899	1246	1404	1262	1203	1442	609	1434	1099	1606	1048	980		47	3328	4224	3803	6546	11391	5251	3799	6730	2657	7380	9887	10060	9831	6454	3070	871	2702	1441	3140	2993	3275
48	1790	1184	1719	1239	973	5181	4286	4481	3725	4267	2325	2937	2449	3408	858	1185	1324	1146	1214	1479	636	1433	1054	1556	962	1008		48	3307	4300	3828	6463	11135	5201	3688	6589	2711	7199	9739	9934	9771	6332	2885	840	2662	1324	3243	2844	3320
49	1775	1132	1554	1154	938	5184	4333	4305	3769	3835	2314	2999	2375	3362	863	1222	1304	1079	1213	1425	599	1339	973	1557	1045	965		49	3388	3918	3653	6594	11102	5346	3670	6497	2641	7249	9446	9506	9678	6173	2962	944	2406	1336	3245	2833	3343
50	1565	972	1509	1053	784	5058	4082	4157	3752	3999	2179	2888	2486	3395	885	1197	1242	1104	1294	1328	571	1311	1041	1495	1029	873		50	3256	4010	3616	6418	10424	5213	3348	6397	2655	7143	9238	9250	9679	5962	2692	804	2552	1160	3144	2798	3247
51	1433	906	1390	963	761	5011	4151	4052	3722	3879	2161	2731	2375	3316	831	1169	1174	1130	1234	1391	584	1249	924	1470	967	788		51	3084	3877	3584	6366	10206	5095	3412	5845	2630	6929	8769	8882	9353	5882	2779	617	2261	1188	3171	2653	3149
52	1318	938	1321	900	722	5038	4148	4316	3762	3883	1982	2816	2383	3201	826	1160	1197	1049	1216	1362	566	1378	992	1483	954	963		52	3087	3782	3517	6323	9872	5117	3257	5664	2532	6729	8593	8673	9363	5568	2692	353	2311	1187	3082	2663	3149
53	1280	751	1215	825	606	4977	4194	4141	3522	3682	1961	2700	2132	3335	848	1022	1179	998	1284	1291	509	1190	908	1458	961	848		53	2983	3795	3551	6184	9857	4949	3270	5517	2500	6878	8363	8268	9271	5657	2536	420	2298	1009	3069	2598	3063
54	1124	747	1141	751	530	4824	4087	4132	3679	3752	1953	2674	2285	3290	774	1090	1129	971	1323	1174	499	1230	990	1455	1004	856		54	3027	3725	3349	6186	9596	4878	3169	5408	2516	6800	8292	8403	9136	5215	2479	387	1973	1041	3171	2516	3185
55	1032	605	993	691	567	4823	3937	4138	3634	3646	1850	2569	2208	3208	786	1087	1017	988	1340	1278	508	1228	937	1348	954	834		55	2849	3746	3556	5991	9204	4616	3238	5140	2498	6905	7782	8076	8945	5298	2139	320	1993	1062	3011	2460	3035
56	993	585	943	611	475	4752	3824	4012	3459	3681	1928	2493	2054	3189	725	1024	981	933	1400	1156	462	1216	890	1392	956	769		56	2774	3639	3303	6011	9066	4725	3015	5213	2433	6760	7482	7883	8960	5047	2147	187	1738	978	2973	2380	2980
57	798	543	807	587	451	4565	3977	4045	3442	3603	1776	2480	2125	3181	711	983	790	857	1347	1131	435	1094	867	1148	913	791		57	2806	3577	3397	5918	8681	4521	2943	5211	2381	6507	7322	7677	8646	5023	1998	293	1728	893	3071	2306	2929
58	721	516	780	534	362	4562	3778	3922	3376	3536	1673	2319	2063	3169	716	931	584	877	1345	1063	422	1095	803	1265	802	828		58	2641	3490	3194	5799	8522	4515	2936	5088	2315	6543	6843	7260	8566	4768	1832	91	1624	812	3021	2199	2827
59	671	429	738	482	333	4448	3791	4049	3261	3352	1601	2260	2006	3060	708	852	584	850	1292	1143	437	1103	805	1197	848	783		59	2734	3329	2989	5837	8469	4390	2853	4903	2327	6374	6674	7011	8336	4713	1941	34	1299	779	2877	2290	2879
60	624	421	672	466	325	4524	3855	3952	3355	3438	1632	2079	2049	3057	714	897	476	786	1406	982	392	1093	785	1146	832	730		60	2556	3309	3029	5781	8033	4299	2752	4852	2372	6122	6428	6769	8451	4499	1696	49	1476	781	2946	2146	2941
61	592	377	578	382	296	4354	3703	3734	3283	3232	1534	2153	1870	2902	672	936	488	707	1433	939	353	941	764	1044	838	794		61	2459	3241	2944	5493	7669	4140	2677	4484	2305	5974	6093	6429	8155	4282	1628	71	1279	722	2737	2129	2816
62	485	322	481	308	180	4202	3584	3729	3265	3118	1522	2194	1822	2873	683	865	514	819	1402	946	375	970	761	1082	837	763		62	2410	3104	2967	5510	7378	4020	2466	4561	2202	5885	5937	6428	8046	4063	1398	-98	1249	710	2751	1992	2641
63	450	315	436	332	203	4303	3486	3582	3248	3120	1353	1871	1817	2903	683	821	512	802	1413	921	345	920	757	1044	870	745		63	2327	3066	2857	5382	7210	3884	2499	4436	2078	5621	5810	6202	7764	3985	1363	-84	1177	658	2830	1949	2781
64	352	274	477	297	132	4266	3518	3731	3005	3157	1355	1845	1618	2614	609	794	486	781	1413	873	332	1006	782	937	890	733		64	2209	2895	3060	5429	6888	3931	2326	4332	2136	5603	5409	5972	7646	3965	1273	-133	1299	550	2672	1868	2693
65	306	261	412	283	160	4133	3566	3486	3008	2985	1260	1824	1669	2782	661	741	477	690	1434	863	302	796	720	822	787	662		65	2147	2911	2704	5224	6727	3760	2315	4296	2045	5612	5148	5773	7498	3715	1177	-188	1060	517	2750	1779	2562
66	248	189	315	257	128	3960	3354	3393	2919	2896	1150	1622	1547	2596	583	749	458	696	1403	777	334	790	703	847	751	746		66	1996	2727	2668	5084	6366	3616	2172	4158	1994	5324	4746	5549	7269	3519	1108	-244	838	576	2688	1763	2660
67	256	151	326	231	102	3925	3214	3404	2836	2875	1196	1788	1565	2687	527	672	405	602	1380	771	337	769	650	811	765	672		67	2147	2787	2577	5112	6350	3510	2060	4136	1966	5088	4529	5244	7096	3458	1059	-283	808	468	2675	1694	2587
68	204	205	313	205	59	3700	3287	3456	2931	2858	1056	1555	1543	2579	527	726	351	611	1361	775	262	700	601	730	772	667		68	2058	2625	2498	4955	6097	3555	2251	3867	1936	5017	4313	4984	7098	3382	989	-360	608	352	2667	1778	2521
69	199	190	165	149	104	3785	3217	3405	2742	2657	1054	1472	1419	2541	526	611	312	675	1385	742	264	638	577	669	737	551		69	2016	2621	2454	4699	5932	3256	2070	3739	1947	4816	3986	4792	6809	3342	939	-340	574	367	2462	1638	2563
70	90	121	238	101	53	3655	2977	3345	2775	2600	967	1559	1418	2430	494	623	396	640	1304	713	278	640	519	619	747	564		70	1948	2493	2456	4784	5653	3267	1836	3653	1932	4858	3840	4682	6836	2995	867	-434	532	395	2496	1650	2452
71	85	115	154	139	32	3572	2935	3196	2606	2639	1019	1338	1400	2372	468	594	349	599	1355	688	268	613	599	572	742	625		71	1760	2407	2336	4624	5314	3173	1920	3514	1974	4705	3620	4496	6549	2868	695	-405	446	328	2458	1643	2508
72	69	88	147	169	49	3470	3019	3007	2671	2368	780	1332	1232	2309	502	594	315	638	1374	600	235	568	546	549	670	641		72	1746	2220	2232	4576	5144	2969	1811	3492	1897	4752	3440	4493	6450	2877	710	-478	300	314	2432	1497	2441
73	52	138	213	122	80	3243	2847	3075	2484	2467	775	1243	1186	2189	468	527	235	601	1257	678	199	634	515	524	674	603		73	1644	2075	2140	4573	5142	2981	1655	3299	1867	4488	3079	4150	6061	2690	485	-550	325	217	2325	1426	2315
74	54	50	121	86	22	3299	2769	2886	2380	2291	771	1061	1102	2235	451	554	281	590	1261	638	216	683	541	484	668	583		74	1633	2057	2111	4430	4880	2829	1628	3256	1745	4363	3020	4038	6030	2688	310	-522	327	180	2395	1359	2413
75	33	103	147	63	4	3158	2723	2865	2391	2350	670	1152	1156	2202	490	567	162	596	1253	622	241	581	511	435	607	584		75	1399	2071	1950	4340	4516	2913	1481	3097	1814	4159	2757	3913	5813	2460	238	-702	182	67	2257	1319	2313
76	20	39	108	65	-54	3059	2560	2690	2310	2152	604	858	917	2007	424	481	238	550	1245	547	228	540	514	516	645	578		76	1343	1793	1991	4330	4564	2537	1393	2912	1792	4094	2553	3693	5802	2345	234	-729	13	108	2261	1306	2198
77	6	16	130	32	-3	2824	2553	2677	2261	2124	614	859	924	2045	409	440	224	478	1252	504	198	502	509	510	611	487		77	1319	1834	1846	4065	4335	2448	1370	2892	1634	3945	2440	3589	5551	2191	227	-781	195	71	2239	1220	2285
78	1	54	89	21	-30	2866	2459	2768	2175	2064	540	874	795	1954	391	412	163	451	1184	511	188	516	452	508	584	498		78	1293	1714	1763	3913	4034	2433	1349	2890	1663	3662	2316	3375	5462	2258	170	-799	-94	17	2163	1230	2195
79	-39	45	94	11	-47	2661	2381	2420	2176	1911	457	823	931	1948	405	409	142	446	1094	516	173	468	432	544	635	454		79	1262	1715	1784	4046	3736	2283	1279	2704	1576	3695	2099	3296	5343	2116	136	-789	-70	73	2013	1196	1941
80	-28	-35	71	-48	-2	2639	2260	2447	2026	1833	419	760	792	1910	376	346	215	490	1176	430	160	384	456	462	552	450		80	1171	1549	1658	3800	3762	2224	1181	2761	1602	3527	1921	3235	5193	2082	3	-742	-192	27	1985	1187	2079
81	-54	-6	76	-9	-10	2473	2318	2404	2041	1879	315	652	810	1925	416	373	151	472	1132	429	143	474	442	446	558	464		81	1024	1483	1552	3813	3368	2148	1080	2591	1529	3451	1767	3000	5053	1924	-7	-773	-301	-115	1856	1066	2081
82	-85	-30	37	-59	-50	2422	2182	2314	1851	1743	371	617	599	1712	421	402	155	394	1099	368	136	362	421	460	594	472		82	1027	1390	1527	3615	3322	2039	1033	2331	1474	3465	1617	2810	5008	1832	-170	-812	-264	-100	1930	1066	1897
83	-94	-24	73	-32	-47	2204	2101	2310	1895	1697	268	552	667	1736	434	340	144	439	1077	376	141	434	393	485	541	455		83	896	1278	1482	3549	3179	2019	956	2199	1548	3315	1520	2790	4711	1773	-213	-777	-304	-205	1879	952	1840
84	-78	-32	33	-80	-51	2178	1991	2186	1929	1573	199	492	425	1746	446	381	126	395	1063	299	187	385	399	530	585	422		84	757	1336	1302	3512	2976	1890	861	2251	1462	3249	1193	2609	4683	1616	-257	-841	-354	-204	1823	958	1783
85	-110	-68	2	-38	-89	2157	1902	2136	1739	1456	168	393	422	1807	489	347	81	399	1008	302	139	352	379	509	562	412		85	727	1145	1295	3381	2824	1888	834	2104	1397	2988	1254	2561	4565	1620	-212	-821	-369	-182	1799	951	1933
86	-110	-53	8	-66	-62	1937	1979	2093	1807	1431	133	332	439	1686	453	202	-4	341	941	259	117	376	298	464	534	381		86	662	1118	1217	3268	2696	1795	742	2006	1368	2904	962	2506	4383	1472	-390	-866	-430	-265	1712	824	1657
87	-111	-80	33	-70	-53	1836	1775	2032	1522	1312	64	265	253	1671	456	304	24	316	911	258	178	298	327	523	491	332		87	632	1089	1127	3180	2556	1534	555	1993	1349	2778	1045	2392	4289	1336	-487	-799	-559	-345	1687	914	1736
88	-143	-50	16	-75	-71	1807	1694	1907	1592	1309	80	219	200	1585	463	259	-41	286	932	261	131	292	296	450	500	320		88	687	908	1115	3164	2457	1619	619	1926	1346	2644	788	2245	4169	1347	-501	-854	-597	-247	1612	716	1726
89	-119	-72	12	-87	-91	1664	1674	1900	1437	1173	57	191	203	1593	510	275	60	385	885	338	110	339	275	463	551	402		89	422	909	1119	3028	2357	1476	469	1799	1246	2540	724	2251	4097	1197	-419	-844	-670	-320	1503	731	1579
90	-116	-83	-26	-113	-114	1634	1618	1840	1452	1156	-22	165	98	1513	462	232	-1	313	912	276	112	351	327	458	469	308		90	498	893	967	3060	2248	1403	446	1684	1166	2595	580	2108	3973	1190	-552	-873	-510	-329	1516	747	1626
91	-158	-99	-9	-121	-114	1496	1457	1758	1386	1103	-66	-30	33	1527	477	266	-33	316	852	276	94	326	292	468	515	340		91	419	713	831	2889	2179	1312	387	1647	1133	2513	582	1917	3958	1108	-541	-907	-642	-379	1454	711	1599
92	-163	-70	3	-121	-121	1355	1502	1624	1240	950	-123	-41	-35	1437	489	214	-51	295	841	284	77	220	326	443	520	352		92	282	699	879	2868	2082	1210	417	1615	1149	2399	463	1898	3722	1235	-640	-910	-652	-403	1415	722	1493
93	-130	-120	-28	-127	-119	1238	1387	1591	1123	874	-122	-79	-70	1367	496	221	4	271	755	316	101	303	309	426	494	354		93	323	579	723	2674	1961	1143	185	1437	1162	2299	379	1861	3577	1079	-629	-900	-753	-419	1427	651	1427
94	-178	-96	-15	-146	-131	1082	1333	1594	1103	920	-71	-61	-111	1288	504	184	6	259	816	268	105	269	288	414	442	341		94	110	611	691	2626	1782	1007	84	1375	1117	2107	285	1726	3591	1055	-647	-936	-760	-410	1246	639	1437
95	-149	-137	-28	-124	-149	1016	1202	1508	1148	842	-188	-160	-204	1302	532	246	19	342	846	256	143	307	324	462	545	339		95	123	539	537	2553	1696	1051	137	1279	1083	2065	172	1683	3426	1041	-622	-944	-727	-444	1205	566	1477
96	-151	-93	-23	-95	-136	1005	1118	1434	919	754	-215	-210	-226	1264	527	208	-47	320	756	270	111	282	337	471	500	341		96	58	421	499	2479	1709	882	74	1236	1012	2009	177	1650	3389	972	-663	-926	-764	-438	1154	475	1344
97	-159	-131	-54	-164	-131	843	1063	1377	860	578	-217	-289	-248	1224	599	193	-18	318	744	274	124	326	306	434	416	342		97	2	414	396	2381	1574	935	-46	1180	976	1885	87	1681	3247	910	-702	-924	-807	-469	1034	514	1286
98	-165	-89	-55	-137	-137	814	969	1355	840	617	-227	-325	-330	1274	510	204	-54	279	737	250	146	221	312	483	463	305		98	15	362	388	2263	1576	791	-4	1028	949	1861	30	1613	3167	867	-727	-952	-803	-460	1134	452	1227
99	-162	-149	-34	-132	-160	706	894	1287	864	500	-220	-373	-367	1120	575	201	-11	307	699	274	107	224	303	445	456	302		99	-63	322	320	2198	1367	750	-101	892	898	1791	-75	1552	3031	804	-753	-954	-872	-475	979	489	1165
100	-162	-146	-66	-145	-160	693	916	1066	848	550	-241	-404	-481	1169	553	209	-43	266	659	307	98	250	312	440	511	309		100	-99	259	266	2232	1457	693	-130	987	853	1751	-62	1406	2989	771	-845	-976	-711	-485	956	391	1186
101	-169	-142	-65	-149	-163	567	840	1034	709	371	-269	-493	-461	1176	550	177	-91	254	679	270	96	225	299	385	453	255		101	-100	282	344	2127	1310	612	-143	896	811	1726	-253	1335	2911	761	-904	-1024	-873	-483	933	406	1149
102	-187	-123	-57	-140	-130	437	869	1027	687	350	-311	-462	-596	1047	548	190	-140	268	671	263	107	181	287	478	525	243		102	-146	205	224	2121	1250	569	-247	888	833	1648	-153	1364	2902	677	-857	-993	-836	-561	827	398	1164
103	-173	-118	-46	-146	-158	375	747	970	550	274	-383	-563	-667	1073	651	131	-106	293	614	260	151	174	278	420	452	291		103	-183	214	128	1950	1135	485	-263	805	789	1617	-292	1233	2735	676	-891	-999	-988	-485	847	396	1092
104	-182	-144	-10	-166	-137	301	727	947	513	246	-343	-556	-758	1062	628	139	-45	261	631	276	130	242	278	407	494	283		104	-171	58	167	1886	1171	447	-253	821	838	1463	-346	1231	2631	649	-808	-995	-1036	-516	837	310	1114
105	-173	-122	-47	-155	-151	254	590	909	465	155	-393	-597	-733	1017	610	228	-54	301	601	301	123	291	277	380	511	296		105	-233	96	55	1805	1095	371	-299	746	720	1447	-362	1300	2481	593	-833	-1000	-938	-508	693	356	1119
106	-166	-92	-46	-129	-147	183	520	841	431	76	-399	-619	-873	1045	617	180	-89	193	594	255	122	265	289	397	455	280		106	-288	38	-76	1786	1009	284	-358	735	664	1376	-404	1219	2338	533	-1075	-967	-902	-521	662	286	956
107	-166	-145	-50	-171	-140	88	477	689	321	85	-378	-624	-831	1024	695	137	-53	285	584	222	133	264	285	364	473	269		107	-367	30	-36	1592	1008	284	-437	655	643	1311	-437	1157	2232	567	-945	-1030	-999	-554	710	296	961
108	-155	-87	-62	-162	-156	-37	438	709	261	37	-374	-657	-887	1073	661	178	-43	305	565	232	125	258	318	392	491	257		108	-345	-9	-86	1613	997	162	-449	589	643	1233	-472	1095	2252	556	-978	-1020	-961	-516	603	297	932
109	-154	-108	-74	-156	-132	-93	398	627	210	-65	-491	-694	-980	899	690	156	-42	289	540	315	93	198	249	378	480	248		109	-415	-75	-92	1525	941	100	-517	527	570	1210	-409	1015	2139	526	-1033	-1015	-995	-500	557	269	1005
110	-173	-115	-74	-131	-104	-64	296	614	150	-248	-398	-728	-979	844	679	186	21	279	542	278	96	231	340	379	480	291		110	-404	-98	-182	1539	907	73	-536	406	562	1191	-477	1080	2070	523	-1059	-936	-973	-542	612	254	894
111	-175	-135	-19	-189	-103	-172	342	474	118	-188	-486	-728	-1068	835	705	180	2	244	486	314	126	227	362	407	499	237		111	-452	-70	-213	1412	830	60	-646	408	566	1090	-575	1014	2011	429	-1084	-990	-1032	-538	515	221	928
112	-190	-143	-65	-140	-115	-183	219	500	128	-200	-495	-807	-1071	790	700	151	-64	292	512	302	136	256	333	396	503	220		112	-500	-100	-271	1340	817	-17	-602	407	579	1134	-567	961	1922	416	-1036	-1022	-990	-532	522	248	854
113	-191	-102	-76	-140	-125	-205	233	383	8	-287	-516	-806	-1133	810	700	181	-35	266	508	252	140	236	306	396	441	281		113	-552	-184	-279	1383	760	-100	-649	345	484	1137	-566	956	1805	402	-1089	-1004	-1036	-532	444	201	841
114	-166	-121	-36	-169	-108	-317	184	392	-51	-358	-456	-806	-1132	779	759	172	-4	308	454	286	126	256	314	391	500	259		114	-519	-131	-276	1285	758	-161	-654	302	489	1051	-663	888	1765	413	-1112	-1050	-1059	-573	444	150	729
115	-154	-93	-42	-160	-113	-367	77	322	-72	-398	-505	-846	-1178	722	768	218	-44	303	537	251	166	200	339	376	553	264		115	-577	-214	-369	1135	744	-105	-761	322	495	1014	-659	893	1699	341	-1092	-1001	-979	-501	407	210	722
116	-179	-124	-35	-152	-88	-350	106	247	-40	-428	-458	-906	-1182	767	805	235	-29	258	457	331	167	261	287	395	490	187		116	-604	-199	-316	1207	757	-140	-716	229	428	981	-731	858	1694	374	-1210	-1011	-1077	-524	423	189	743
117	-178	-48	-19	-156	-99	-408	75	184	-78	-434	-465	-877	-1213	700	822	213	-90	334	447	290	152	273	313	332	553	279		117	-595	-249	-449	1097	764	-200	-749	215	407	916	-564	898	1641	414	-1168	-934	-1129	-570	328	177	686
118	-185	-81	-45	-169	-94	-467	-23	138	-88	-483	-478	-883	-1186	770	800	225	-92	225	446	340	150	309	323	347	477	288		118	-601	-279	-449	1118	625	-254	-777	183	409	841	-668	879	1574	387	-1169	-982	-1029	-561	304	89	712
119	-177	-73	-26	-155	-107	-547	-37	90	-125	-535	-463	-879	-1263	717	794	255	-96	282	437	275	156	276	341	400	497	269		119	-668	-312	-488	1029	739	-274	-862	162	305	820	-703	839	1447	387	-1183	-993	-1073	-552	284	113	697
Max (count)	4203	5312	5473	3215	4909	5408	5630	5055	4196	6552	5820	6219	6108	4374	1607	3498	3114	2335	1434	2482	1895	3042	2142	2098	2092	2071		Max (count)	4451	5086	4681	7099	16918	7960	5810	7453	4236	7886	17052	17740	10686	11967	5257	5988	4807	4110	3620	4716	4199
[truncated: 70 more columns]

## Sheet: Fig. 3j (Spot tag)
30nM flg22	SlPLL2WT																																										SlPLL23A
Time (min)	WT_1	WT_2	WT_3	WT_4	WT_5	WT_6	WT_7	WT_8	WT_9	WT_10	WT_11	WT_12	WT_13	WT_14	WT_15	WT_16	WT_17	WT_18	WT_19	WT_20	WT_21	WT_22	WT_23	WT_24	WT_25	WT_26	WT_27	WT_28	WT_29	WT_30	WT_31	WT_32	WT_33	WT_34	WT_35	WT_36	WT_37	WT_38	WT_39	WT_40		Time (min)	A_1	A_2	A_3	A_4	A_5	A_6	A_7
0	67	289	727	458	306	114	132	202	214	67	168	185	159	138	141	357	26	15	9	17	68	43	124	34	11	30	59	110	4	23	97	0	15	7	8	48	26	55	33	65		0	110	100	125	146	30	158	12
1	5	252	498	340	227	79	57	178	105	44	31	108	140	106	125	239	0	17	0	23	57	20	104	37	10	30	33	101	9	16	80	25	20	0	0	51	11	23	0	13		1	43	96	107	107	24	83	37
2	0	172	304	187	144	42	60	92	117	8	27	42	106	48	75	142	22	20	0	14	51	0	82	0	0	33	31	77	11	37	41	30	0	3	12	0	7	0	27	1		2	40	59	34	75	17	43	4
3	12	35	150	81	61	12	41	60	12	5	39	0	0	20	19	100	26	0	4	0	4	12	0	11	1	0	0	0	0	16	20	24	30	14	6	26	6	34	22	41		3	44	81	50	61	2	19	1
4	79	0	0	0	0	0	0	48	0	0	35	64	1	0	0	14	29	17	23	57	0	17	123	14	26	26	14	31	19	17	6	26	16	31	4	51	0	20	25	0		4	0	15	0	0	0	20	10
5	174	52	28	3	31	20	11	0	21	45	0	17	81	24	9	0	14	21	66	85	93	70	86	39	43	36	13	23	26	0	0	28	39	25	26	91	42	45	17	97		5	4	17	14	38	10	0	0
6	384	151	88	44	96	35	16	34	84	13	152	87	185	16	3	8	66	42	137	206	200	162	222	144	67	42	43	71	35	29	40	40	9	6	13	66	103	97	53	77		6	69	0	33	69	13	11	11
7	692	371	198	92	226	95	73	65	185	54	319	105	260	44	3	52	118	78	273	394	283	325	442	239	89	118	58	122	67	101	54	92	48	12	52	116	224	48	85	121		7	137	102	28	103	68	54	43
8	903	602	378	147	407	180	111	67	370	101	605	173	500	81	21	80	218	153	382	430	452	533	638	362	140	122	144	179	75	219	137	186	41	47	148	209	444	72	114	125		8	258	126	136	185	81	135	69
9	1147	817	519	206	521	236	221	132	551	203	770	191	772	172	18	146	311	206	435	628	629	741	750	646	181	198	198	239	149	328	206	228	62	64	312	402	763	159	148	208		9	405	234	224	256	193	234	135
10	1436	1063	635	268	669	291	285	172	801	215	961	253	1019	212	64	229	416	305	610	795	741	924	980	758	218	220	358	423	234	523	320	317	90	107	437	629	1198	154	178	207		10	468	283	257	366	289	382	169
11	1593	1272	724	354	828	388	404	220	954	352	1188	314	1182	251	141	280	558	341	772	866	933	1066	1016	927	249	299	439	495	470	738	486	423	126	143	640	901	1588	264	215	314		11	602	410	392	465	432	538	278
12	1770	1382	918	466	942	466	503	260	1242	407	1515	394	1408	274	184	271	684	373	900	926	1046	1216	1143	1000	244	323	527	573	627	878	646	462	169	196	915	1099	1807	352	314	333		12	750	430	434	527	527	610	342
13	1954	1672	1062	496	994	517	563	302	1331	480	1635	425	1596	340	184	406	748	407	993	962	1171	1294	1204	1078	275	413	658	637	806	973	838	568	228	246	1237	1367	2238	312	415	535		13	743	443	528	591	660	739	461
14	2027	1705	1146	526	1077	606	587	353	1533	570	1646	440	1668	363	206	373	844	493	1029	1082	1264	1349	1226	1116	302	406	805	772	1131	1189	979	597	251	358	1518	1673	2308	377	433	561		14	831	480	538	776	788	915	540
15	2110	1893	1230	587	1161	628	659	375	1630	628	1884	525	1796	445	225	423	1001	446	1024	1056	1344	1461	1234	1241	354	424	843	820	1231	1387	1172	652	285	400	1839	1857	2591	507	461	545		15	939	616	507	861	886	1006	656
16	2155	1943	1363	627	1161	735	730	360	1741	686	1825	586	1783	520	271	383	1069	452	1075	1077	1447	1541	1251	1154	339	509	930	824	1337	1655	1370	749	334	415	2032	2128	2438	603	607	687		16	932	544	574	885	977	1183	715
17	2031	1928	1437	627	1308	779	861	414	1942	749	1979	673	1990	541	309	453	1228	502	1199	1176	1524	1374	1258	1193	378	534	904	877	1648	1742	1467	773	382	487	2155	2106	2461	707	638	809		17	1062	536	561	947	1063	1192	796
18	2071	2111	1441	668	1314	861	838	464	2062	809	1901	676	1958	578	334	462	1294	456	1214	1120	1549	1546	1301	1183	408	599	843	868	1580	1710	1589	809	373	594	2459	2305	2644	721	615	769		18	991	603	540	956	1259	1235	876
19	1936	2040	1455	648	1329	793	897	464	2250	829	1727	688	1895	518	358	481	1323	453	1253	1112	1541	1464	1250	1191	419	614	903	833	1740	1897	1589	775	421	592	2640	2454	2805	814	706	838		19	1061	593	609	944	1327	1326	926
20	1842	1970	1480	692	1389	840	871	496	2216	947	1699	648	2077	523	372	425	1430	485	1239	1081	1475	1456	1176	1186	442	628	845	845	1767	1919	1576	756	489	643	2746	2556	2569	804	725	853		20	1042	576	606	982	1340	1384	952
21	1704	1834	1297	609	1438	843	948	432	2429	1019	1478	768	1857	504	381	505	1456	510	1326	1142	1468	1400	1073	1175	436	617	871	821	1850	1922	1684	820	452	571	2950	2744	2765	857	755	917		21	1149	550	660	918	1327	1406	969
22	1601	1900	1483	656	1366	864	931	468	2247	1024	1374	742	1896	469	360	479	1366	455	1291	1010	1448	1464	1086	1012	450	649	872	790	1939	1890	1562	788	470	645	3036	2774	2989	876	820	885		22	1004	552	604	952	1386	1349	930
23	1457	1813	1341	671	1398	844	1062	523	2399	991	1359	714	1818	446	408	433	1443	459	1274	992	1427	1393	922	1018	422	672	856	793	1906	1882	1597	780	473	639	3000	2880	2853	800	830	907		23	1018	474	636	929	1324	1291	844
24	1304	1732	1387	628	1328	837	948	556	2436	1031	1059	723	1784	413	357	460	1385	398	1213	975	1443	1301	997	943	436	663	828	735	1904	1879	1529	731	562	694	3119	2989	2991	825	781	881		24	1000	495	609	893	1296	1149	775
25	1308	1507	1355	550	1383	809	920	478	2335	985	914	705	1777	368	437	475	1314	396	1126	863	1281	1168	848	856	389	647	723	707	2028	1775	1384	670	502	709	3332	2939	2942	797	808	972		25	963	469	657	845	1226	1187	702
26	1057	1427	1264	502	1329	775	976	461	2240	970	783	708	1624	335	401	364	1223	405	1032	812	1226	1080	820	798	357	598	727	642	1935	1680	1314	655	566	681	3355	2978	2937	730	806	936		26	913	394	563	780	1149	1063	668
27	1089	1340	1182	492	1320	712	914	443	2372	972	646	684	1547	285	368	363	1128	415	951	807	1120	1057	674	718	337	623	658	605	1954	1591	1141	532	573	756	3432	3027	2927	815	783	946		27	870	413	558	746	1142	889	562
28	909	1264	1108	485	1280	696	820	434	2271	921	630	715	1319	192	374	412	1081	380	953	659	1027	902	614	554	285	593	647	611	2061	1529	1115	476	531	669	3433	2907	2955	795	810	836		28	868	360	554	648	940	811	501
29	741	1121	1033	395	1332	630	855	409	2274	920	564	623	1344	212	352	307	1110	365	841	573	943	782	638	511	263	620	613	556	1977	1384	940	475	502	689	3313	2994	2825	720	816	840		29	803	340	550	641	887	636	448
30	702	961	889	379	1195	589	764	346	2084	921	401	567	1212	181	319	318	917	373	736	534	919	767	516	408	240	550	596	555	1976	1273	907	427	498	637	3424	2963	2825	678	752	857		30	708	315	524	482	768	612	345
31	625	921	842	304	1149	550	693	347	2158	858	388	606	1194	143	326	235	821	307	642	461	805	609	459	417	209	539	567	453	1889	1176	772	352	462	606	3437	2807	2784	705	725	802		31	654	298	521	487	676	546	329
32	593	860	818	335	1107	501	708	339	2007	885	284	540	1059	119	296	266	737	338	640	440	759	543	367	341	157	495	549	415	1922	956	681	363	463	643	3413	2797	2682	657	742	767		32	595	280	474	419	526	498	294
33	553	815	698	308	1067	437	640	339	2012	849	162	540	921	110	284	222	689	301	513	334	648	481	341	362	185	438	475	368	1865	922	630	317	415	667	3386	2620	2656	573	713	781		33	550	233	453	391	502	401	234
34	471	653	624	222	976	381	626	292	1969	771	248	430	966	80	265	177	544	272	419	354	692	378	342	234	149	455	474	400	1855	759	575	272	395	619	3353	2651	2430	534	681	751		34	540	252	419	364	417	325	172
35	424	611	524	243	925	332	494	224	1868	719	218	413	769	51	217	146	532	216	410	326	622	341	263	246	138	418	413	309	1761	644	441	279	409	615	3157	2522	2395	503	678	753		35	536	203	373	271	360	359	137
36	389	484	451	199	839	314	520	208	1799	713	159	373	743	29	229	89	434	207	359	276	523	328	237	239	132	379	402	268	1598	553	402	210	376	580	3117	2473	2281	432	609	659		36	496	158	486	235	292	255	170
37	284	490	485	126	772	280	433	208	1747	667	107	384	648	19	181	112	418	173	298	278	494	299	173	124	114	404	408	309	1654	472	407	213	349	536	2900	2251	2208	396	595	689		37	455	142	331	240	265	254	148
38	358	317	402	128	853	221	362	208	1697	597	41	284	490	42	152	47	380	155	308	233	499	253	151	174	104	356	370	253	1469	382	382	202	290	557	2776	2190	2162	374	580	569		38	428	158	371	199	259	211	89
39	259	334	401	100	725	175	358	182	1645	531	-63	264	564	18	113	42	277	140	251	236	449	249	179	103	102	355	359	228	1359	293	322	219	275	501	2725	1989	1986	315	563	598		39	355	166	357	135	201	199	131
40	250	261	369	85	640	165	298	119	1592	501	-87	272	445	8	112	-11	297	131	254	206	424	165	179	131	91	335	347	203	1212	289	302	168	239	476	2517	1979	1911	293	507	563		40	356	129	388	134	198	156	88
41	284	244	324	80	580	148	290	110	1392	471	-107	151	370	-18	76	-43	249	107	196	225	424	202	118	100	97	336	320	231	1145	213	251	169	219	432	2366	1829	1822	215	477	515		41	326	112	329	115	136	142	87
42	197	205	269	99	563	124	260	109	1503	418	-109	153	377	-31	104	-42	244	104	219	231	368	173	99	96	71	347	298	187	1020	184	183	157	225	439	2075	1671	1632	266	500	547		42	281	107	260	50	126	120	66
43	158	172	291	46	508	95	211	67	1255	412	-150	93	160	-21	73	-69	180	109	195	213	387	117	103	91	73	280	347	186	906	135	226	176	186	388	1935	1459	1452	177	395	530		43	213	61	294	33	106	102	80
44	232	119	306	41	435	84	172	52	1263	389	-175	128	178	-26	65	-80	158	91	159	195	284	172	84	59	65	284	322	225	813	102	187	149	163	327	1754	1384	1462	228	432	451		44	204	41	247	64	100	96	52
45	147	102	198	35	458	85	149	63	1176	337	-103	110	187	-18	42	-84	160	75	192	136	282	112	69	67	62	282	306	209	722	89	134	172	119	370	1677	1215	1329	139	428	450		45	248	37	215	26	84	98	30
46	75	130	213	15	360	87	120	21	998	289	-198	116	10	-25	25	-95	120	60	139	165	299	104	35	51	56	239	348	193	651	74	109	143	124	316	1567	1144	1286	139	448	420		46	156	34	287	-5	78	84	34
47	65	68	240	6	344	57	114	48	946	258	-268	63	4	-33	34	-75	107	59	162	131	258	119	-27	45	53	274	286	173	551	70	61	128	156	284	1416	1010	1143	114	421	436		47	195	-6	263	-22	59	48	50
48	104	52	188	20	332	49	54	25	885	252	-326	71	-55	-37	23	-118	114	62	131	116	213	85	-20	19	51	236	299	150	516	30	134	162	106	296	1145	872	1098	64	444	459		48	151	16	271	-32	34	65	25
49	95	16	168	8	284	51	15	30	806	248	-273	21	-67	-52	10	-146	75	62	109	84	235	103	-2	15	37	224	302	157	499	29	75	157	112	273	1178	801	1065	60	442	438		49	166	40	232	-39	35	51	36
50	65	17	215	-38	234	42	23	16	826	171	-336	31	-104	-49	1	-156	93	43	112	107	158	37	-71	-23	26	178	280	161	408	2	63	150	94	244	1032	745	943	63	366	393		50	156	24	235	-81	25	44	8
51	61	-22	152	-3	254	21	19	13	643	218	-321	17	-156	-56	-3	-177	89	38	104	82	222	26	-123	-10	28	230	308	173	375	1	48	116	88	257	847	691	860	38	351	371		51	148	-13	261	-65	26	46	18
52	52	-23	124	5	283	21	1	3	702	181	-352	-13	-221	-37	9	-147	71	50	94	78	221	39	-118	-7	27	185	293	167	353	1	59	140	77	230	807	595	816	46	356	358		52	161	33	253	-94	16	30	24
53	40	-6	139	-35	168	32	-7	-18	596	153	-418	-1	-237	-56	2	-217	65	33	87	76	177	46	-102	-18	26	171	281	152	305	-18	-11	157	76	210	719	590	786	11	346	354		53	118	-9	232	-81	-12	36	13
54	-2	-27	143	-32	164	10	-39	-16	554	142	-431	3	-279	-51	-26	-191	34	18	87	61	176	5	-153	-12	18	175	270	153	285	-16	21	110	65	209	628	520	686	18	374	319		54	132	-8	189	-91	4	23	10
55	-25	-36	138	-35	168	10	-13	3	545	169	-507	-36	-358	-47	-40	-191	31	31	95	56	164	14	-180	-31	24	139	264	117	271	-23	-29	137	92	198	679	525	721	16	348	345		55	88	-22	236	-96	-7	37	3
56	16	-82	128	-28	150	16	-61	-21	507	142	-424	-27	-349	-78	-20	-189	13	28	72	3	142	-24	-197	-77	23	102	303	185	235	-15	-22	115	95	195	519	481	649	14	327	311		56	112	-2	200	-85	-5	20	-7
57	14	-90	71	-35	130	4	-79	-44	458	146	-499	-60	-479	-62	-39	-198	18	26	70	20	167	-15	-265	-44	20	118	302	180	222	-25	-58	131	78	175	487	446	580	-6	304	298		57	121	-12	182	-115	-3	13	22
58	-4	-70	120	-12	102	14	-65	-21	421	91	-510	-13	-477	-64	-46	-196	-3	31	48	36	153	-11	-244	-70	16	97	252	157	209	-26	-26	135	80	159	446	403	598	-18	336	306		58	120	-29	264	-108	-7	27	13
59	-30	-123	80	-37	65	4	-78	-34	478	118	-548	-25	-528	-72	-36	-153	-8	26	69	-27	145	-72	-315	-99	10	98	289	136	209	-31	-34	122	77	175	385	442	556	-5	284	306		59	89	-21	213	-108	-20	8	1
60	-82	-98	137	-28	117	0	-60	-52	332	93	-496	-51	-548	-76	-26	-204	-11	20	54	-25	78	-36	-324	-107	18	106	233	141	200	-27	-63	153	84	143	383	384	506	-10	324	283		60	141	-44	182	-117	-16	9	9
61	-58	-90	139	-14	75	1	-106	-12	308	71	-612	-64	-586	-57	-3	-184	-5	19	53	-21	112	-76	-304	-116	15	91	268	128	216	-37	-67	153	58	146	378	366	501	-25	301	277		61	162	-21	162	-111	-26	13	-1
62	-7	-94	98	-41	57	-10	-107	-51	304	90	-602	-50	-654	-82	-42	-207	-4	25	61	-21	69	-86	-330	-107	15	90	250	137	205	-46	-83	154	72	190	365	412	394	-5	292	303		62	79	19	166	-116	-28	5	-4
63	-55	-117	93	-5	72	-8	-95	-42	277	66	-685	-24	-628	-79	-42	-208	-31	25	30	-21	85	-96	-302	-119	17	59	261	145	211	-42	-101	148	105	156	319	386	420	-19	313	278		63	99	-24	193	-125	-19	-15	-8
64	-105	-114	125	-8	56	3	-102	-54	297	72	-664	-2	-660	-62	-38	-223	-36	13	51	3	66	-66	-352	-126	17	90	261	131	206	-42	-87	125	95	163	327	374	456	11	319	235		64	111	-86	191	-116	-16	7	-9
65	-33	-127	128	-56	56	-3	-111	-37	305	68	-690	-20	-684	-64	-33	-203	-17	18	25	-35	69	-53	-340	-85	10	69	272	134	207	-49	-90	110	74	111	314	309	488	-3	242	246		65	159	-25	201	-121	-19	-11	-14
66	-132	-144	108	-2	50	7	-132	-34	264	73	-654	-78	-745	-71	-28	-206	-15	6	22	-78	42	-106	-362	-121	22	78	237	147	192	-52	-85	147	70	161	308	358	401	-13	324	226		66	134	-58	199	-128	-43	9	-5
67	-107	-158	96	-37	9	-8	-111	-47	241	57	-639	-97	-722	-77	-50	-198	-31	17	52	-28	28	-127	-359	-137	27	52	240	124	191	-48	-103	164	87	130	301	350	360	-17	260	249		67	92	-43	257	-129	-26	-3	-1
68	-68	-142	115	-40	34	-16	-114	-30	243	58	-644	-82	-794	-83	-46	-230	-25	14	29	-66	21	-95	-338	-132	12	64	239	135	232	-38	-137	157	84	95	275	327	433	-33	232	224		68	92	-28	186	-119	-16	1	-17
69	-159	-156	98	2	22	-14	-125	-44	216	60	-648	-17	-805	-66	-64	-223	-21	20	30	-34	54	-98	-385	-142	12	54	293	108	185	-57	-110	150	57	103	248	386	376	-21	257	183		69	103	-15	201	-130	-34	-4	-6
70	-103	-140	66	-9	36	-17	-152	-49	145	6	-677	-36	-866	-75	-53	-201	-5	5	38	-39	13	-71	-388	-142	12	62	240	124	188	-43	-131	158	82	115	240	337	402	-49	251	205		70	129	-21	161	-133	-27	-20	-16
71	-57	-185	132	-9	12	-14	-142	-40	167	64	-717	-5	-871	-69	-52	-209	-39	23	24	-26	12	-95	-366	-131	28	67	301	40	196	-51	-119	173	67	104	293	361	364	-24	220	171		71	133	-47	245	-135	-22	-14	-13
72	-143	-143	109	-15	10	-12	-151	-28	167	48	-757	-28	-888	-92	-47	-241	-31	15	41	-20	30	-115	-392	-152	22	35	261	129	175	-63	-124	164	68	78	267	341	376	-25	214	141		72	84	-12	232	-136	-23	-22	-19
73	-122	-149	80	5	2	-26	-131	-63	182	26	-762	-84	-919	-71	-57	-248	-37	17	35	-47	4	-92	-396	-122	9	65	238	148	152	-49	-131	158	48	93	221	321	347	-55	219	107		73	58	-18	136	-138	-47	-21	-16
74	-97	-157	78	-15	8	-24	-153	-41	169	49	-814	-79	-948	-88	-50	-215	-24	16	28	-28	-3	-91	-381	-149	9	50	260	123	144	-64	-141	139	64	47	243	367	349	-53	211	92		74	106	-23	204	-127	-38	-3	-18
75	-100	-172	75	6	5	-14	-141	-36	105	64	-797	-28	-925	-76	-43	-178	-30	16	27	-44	-48	-102	-364	-106	28	16	255	112	144	-62	-157	193	67	82	213	366	347	-64	227	145		75	134	-35	183	-142	-35	8	-14
76	-84	-162	127	-18	-11	-23	-144	-36	118	34	-733	12	-947	-92	-52	-194	-37	16	25	-67	2	-102	-405	-130	9	50	263	104	164	-60	-169	145	36	58	226	355	389	-26	228	109		76	129	20	226	-129	-36	-17	-27
77	-34	-164	102	-4	-5	-26	-170	-6	145	48	-729	-29	-960	-92	-63	-213	-19	7	32	-22	14	-126	-436	-123	5	47	251	103	184	-66	-141	143	52	65	215	338	322	-43	229	43		77	139	-67	258	-140	-31	-23	-11
78	-51	-168	94	-19	3	-23	-149	-26	77	10	-759	-59	-955	-91	-64	-158	-39	8	35	-36	-44	-118	-421	-137	7	41	291	74	175	-64	-161	153	54	73	207	382	312	-87	218	67		78	151	-29	231	-129	-27	-22	-9
79	-92	-187	80	6	3	-22	-168	-41	95	43	-780	-47	-1002	-85	-53	-177	-32	1	28	-27	-36	-100	-370	-133	23	15	256	76	145	-46	-152	159	34	60	230	379	325	-47	243	79		79	157	-40	228	-147	-30	-5	-25
80	-60	-175	125	0	6	-23	-154	-6	101	32	-753	-41	-1001	-85	-67	-167	-45	11	33	-39	-29	-88	-392	-142	18	34	263	124	157	-63	-161	111	53	43	224	386	342	-53	177	51		80	165	-2	233	-127	-22	-17	-14
81	-22	-174	126	24	-17	-16	-162	-37	132	23	-779	-44	-992	-74	-57	-141	-50	13	32	-2	-28	-82	-396	-133	1	33	263	105	144	-50	-165	170	54	14	226	362	332	-67	213	25		81	194	-51	217	-143	-15	-13	-35
82	-79	-164	92	13	-10	-19	-158	-2	61	8	-808	-45	-1068	-86	-47	-116	-43	9	8	-56	4	-80	-385	-109	22	43	277	92	155	-64	-171	145	30	27	225	402	358	-50	221	25		82	163	-66	205	-133	-33	-9	-18
83	-66	-144	119	8	-11	-29	-163	-35	169	23	-766	-30	-1081	-84	-54	-122	-30	16	46	-25	-37	-96	-419	-132	23	45	237	113	189	-76	-172	157	57	25	238	395	359	-73	165	-29		83	151	-38	191	-148	-25	-16	-23
84	-78	-199	135	33	-18	-28	-164	-27	129	12	-786	-13	-1066	-74	-49	-156	-38	22	24	-17	-27	-98	-362	-127	10	20	213	63	159	-76	-176	147	51	33	271	385	337	-73	163	-27		84	157	-26	227	-137	-17	-34	-24
85	-140	-182	92	53	-9	-28	-161	-31	99	30	-769	-94	-1052	-90	-47	-128	-43	6	17	-33	-78	-90	-406	-116	25	40	246	69	131	-66	-169	113	44	-13	238	377	306	-69	176	-48		85	174	-36	251	-141	-24	-15	-14
86	-74	-175	146	49	17	-29	-171	-21	64	16	-813	-39	-1095	-64	-54	-158	-40	8	29	-51	-37	-105	-322	-119	9	55	222	82	137	-61	-173	134	67	25	242	378	298	-53	168	-24		86	187	-34	262	-142	-22	-43	-25
87	-98	-175	86	35	-8	-26	-183	-20	51	-1	-812	-8	-1115	-86	-44	-80	-35	2	38	-31	-55	-68	-362	-119	6	42	275	59	137	-65	-177	132	58	32	244	417	323	-53	122	-67		87	155	-44	246	-139	-37	-41	-18
88	-96	-161	111	54	22	-18	-156	-14	90	25	-817	-25	-1086	-80	-52	-103	-33	12	21	-7	-24	-83	-380	-103	19	40	269	101	157	-52	-161	157	51	5	238	461	291	-54	167	-56		88	172	-48	304	-151	-16	-12	-20
89	-83	-176	119	84	4	-33	-172	-12	89	36	-823	25	-1108	-69	-41	-61	-33	17	24	-42	-39	-75	-344	-115	22	45	301	109	141	-71	-187	124	48	0	246	435	297	-88	202	-82		89	164	-40	243	-153	-37	-34	-21
90	-96	-154	112	35	-10	-26	-174	-13	140	32	-784	-4	-1101	-74	-34	-89	-23	17	28	-13	-50	-89	-385	-109	16	48	281	147	157	-68	-210	172	34	25	176	454	295	-80	158	-100		90	168	-36	249	-149	-15	-34	-15
91	-107	-182	75	67	39	-24	-172	-10	106	36	-794	19	-1129	-85	-44	-89	-36	17	10	-3	-48	-79	-447	-94	5	45	260	125	129	-56	-196	142	38	-20	228	389	268	-40	161	-57		91	134	-43	269	-133	-40	-26	-15
92	-43	-160	78	91	30	-27	-182	9	45	48	-841	0	-1136	-74	-42	-51	-44	12	10	-34	-20	-103	-431	-121	12	35	263	99	153	-65	-193	168	67	-9	222	447	319	-109	173	-95		92	210	-42	272	-124	-15	-2	-16
93	-42	-171	129	70	53	-22	-172	8	56	4	-811	77	-1132	-82	-30	-43	-25	17	17	-32	-55	-136	-404	-134	14	54	306	104	135	-62	-186	173	49	-1	223	403	300	-71	137	-79		93	195	-19	295	-139	-33	-23	0
94	-19	-176	131	87	39	-22	-167	40	101	28	-806	9	-1099	-91	-38	-39	-53	5	30	-45	-56	-109	-464	-128	11	25	292	101	125	-65	-182	197	68	5	224	411	288	-89	110	-99		94	207	-73	311	-139	-31	-16	-13
95	-43	-151	75	91	17	-23	-175	37	104	25	-836	18	-1141	-90	-33	-56	-35	5	20	-12	-41	-150	-414	-130	7	28	325	114	166	-57	-202	168	48	-1	223	419	298	-84	123	-140		95	231	-21	340	-149	-18	-14	-8
96	-5	-177	96	77	5	-29	-180	11	78	29	-849	115	-1138	-85	-34	-114	-53	12	24	-44	-72	-109	-446	-127	5	26	311	91	104	-69	-214	176	41	-10	212	424	283	-89	152	-138		96	217	-22	362	-153	0	-25	-30
97	0	-146	69	109	39	-17	-165	39	34	38	-863	100	-1165	-86	-35	-13	-50	5	35	-35	-72	-112	-494	-118	12	17	291	101	145	-71	-208	197	46	-11	205	412	322	-69	125	-91		97	189	-27	294	-148	-9	-26	-12
98	-2	-142	69	99	56	-23	-173	31	19	17	-873	5	-1150	-72	-50	-29	-47	2	25	-22	-49	-117	-417	-112	23	24	332	92	128	-65	-208	160	49	5	205	473	290	-66	115	-162		98	166	-30	326	-149	-29	-8	-29
99	46	-134	132	120	51	-32	-152	17	107	45	-852	107	-1152	-88	-44	-61	-45	6	29	-28	-71	-82	-452	-99	10	21	340	113	148	-65	-199	166	52	-29	189	438	275	-84	113	-155		99	207	-13	339	-134	0	-3	-9
100	13	-161	127	124	39	-20	-177	56	112	53	-863	38	-1163	-84	-38	9	-48	1	40	-45	-53	-106	-453	-135	13	33	334	96	119	-61	-190	192	35	-42	215	433	305	-116	91	-195		100	226	-33	382	-122	-32	3	-5
101	1	-147	72	132	58	-21	-184	47	104	60	-856	52	-1135	-77	-40	-19	-37	9	45	-41	-61	-105	-439	-128	14	44	352	95	131	-63	-200	160	65	-48	193	380	311	-98	75	-159		101	259	-24	331	-130	-9	-36	1
102	20	-122	206	140	34	-23	-161	40	40	67	-832	52	-1170	-94	-24	14	-39	17	31	-23	-70	-104	-472	-114	14	9	359	115	139	-59	-182	233	38	-31	192	425	291	-87	153	-157		102	253	-64	338	-144	-12	-23	-14
103	-7	-144	237	142	97	-22	-162	91	42	35	-839	43	-1165	-79	-31	-19	-40	16	11	-44	-45	-116	-504	-121	16	8	348	92	127	-62	-203	194	57	-41	164	407	285	-78	103	-178		103	250	-23	328	-145	-10	-21	-9
104	45	-147	186	153	37	-27	-182	90	91	41	-824	78	-1161	-86	1	-39	-59	11	21	-43	-65	-107	-445	-120	13	32	390	78	142	-78	-193	211	54	-46	198	444	253	-79	161	-164		104	305	-1	418	-130	0	0	-16
105	40	-162	123	138	40	-20	-156	69	135	43	-825	65	-1161	-59	-35	3	-40	16	43	-35	-66	-114	-440	-107	11	8	346	103	132	-61	-198	186	43	-18	192	374	292	-71	146	-149		105	269	-21	458	-130	-12	-3	11
106	32	-147	149	164	79	-25	-180	71	62	55	-801	81	-1175	-75	0	28	-44	12	23	-33	-86	-118	-425	-116	16	22	364	112	122	-67	-203	227	72	-53	189	452	270	-89	79	-157		106	263	-1	394	-147	-1	-20	-9
107	16	-108	128	176	62	-16	-163	54	148	50	-872	133	-1196	-79	-16	18	-54	1	40	-30	-70	-110	-436	-117	18	12	408	114	125	-68	-206	213	51	-12	189	413	254	-63	88	-167		107	287	-40	349	-122	-21	-17	-16
108	66	-137	151	136	95	-23	-185	69	136	58	-836	118	-1200	-78	7	22	-45	3	27	-41	-55	-117	-427	-113	19	13	339	124	121	-68	-217	202	42	-39	176	424	266	-88	97	-197		108	274	-27	392	-125	-5	5	-26
109	159	-117	168	166	87	-25	-186	128	165	61	-846	93	-1192	-94	-16	-7	-43	13	27	-40	-57	-99	-408	-120	16	34	401	132	122	-53	-199	249	29	-57	198	377	249	-121	94	-214		109	272	-5	421	-143	0	34	10
110	62	-144	172	174	89	-27	-181	99	118	46	-898	54	-1164	-89	-7	61	-36	14	18	-36	-80	-86	-449	-119	42	36	380	155	142	-47	-205	218	39	-59	176	424	243	-124	145	-199		110	268	15	466	-143	-3	-7	0
111	120	-132	172	144	72	-20	-169	106	145	54	-821	73	-1178	-77	-2	52	-41	7	32	-7	-102	-134	-410	-132	22	26	435	119	108	-69	-200	242	70	-67	180	367	240	-90	92	-237		111	293	43	409	-131	14	22	-7
112	132	-120	217	194	89	-18	-173	119	193	53	-811	89	-1191	-81	8	52	-40	12	24	-44	-50	-96	-403	-107	17	25	380	121	117	-56	-205	208	59	-42	169	426	254	-96	69	-232		112	286	-7	440	-134	5	-4	6
113	126	-118	146	231	107	-21	-185	106	238	69	-814	138	-1172	-78	-6	46	-50	8	20	-10	-81	-78	-477	-110	25	21	400	109	119	-71	-234	246	49	-51	172	399	251	-88	84	-214		113	280	-7	436	-133	12	1	-2
114	148	-141	202	222	119	-17	-176	132	159	51	-779	207	-1198	-81	11	98	-50	10	40	-27	-61	-106	-422	-120	16	30	416	122	124	-69	-197	208	70	-44	141	404	240	-102	79	-202		114	336	15	471	-141	-18	22	-6
115	106	-88	180	256	92	-23	-159	118	184	75	-773	176	-1187	-78	3	72	-52	17	28	-7	-60	-95	-427	-94	25	26	447	123	119	-73	-200	226	36	-76	148	411	245	-80	70	-218		115	316	26	422	-134	-6	16	-15
116	184	-103	186	234	146	-27	-175	119	220	68	-723	156	-1194	-71	4	123	-48	31	36	-8	-80	-76	-409	-106	44	27	472	139	114	-47	-205	244	48	-73	124	390	211	-94	57	-236		116	341	25	419	-112	12	20	6
117	208	-87	197	251	126	-22	-172	157	231	91	-780	183	-1176	-62	18	94	-45	12	31	4	-44	-82	-429	-105	28	24	400	164	104	-61	-202	231	54	-58	196	423	258	-87	58	-261		117	366	3	449	-135	12	-3	2
118	129	-106	191	239	149	-20	-166	141	274	98	-737	170	-1202	-76	21	110	-40	7	24	-22	-55	-106	-397	-81	19	30	430	140	117	-67	-192	236	48	-92	162	422	221	-94	72	-244		118	337	13	461	-118	-6	4	7
119	220	-67	231	171	103	-20	-162	145	268	140	-714	213	-1188	-81	11	163	-47	19	22	-18	-95	-93	-422	-142	14	41	498	160	95	-55	-201	254	35	-80	126	394	250	-96	42	-245		119	298	57	465	-122	28	14	-8
Max (count)	2155	2111	1483	692	1438	864	1062	556	2436	1031	1979	768	2077	578	437	505	1456	510	1326	1176	1549	1546	1301	1241	450	672	930	877	2061	1922	1684	820	573	756	3437	3027	2991	876	830	972		Max (count)	1149	616	660	982	1386	1406	969
[truncated: 127 more columns]

## Sheet: Fig. 3j (GFP tag)
30nM flg22	SlPLL2WT																																SlPLL23A
Time (min)	WT_1	WT_2	WT_3	WT_4	WT_5	WT_6	WT_7	WT_8	WT_9	WT_10	WT_11	WT_12	WT_13	WT_14	WT_15	WT_16	WT_17	WT_18	WT_19	WT_20	WT_21	WT_22	WT_23	WT_24	WT_25	WT_26	WT_27	WT_28	WT_29	WT_30		Time (min)	A_1	A_2	A_3	A_4	A_5	A_6	A_7	A_8	A_9	A_10	A_11	A_12	A_13	A_14	A_15	A_16	A_17
0	125	56	151	767	213	409	181	100	222	119	145	46	281	41	37	59	189	11	7	454	27	140	35	104	115	20	24	25	72	301		0	89	30	399	155	157	190	243	16	25	38	21	19	19	0	243	16	32
1	83	139	81	535	122	243	91	93	185	58	74	131	111	11	45	99	80	53	8	314	21	110	16	82	166	16	41	12	45	222		1	12	45	283	76	174	161	257	58	10	11	37	30	27	63	328	31	22
2	0	40	32	308	112	96	83	45	102	122	103	31	37	0	31	77	66	7	3	199	18	75	0	45	82	23	12	30	7	91		2	0	0	164	23	143	68	120	0	0	4	0	10	1	93	319	0	2
3	9	0	0	200	0	24	74	0	0	50	47	65	13	37	13	83	75	45	10	122	10	102	47	40	73	0	7	8	41	12		3	2	25	0	0	0	31	12	29	9	4	25	15	0	106	148	97	26
4	57	47	223	0	16	0	0	19	43	0	0	0	0	5	33	26	110	0	0	0	9	0	12	31	4	5	14	10	18	0		4	53	29	45	11	132	0	0	30	1	0	20	0	19	194	90	126	5
5	185	98	358	154	153	41	24	50	121	42	31	91	124	37	9	36	0	39	13	76	0	7	25	0	24	21	0	12	22	15		5	118	126	51	4	118	30	83	66	77	62	75	72	84	213	19	29	0
6	259	157	616	288	332	410	61	129	178	36	127	166	157	35	0	40	109	120	7	116	11	8	26	25	5	9	8	19	48	45		6	231	344	192	48	329	165	293	130	360	173	260	243	226	191	0	49	12
7	657	484	935	533	633	591	140	166	454	132	169	274	412	63	60	46	46	264	17	191	11	24	15	51	0	37	12	6	25	96		7	377	549	243	157	632	462	837	357	835	444	477	441	478	207	0	117	1
8	758	727	1198	979	847	1029	249	375	771	273	353	441	927	142	80	0	245	466	20	278	13	140	22	40	135	34	53	12	0	201		8	554	881	464	259	955	858	1369	682	1472	987	871	804	725	357	34	127	24
9	1087	1001	1621	1231	1241	1365	472	452	1332	590	631	761	1598	258	202	174	478	853	19	472	16	240	51	81	261	89	33	0	22	370		9	720	1264	640	361	1485	1308	2207	1106	2184	1613	1315	1196	1198	462	97	360	47
10	1328	1408	1756	1635	1598	1713	669	578	2072	855	1017	1093	2424	422	303	445	554	1350	30	598	5	407	60	51	409	73	127	26	6	436		10	879	1545	840	473	1835	1909	3052	1588	2760	2156	1852	1697	1824	575	228	504	82
11	1643	1621	1962	2008	2010	1866	772	722	2696	1291	1557	1575	3455	656	481	694	791	1938	45	796	37	457	49	120	476	188	175	40	31	457		11	1107	1642	954	658	2225	2538	3746	2050	3425	2781	2422	2201	2522	742	369	828	118
12	1921	1772	2211	2169	2269	2152	851	853	3365	1625	2234	1918	4019	984	623	1044	1088	2480	82	895	51	555	99	151	699	193	226	53	16	544		12	1333	1859	1080	742	2581	2883	4339	2494	3885	3466	2982	2612	2980	948	511	1276	184
13	2102	1899	2288	2264	2439	2155	950	1050	4016	2185	2674	2317	4789	1315	970	1303	1149	3215	114	1046	52	625	121	156	781	237	294	36	50	562		13	1372	1935	1125	881	2761	3335	5183	3078	4231	4137	3553	3123	3717	1227	842	1512	294
14	2394	2046	2118	2430	2741	2294	1039	1190	4611	2446	3084	2806	5111	1570	1176	1535	1183	3786	142	1177	59	723	117	201	933	277	362	52	57	533		14	1512	2101	1306	967	2947	3739	5591	3373	4578	4399	3793	3250	4369	1382	983	1881	353
15	2531	2135	2286	2586	2712	2307	1134	1210	4895	3057	3476	3340	5438	1951	1392	1848	1533	4449	146	1249	67	814	128	225	893	301	445	63	37	503		15	1666	1917	1334	996	3206	3894	5952	3548	4881	4848	4038	3636	4789	1579	1238	2071	423
16	2636	2247	2310	2635	2743	2364	1224	1280	5095	3303	3906	3748	5459	2196	1660	2091	1586	5079	136	1374	82	822	132	230	1016	414	486	122	73	574		16	1732	2011	1417	984	3175	3958	6303	3769	5111	5211	4541	3962	5461	1664	1375	2320	520
17	2820	2314	2340	2575	2676	2232	1082	1460	5450	3510	4205	4098	5685	2407	1888	2182	1592	5465	167	1222	94	765	175	311	1052	428	554	120	84	533		17	1801	1919	1428	1121	3175	4165	6451	3812	5033	5336	4625	4144	5587	1963	1534	2465	659
18	2964	2376	2402	2455	2564	2289	1154	1560	5513	3957	4409	4595	5637	2471	2244	2316	1654	5914	230	1300	118	785	183	291	1066	550	702	158	106	562		18	1837	1841	1363	1028	3117	4100	6611	3975	5009	5411	4699	4344	6040	1995	1543	2734	649
19	2965	2271	2337	2319	2494	2160	1119	1607	5618	4126	4517	4884	5368	2690	2306	2402	1579	5870	237	1254	139	857	172	301	929	611	767	211	127	578		19	1838	1771	1404	1013	2990	4252	6602	3940	4957	5613	4861	4575	6088	2099	1714	2713	774
20	3005	2456	2436	2191	2322	1993	1067	1638	5538	4213	4622	5046	4883	2836	2466	2386	1476	6166	273	1254	154	766	210	407	1078	693	905	226	153	611		20	1798	1554	1363	929	2905	3958	6478	3615	4833	5498	4740	4508	6230	2167	1816	2754	865
21	3009	2269	2388	2080	2241	1857	1128	1606	5442	4506	4589	5150	4639	2940	2690	2355	1696	6429	299	1172	194	785	229	435	944	767	971	260	167	610		21	1851	1467	1331	837	2583	3768	6162	3531	4808	5450	4805	4501	6336	2144	1903	2782	962
22	2846	2443	2388	1979	1931	1710	980	1565	5494	4631	4406	5158	4365	2952	2903	2244	1628	6506	340	1094	204	776	163	432	927	885	1049	280	195	584		22	1624	1321	1247	824	2442	3616	5889	3308	4575	5175	4667	4328	6065	2140	2061	2837	983
23	2849	2424	2266	1860	1733	1586	932	1645	5244	4525	4184	5179	4020	2895	2943	2431	1591	6259	284	1079	253	718	225	476	876	946	1144	270	232	618		23	1618	1219	1173	671	2128	3187	5581	3169	4096	5000	4416	4220	5933	2204	1928	2783	1104
24	2800	2449	2284	1599	1546	1408	902	1568	5085	4395	3996	5059	3643	2988	3099	2237	1620	6201	347	961	288	622	211	421	732	1012	1163	328	220	559		24	1462	1005	1015	636	2007	2992	5221	2821	3863	4797	4320	4053	5542	2280	2145	2688	1094
25	2746	2436	2317	1392	1378	1163	816	1515	4739	4483	3748	4880	3215	2978	3122	2200	1537	5876	353	867	281	622	225	490	809	1177	1334	334	260	519		25	1466	879	1019	572	1648	2748	4814	2610	3556	4555	4136	3948	5429	2144	2008	2525	1063
26	2539	2367	2408	1379	1308	1046	741	1380	4395	4353	3497	4697	2959	2922	3016	2020	1354	5484	365	859	326	481	239	572	676	1114	1271	350	229	540		26	1213	864	914	526	1428	2484	4318	2231	3199	4186	3768	3622	5187	2047	2078	2417	1142
27	2432	2382	2302	1066	1082	905	676	1266	4085	4025	3112	4428	2498	2725	3223	1991	1397	5063	362	731	372	509	223	509	656	1220	1282	370	299	587		27	1074	762	864	449	1280	2196	3932	1964	2886	3912	3553	3347	4669	2130	1949	2394	1127
28	2414	2243	2270	970	1018	726	638	1233	3838	3876	3012	4171	2093	2707	3288	1888	1408	4909	387	712	397	454	212	579	487	1259	1274	367	264	527		28	1027	656	704	454	1102	1854	3541	1761	2444	3498	3215	3112	4385	2106	2046	2145	1190
29	2234	2239	2514	822	905	679	564	1163	3475	3747	2633	3890	1775	2607	3151	1708	1211	4347	427	586	397	353	255	579	561	1327	1238	404	273	482		29	869	602	725	356	856	1617	3084	1520	2254	3087	2929	2835	3822	1956	1949	2123	1136
30	2240	2252	2296	836	760	515	502	1097	3224	3564	2401	3499	1507	2369	3201	1752	1123	3918	430	538	364	330	271	581	394	1341	1224	361	297	485		30	771	474	601	367	832	1410	2819	1297	1861	2752	2631	2377	3496	1761	1978	1901	1181
31	1964	2281	2499	729	701	414	498	945	2921	3341	2149	3214	1306	2226	3115	1619	1068	3512	410	484	441	334	235	569	418	1249	1309	356	258	450		31	721	413	551	305	541	1265	2379	1246	1655	2396	2272	2213	2951	1738	1734	1894	1061
32	1979	2379	2567	569	629	384	423	878	2548	3051	1921	2739	1028	2003	3131	1420	1020	3019	367	415	429	283	264	625	403	1257	1222	349	270	508		32	630	356	439	260	521	960	1950	994	1419	2091	2057	2106	2631	1585	1794	1725	1092
33	1911	2305	2508	484	492	264	363	763	2198	2779	1748	2597	857	1754	3086	1308	998	2762	366	417	455	283	231	626	309	1218	1182	338	248	530		33	527	302	376	238	303	902	1688	832	1144	1701	1807	1760	2195	1550	1692	1414	1038
34	1820	2161	2595	372	491	161	333	692	2014	2538	1680	2223	802	1708	2926	1164	847	2392	345	393	439	270	254	536	294	1212	1156	328	228	393		34	517	291	285	202	330	788	1473	708	983	1505	1531	1558	1953	1361	1605	1466	965
35	1558	2112	2698	290	408	132	318	651	1714	2478	1508	2071	601	1524	2727	1141	784	2168	329	271	420	184	252	558	213	1131	1108	321	154	452		35	396	220	301	191	213	565	1219	628	784	1300	1344	1376	1646	1255	1437	1277	971
36	1655	2076	2696	176	352	88	291	556	1538	2264	1331	1804	425	1331	2796	824	784	1793	284	272	372	195	265	525	203	982	1028	263	199	424		36	360	215	181	187	109	546	883	524	709	1078	1161	1217	1325	1156	1414	1235	920
37	1425	2065	2694	161	316	-72	237	467	1400	2005	1325	1715	338	1245	2559	769	730	1576	310	302	409	131	245	506	189	1111	987	266	172	409		37	328	190	142	146	30	450	840	499	671	901	1088	988	1199	1109	1338	1122	867
38	1444	1923	2770	52	328	-8	164	417	1222	1750	1184	1417	213	1081	2445	628	644	1406	284	175	411	147	228	497	151	935	922	271	202	389		38	275	174	145	162	-24	358	756	332	591	783	839	880	937	997	1159	997	821
39	1304	1911	2643	-38	234	-75	180	367	1116	1599	1018	1319	185	1004	2328	483	516	1237	257	151	347	113	235	418	108	925	862	264	155	405		39	269	97	119	136	-84	310	597	353	504	611	794	781	915	895	1059	835	830
40	1221	1910	2710	-126	259	-74	153	296	995	1527	1004	1138	28	820	2208	335	449	1111	256	138	330	148	273	447	156	910	814	197	125	378		40	273	86	81	131	-139	298	578	273	456	563	675	603	800	815	999	710	769
41	1230	1800	2767	-196	153	-181	144	302	864	1417	883	1099	25	714	2021	364	464	940	232	70	291	56	251	401	136	845	771	178	162	385		41	287	50	10	112	-222	248	398	316	391	411	586	565	678	722	877	601	798
42	1134	1733	2653	-191	247	-119	118	247	742	1247	856	1034	-87	565	1932	67	419	863	209	89	303	23	248	400	85	735	760	212	168	360		42	200	69	23	139	-199	244	356	172	359	377	535	517	564	642	842	568	695
43	1118	1744	2688	-193	157	-226	138	241	712	1212	807	904	-185	555	1862	23	324	749	170	64	285	118	223	368	149	671	658	184	153	323		43	204	-19	2	136	-276	168	331	168	337	326	486	474	499	508	662	477	617
44	1188	1697	2716	-278	149	-245	62	222	528	907	826	862	-212	469	1797	12	295	595	186	9	285	25	234	329	105	665	678	174	134	291		44	231	52	-21	110	-282	103	196	162	320	264	411	436	465	497	708	488	587
45	1157	1620	2503	-286	145	-257	83	156	553	899	769	795	-275	346	1586	-65	238	506	185	43	235	26	270	328	55	633	619	164	144	287		45	210	16	-35	115	-334	125	210	112	304	249	348	337	466	498	631	387	593
46	1090	1527	2589	-348	90	-282	83	147	490	795	730	781	-325	313	1572	-160	212	544	161	-52	228	31	252	266	74	570	644	149	141	292		46	185	2	-62	85	-303	149	204	103	304	222	371	363	439	444	551	380	517
47	1038	1471	2494	-414	106	-369	51	138	494	664	731	717	-282	221	1537	-399	108	565	142	-44	220	21	242	249	-1	511	589	132	101	282		47	183	-22	-90	100	-302	113	150	76	304	226	325	315	433	351	547	316	476
48	1044	1331	2405	-421	40	-293	77	118	368	653	761	699	-290	258	1392	-404	115	470	153	-45	193	-5	228	227	1	495	612	125	129	311		48	186	-3	-51	109	-392	140	84	97	303	226	306	287	354	335	347	247	488
49	1142	1304	2400	-412	88	-322	56	117	389	558	692	741	-535	122	1336	-376	59	457	139	-105	161	-15	210	253	-21	482	552	108	145	222		49	182	-16	-134	79	-384	60	70	46	266	198	300	251	435	372	397	236	399
50	1002	1213	2179	-478	33	-378	8	98	358	522	681	684	-376	160	1291	-426	7	380	145	-89	161	-85	210	202	-12	441	576	100	118	239		50	149	-36	-146	104	-466	94	163	80	251	175	374	263	368	347	262	158	370
51	926	1321	2323	-552	53	-423	19	97	327	470	692	656	-503	71	1199	-519	14	435	138	-136	161	-58	230	217	19	455	494	104	80	217		51	130	-65	-126	104	-461	19	90	65	192	151	266	246	345	255	296	93	355
52	1001	1214	1990	-537	72	-406	29	77	265	359	686	675	-507	54	1117	-584	5	412	115	-160	145	-63	205	208	-14	393	553	111	120	260		52	170	-70	-107	70	-445	85	51	16	222	138	242	210	366	251	198	88	311
53	1000	1142	2101	-584	27	-425	-1	82	153	477	644	689	-502	25	1113	-688	-124	430	123	-176	121	-67	215	163	-28	384	534	84	93	248		53	147	-19	-158	68	-477	54	-15	14	249	168	284	217	348	171	191	94	263
54	958	982	1841	-539	2	-517	12	69	172	306	670	595	-446	3	1009	-666	-127	339	113	-104	150	-63	189	208	-32	377	465	71	119	171		54	152	-32	-160	63	-492	24	33	-14	227	159	275	239	345	216	147	30	285
55	986	944	1733	-626	-3	-482	10	69	186	323	610	599	-541	-32	990	-710	-188	336	131	-173	124	-103	192	131	-70	380	458	88	113	207		55	125	-70	-161	67	-564	49	-2	22	233	167	253	224	351	180	118	-38	276
56	840	958	1750	-622	2	-551	29	90	141	202	727	583	-509	-71	943	-767	-231	335	116	-176	131	-113	155	128	-108	405	472	83	113	189		56	120	-75	-150	50	-524	57	-33	-2	215	169	243	223	356	173	115	9	214
57	921	843	1512	-627	-22	-496	7	53	123	313	637	639	-568	-47	838	-786	-168	278	134	-191	141	-159	182	145	-73	356	448	55	134	153		57	86	-62	-185	37	-529	40	-46	0	228	171	236	207	357	175	47	-85	243
58	972	786	1706	-647	-64	-534	6	64	79	185	683	631	-546	-100	849	-817	-275	279	111	-193	138	-86	201	150	-127	322	420	57	126	177		58	98	-83	-190	24	-555	12	-79	20	206	188	249	171	378	128	69	-128	183
59	919	761	1382	-554	-88	-566	-2	76	28	151	599	582	-577	-154	759	-852	-260	326	137	-225	134	-140	203	118	-138	331	390	69	112	151		59	124	-103	-185	77	-541	55	-81	21	219	211	256	198	384	137	-26	-50	151
60	974	742	1300	-668	-134	-522	-9	46	32	192	612	589	-659	-107	765	-979	-386	314	149	-229	140	-105	196	107	-133	318	377	58	123	148		60	97	-81	-201	59	-566	1	-87	11	192	228	220	204	352	189	-125	-96	154
61	917	710	1324	-710	-85	-553	-25	28	-8	169	684	632	-678	-167	728	-944	-311	270	143	-277	120	-161	201	109	-146	363	439	68	146	134		61	112	-76	-164	30	-593	-1	-93	1	206	208	233	222	380	153	-126	-182	143
62	945	594	1220	-645	-82	-552	-33	39	11	155	637	650	-728	-178	623	-1053	-390	275	136	-249	129	-171	186	105	-168	322	375	70	121	59		62	134	-118	-197	45	-575	23	-50	-49	163	172	222	209	410	179	-182	-250	120
63	908	546	1099	-704	-121	-573	-21	81	-46	130	680	611	-626	-162	649	-1101	-424	289	153	-239	138	-169	169	92	-145	318	411	39	119	138		63	90	-41	-195	55	-608	-25	-154	-21	166	256	256	195	411	133	-141	-238	145
64	882	534	1075	-662	-71	-547	-13	51	-17	117	640	566	-619	-203	564	-1056	-427	325	145	-317	123	-197	191	92	-161	323	402	53	93	120		64	90	-77	-155	32	-558	34	-132	-22	165	185	226	192	386	29	-79	-235	104
65	816	511	871	-691	-166	-596	-24	25	-34	56	555	604	-763	-198	607	-1080	-454	316	105	-308	125	-139	180	87	-135	316	410	41	151	109		65	108	-65	-203	54	-645	20	-163	-40	178	247	221	200	380	21	-229	-249	97
66	822	407	757	-715	-139	-613	-43	13	-101	85	632	613	-831	-248	527	-1223	-501	256	153	-290	114	-221	146	59	-197	318	361	51	96	112		66	104	-89	-175	41	-650	12	-130	-16	169	226	242	200	360	61	-233	-264	98
67	827	424	652	-724	-141	-665	-23	-2	-74	13	695	540	-758	-228	496	-1270	-525	344	134	-301	107	-179	152	40	-151	314	363	46	127	129		67	90	-64	-166	31	-649	25	-168	-67	174	218	194	187	372	38	-227	-313	53
68	896	369	654	-730	-123	-629	-28	34	-94	20	643	575	-851	-224	483	-1208	-551	257	130	-279	123	-235	146	44	-211	307	364	29	104	117		68	54	-84	-205	23	-650	-1	-149	-44	164	220	227	201	394	-26	-277	-345	83
69	845	350	570	-751	-134	-623	-56	29	-165	-19	612	467	-740	-246	426	-1236	-589	230	104	-315	103	-226	127	17	-191	291	385	41	83	86		69	95	-86	-196	29	-675	-65	-173	-70	164	250	196	194	407	-1	-247	-323	24
70	826	280	571	-746	-157	-654	-48	17	-136	-20	507	455	-833	-248	404	-1357	-569	295	120	-269	119	-206	129	27	-221	263	306	60	71	76		70	100	-58	-186	26	-693	2	-135	-20	156	242	218	234	395	9	-255	-369	32
71	807	242	378	-788	-200	-687	-35	-1	-118	-16	525	465	-831	-273	414	-1320	-573	227	110	-279	94	-219	133	26	-216	264	332	50	77	83		71	110	-86	-187	19	-655	-42	-157	-15	172	245	224	235	398	-85	-305	-439	34
72	799	155	383	-795	-170	-645	-22	32	-226	-64	559	513	-882	-285	404	-1328	-562	259	156	-346	103	-255	142	31	-203	260	386	22	69	81		72	78	-102	-220	-6	-664	-40	-171	-51	137	265	207	205	406	-82	-384	-323	39
73	752	172	360	-796	-153	-719	-22	-23	-228	-116	591	517	-854	-283	382	-1368	-644	197	134	-351	104	-272	102	27	-195	259	341	23	91	74		73	89	-91	-215	20	-668	-50	-201	-7	150	240	199	209	452	-49	-350	-405	15
74	795	116	445	-778	-186	-715	-19	-2	-314	-18	605	465	-659	-247	347	-1494	-645	230	133	-321	107	-232	110	5	-224	276	329	19	69	28		74	75	-106	-161	28	-727	-62	-189	-30	184	237	193	227	436	-93	-345	-408	9
75	834	-11	192	-798	-138	-652	-45	-12	-242	-178	573	391	-921	-294	322	-1497	-700	237	116	-396	101	-277	145	5	-220	242	333	28	67	66		75	68	-60	-236	9	-722	-65	-205	-47	136	245	195	229	423	-45	-433	-409	23
76	743	60	330	-791	-247	-729	-57	-2	-328	-141	514	474	-901	-280	291	-1476	-648	219	135	-346	111	-202	96	1	-204	264	313	18	97	29		76	54	-91	-230	10	-708	-68	-209	-49	150	213	202	204	424	-97	-412	-472	-3
77	719	10	165	-840	-153	-687	-59	4	-243	-121	471	468	-841	-313	280	-1540	-692	262	146	-337	104	-280	132	22	-265	282	286	37	81	71		77	50	-74	-187	10	-797	-96	-174	-76	182	248	210	240	477	-110	-406	-509	5
78	774	85	116	-843	-214	-677	-25	-8	-286	-188	565	430	-916	-289	276	-1601	-709	260	127	-391	92	-251	109	9	-225	232	357	22	68	62		78	52	-106	-204	21	-739	-13	-236	-38	190	247	199	216	437	-95	-485	-478	-9
79	690	-58	64	-815	-189	-712	-46	3	-319	-158	452	477	-920	-288	304	-1618	-741	268	141	-362	82	-264	88	1	-252	217	332	14	53	-20		79	49	-47	-247	40	-753	-91	-229	-25	151	218	186	183	441	-129	-408	-516	-5
80	770	-51	-91	-846	-111	-699	-82	-3	-289	-123	611	428	-904	-307	214	-1668	-731	213	120	-403	105	-246	104	-14	-263	237	274	26	102	27		80	60	-44	-210	-7	-779	-86	-236	-44	143	231	161	237	377	-120	-509	-560	-20
81	806	-36	-160	-874	-229	-739	-69	-4	-386	-199	527	457	-881	-306	218	-1597	-709	240	120	-309	96	-233	93	-46	-227	212	260	16	73	28		81	81	-74	-197	17	-777	-51	-228	-8	133	243	203	198	441	-133	-493	-510	-13
82	738	-64	-167	-785	-199	-697	-54	-1	-371	-238	461	387	-881	-339	249	-1631	-744	176	114	-338	79	-194	82	-55	-206	204	316	14	74	5		82	71	-85	-217	-6	-791	-100	-251	-59	173	219	174	198	401	-158	-550	-545	-19
83	795	-151	-130	-834	-211	-741	-75	7	-368	-279	506	398	-883	-322	207	-1652	-766	200	137	-400	85	-248	91	-36	-283	235	277	17	46	22		83	62	-87	-213	18	-776	-104	-285	-89	147	229	172	200	441	-102	-547	-609	-41
84	716	-112	-222	-798	-237	-759	-17	-15	-371	-227	449	421	-903	-365	196	-1717	-786	240	163	-339	88	-257	68	-45	-255	190	266	21	65	-35		84	55	-51	-166	13	-726	-60	-245	-89	140	276	195	193	439	-130	-576	-575	-42
85	795	-230	-196	-830	-183	-708	-51	-16	-416	-256	577	351	-949	-377	171	-1720	-788	207	126	-353	93	-250	83	-38	-256	221	302	16	50	-23		85	80	-32	-169	22	-819	-98	-251	-43	148	270	173	230	424	-155	-592	-551	-18
86	782	-211	-228	-855	-187	-682	-33	2	-400	-300	498	446	-910	-356	190	-1739	-799	248	149	-335	76	-294	109	-52	-230	189	260	18	44	13		86	33	-76	-209	-9	-739	-23	-270	-59	158	266	163	220	425	-164	-601	-640	-21
87	729	-244	-230	-842	-225	-736	-19	-8	-411	-281	435	359	-987	-383	183	-1744	-830	160	133	-338	99	-309	86	-44	-241	158	269	10	58	-2		87	61	-105	-231	-14	-738	-102	-243	-83	134	235	149	233	415	-201	-606	-687	-27
88	761	-272	-277	-833	-158	-708	-52	-17	-443	-328	460	312	-913	-382	180	-1792	-822	135	116	-352	93	-278	70	-59	-247	218	265	9	42	12		88	45	-77	-198	25	-769	-68	-239	-85	127	288	198	225	402	-212	-625	-599	-20
89	688	-310	-277	-803	-181	-723	-30	-26	-377	-329	525	373	-956	-344	159	-1799	-829	225	154	-324	86	-220	79	-45	-253	207	255	19	47	-23		89	68	-91	-223	10	-777	-67	-265	-82	167	171	160	218	402	-171	-610	-619	-46
90	794	-272	-234	-879	-218	-652	-54	-39	-493	-312	472	396	-939	-366	134	-1792	-845	215	123	-354	80	-215	70	-61	-238	206	273	12	29	0		90	71	-52	-212	27	-742	-88	-275	-25	179	236	187	219	413	-174	-679	-649	-51
91	779	-301	-284	-832	-230	-685	-26	-22	-452	-323	441	374	-962	-374	147	-1858	-866	253	139	-381	68	-201	58	-35	-239	232	233	7	31	-60		91	51	-94	-174	10	-760	-81	-312	-47	183	252	182	235	361	-172	-688	-638	-47
92	774	-311	-309	-835	-231	-712	-59	-30	-453	-339	571	371	-932	-363	154	-1901	-863	156	139	-337	96	-201	87	-58	-236	205	214	5	26	17		92	77	-53	-202	-3	-733	-145	-318	-46	181	215	167	205	358	-192	-762	-718	-46
93	776	-352	-268	-831	-242	-755	-49	-22	-438	-345	500	365	-949	-421	159	-1886	-848	188	132	-310	74	-219	59	-76	-306	232	201	14	39	-7		93	52	-58	-203	1	-732	-113	-297	-81	157	266	142	206	381	-247	-703	-725	-41
94	754	-346	-328	-806	-229	-723	-13	-40	-473	-347	469	361	-914	-409	118	-1935	-855	213	137	-294	79	-183	76	-72	-281	227	235	12	48	5		94	38	-40	-186	-12	-770	-77	-287	-18	177	222	160	213	352	-258	-702	-716	-39
95	726	-297	-409	-752	-167	-695	-17	-34	-489	-334	452	433	-931	-395	110	-1941	-883	241	124	-330	65	-175	93	-64	-268	197	252	-7	18	-21		95	51	-57	-165	27	-736	-120	-304	-51	148	227	142	240	373	-235	-755	-715	-42
96	797	-314	-415	-837	-229	-740	-30	4	-476	-294	468	438	-874	-398	133	-1927	-882	182	122	-327	76	-179	67	-80	-222	202	282	14	38	-59		96	43	-60	-161	10	-806	-103	-314	-53	153	224	127	223	351	-253	-788	-729	-44
97	851	-349	-535	-777	-113	-709	-25	-31	-436	-328	477	462	-965	-407	89	-1961	-880	219	128	-349	73	-198	81	-80	-267	222	217	6	34	-45		97	74	-73	-166	4	-724	-134	-308	-47	183	183	140	236	368	-223	-729	-726	-57
98	766	-410	-497	-761	-187	-717	-22	1	-468	-293	578	417	-913	-416	99	-1948	-901	212	138	-263	57	-235	59	-99	-252	178	218	4	18	-10		98	40	-82	-127	23	-763	-134	-284	-74	141	200	145	197	386	-258	-798	-742	-49
99	836	-412	-518	-780	-151	-688	-14	-23	-518	-296	639	347	-833	-425	92	-1981	-913	257	141	-275	67	-146	67	-82	-262	192	231	-2	48	-10		99	81	-33	-154	7	-750	-142	-309	-41	205	224	156	214	353	-266	-851	-780	-57
100	749	-398	-530	-814	-182	-644	-20	-21	-441	-267	639	419	-880	-443	60	-2012	-878	203	148	-380	67	-115	53	-95	-245	213	246	-12	34	-60		100	97	-67	-95	19	-713	-98	-319	-43	177	215	139	201	412	-225	-841	-761	-46
101	785	-404	-450	-822	-145	-653	-28	-21	-466	-266	577	443	-907	-431	87	-2036	-911	221	139	-320	70	-166	51	-104	-187	191	208	20	27	-31		101	77	-75	-137	9	-697	-118	-318	-39	167	234	138	180	379	-256	-778	-771	-55
102	827	-353	-394	-831	-132	-682	-5	-7	-528	-344	605	475	-878	-428	41	-2041	-923	278	112	-265	62	-156	61	-102	-211	183	196	6	2	-32		102	93	-47	-156	7	-725	-116	-320	-36	197	229	147	225	365	-196	-777	-803	-70
103	825	-423	-561	-831	-174	-675	-18	-6	-465	-285	611	527	-884	-447	44	-2070	-950	298	151	-299	72	-133	62	-90	-270	219	243	3	29	-53		103	113	-25	-106	-11	-725	-112	-305	-75	172	206	151	231	359	-224	-851	-803	-61
104	859	-434	-638	-761	-108	-667	0	-16	-469	-248	627	480	-918	-424	62	-2059	-955	261	132	-335	68	-140	38	-101	-253	225	171	7	5	-107		104	93	-47	-111	6	-664	-151	-323	-89	152	181	146	230	387	-230	-793	-798	-58
105	850	-388	-533	-761	-98	-634	19	-10	-469	-282	590	499	-918	-445	33	-2093	-940	239	97	-278	71	-163	75	-114	-186	175	227	0	9	-23		105	86	-47	-124	19	-708	-127	-333	-66	146	183	115	222	410	-235	-879	-775	-71
106	810	-410	-557	-743	-130	-664	-7	-11	-478	-315	672	414	-852	-433	53	-2142	-937	289	148	-333	77	-152	50	-100	-281	203	219	6	28	-48		106	106	-6	-96	25	-734	-129	-304	-65	180	238	135	209	466	-230	-899	-804	-48
107	934	-381	-676	-780	-101	-654	13	-12	-506	-328	696	620	-960	-422	34	-2104	-946	301	122	-208	77	-124	51	-120	-196	175	183	-9	-7	-113		107	137	-60	-98	26	-692	-129	-288	-26	179	199	121	180	408	-263	-824	-808	-51
108	865	-448	-570	-768	-82	-676	22	-27	-549	-264	655	488	-877	-418	47	-2138	-960	291	139	-229	58	-82	53	-90	-188	194	190	4	22	-48		108	113	-14	-57	0	-637	-139	-324	-26	197	215	142	211	419	-283	-886	-856	-45
109	860	-412	-596	-716	-59	-674	25	3	-473	-291	666	512	-883	-451	40	-2109	-979	265	151	-288	58	-123	42	-106	-194	164	185	3	-8	-88		109	112	1	-102	6	-650	-103	-317	-91	191	241	116	220	464	-258	-826	-829	-56
110	888	-346	-657	-759	-52	-631	24	-8	-533	-248	689	566	-790	-432	12	-2111	-970	269	120	-250	62	-47	45	-113	-245	205	193	-15	-3	-46		110	126	-11	-72	29	-633	-110	-305	-9	187	190	131	263	396	-229	-879	-852	-59
111	976	-353	-629	-646	-48	-632	7	8	-491	-240	721	596	-814	-452	5	-2175	-983	320	114	-201	48	-96	46	-114	-192	168	156	-2	6	-39		111	147	28	-50	6	-615	-111	-319	-36	222	221	163	230	438	-204	-921	-844	-49
112	960	-390	-581	-697	-6	-644	46	-16	-513	-201	717	535	-786	-444	27	-2202	-985	307	140	-158	54	-58	52	-115	-228	196	186	5	-14	-71		112	142	-32	-70	-3	-606	-97	-302	-2	208	263	192	194	453	-228	-857	-830	-61
113	879	-413	-585	-646	37	-632	17	-19	-438	-200	731	562	-848	-464	9	-2174	-981	312	115	-240	56	-71	50	-118	-205	187	166	-14	-6	-51		113	118	5	-62	1	-590	-112	-299	-19	204	272	174	238	487	-276	-970	-889	-65
114	949	-362	-624	-669	47	-588	26	14	-513	-134	734	534	-828	-424	15	-2156	-987	326	145	-180	55	-53	40	-114	-171	146	155	-7	-3	-21		114	121	25	-18	7	-612	-96	-294	11	223	255	168	213	505	-243	-864	-867	-81
115	1041	-427	-674	-689	25	-606	46	6	-451	-135	770	605	-804	-447	9	-2199	-1014	355	146	-228	72	0	31	-112	-150	205	183	3	-7	-75		115	125	22	-5	24	-598	-98	-284	4	227	222	135	245	485	-243	-930	-882	-77
116	997	-420	-583	-677	100	-582	75	-8	-449	-182	825	571	-812	-483	2	-2208	-1003	329	138	-166	46	34	34	-115	-191	148	147	1	-2	-96		116	119	35	3	25	-529	-98	-240	-11	231	283	173	227	481	-279	-928	-877	-62
117	943	-403	-663	-659	68	-581	89	20	-470	-143	823	584	-773	-471	4	-2199	-1001	360	129	-122	62	-29	53	-119	-168	149	167	-11	-13	-53		117	114	31	-26	25	-558	-53	-315	31	240	277	147	216	525	-263	-890	-894	-68
118	990	-356	-646	-611	85	-566	64	-7	-463	-127	853	607	-660	-461	5	-2183	-984	336	137	-181	70	13	24	-131	-148	129	169	-4	23	-40		118	157	26	26	20	-557	-137	-311	15	236	301	184	219	558	-266	-895	-874	-62
119	1022	-412	-628	-627	128	-533	82	21	-438	-111	910	674	-749	-451	4	-2242	-1018	374	142	-159	70	19	34	-101	-166	160	144	-10	1	-46		119	144	22	20	16	-508	-109	-286	25	247	259	171	249	586	-299	-911	-886	-63
Max (count)	3009	2456	2770	2635	2743	2364	1224	1645	5618	4631	4622	5179	5685	2988	3288	2431	1696	6506	430	1374	455	857	273	626	1078	1341	1334	404	299	618		Max (count)	1851	2101	1428	1121	3206	4252	6611	3975	5111	5613	4861	4575	6336	2280	2145	2837	1190
[truncated: 86 more columns]

## Sheet: Fig. 3k
P1	WT systemin 1-3														P2	WT systemin 4-6														P3	WT systemin 7-9														P4	WT systemin 10-12
Cq values exported															Cq values exported															Cq values exported															Cq values exported
	WT_S0_1	WT_S0_2	WT_S0_3	WT_S1h_1	WT_S1h_2	WT_S1h_3	WT_S2h_1	WT_S2h_2	WT_S2h_3	WT_S6h_1	WT_S6h_2	WT_S6h_3				WT_S0_4	WT_S0_5	WT_S0_6	WT_S1h_4	WT_S1h_5	WT_S1h_6	WT_S2h_4	WT_S2h_5	WT_S2h_6	WT_S6h_4	WT_S6h_5	WT_S6h_6				WT_S0_7	WT_S0_8	WT_S0_9	WT_S1h_7	WT_S1h_8	WT_S1h_9	WT_S2h_7	WT_S2h_8	WT_S2h_9	WT_S6h_7	WT_S6h_8	WT_S6h_9				WT_S0_10	WT_S0_11	WT_S0_12	WT_S1h_10
Actin	21.11	21.19	21.14	21.64	21.14	21.17	20.89	21.48	20.79	21.27	22.12	21.74			Actin	21	20.61	20.26	20.49	20.19	20.27	21.31	20.4	20.77	20.62	21.42	21.43			Actin	19.34	18.9	19.17	19.54	20.05	19.55	19.24	19.27	18.97	20.42	20.56	20.29			Actin	19.34	19.54	19.93	19.59
	21.46	21.28	21.42	21.65	21.29	21.64	20.83	21.56	20.88	21.22	22.18					21.08	21.35	20.57	20.63	20.34	20.68	21.06	20.31	21.12	20.57	21.61	21.51				19.58	18.96	19.34	19.78	19.75	19.71	19.24	19.52	19.25	19.67	20.46	20.21				19.66	20.08	20.01	19.69
Ubi	20.42	19.51	19.48	20.29	19.36	20.67	19.32	19.82	19.35	20.36	21.02	20.81			Ubi	20.2	20.05	20.03	19.38	18.78	19.32	18.95	18.53	18.75	20.04	19.53	19.37			Ubi	17.98	17.98	17.43	17.83	17.97	18.08	17.15	18.29	17.57	18.15	19.37	19.1			Ubi	18.18	18.83	18.11	18.28
	20.6	19.55	19.9	20.71	19.69	20.54	19.32	20.29	19.72	20.42	21.09					20.58	20.23	19.32	19.56	19.03	19.62	19.01	19.02	17.16	20.18	19.59	19.13				18.08	18.33	17.38	18.02	18.12	18.15	17.47	18.46	17.29	18.3	19.02	19.16				18.51	18.98	18.38	17.99
EF	19.06	18.42	18.61	19.5	18.79	19.25	18.31	19.23	18.9	19.16	19.51	19.82			EF	18.63	18.59	17.58	18.86	18.33	18.27	18.45	18.56	18.27	18.73	19.18	18.43			EF	17.23	17.3	16.69	17.44	17.47	17.53	17.19	16.85	17.2	17.43	18.28	18.04			EF	17.22	18	17.6	17.81
	19.84	18.95	19.13	19.96	19.31	19.45	18.87	19.83	19.28	19.5	19.87					19.12	18.9	18.78	19.26	18.6	18.55	18.83	18.9	18.31	19.24	19.37	19.12				17.38	18.07	16.98	17.77	17.88	17.93	17.48	17.7	17.4	18.16	18.36	18.27				17.68	18.22	17.97	18.51
PI-II	36.44	36.47	34.06	32.79	31.14	29.2	26.31	28.87	29.16	25.56	26.45	23.45			PI-II	31.39	31.06	30.83	29.1	28	28.98	27.77	25.87	27.06	23.16	21.78	22			PI-II	29.13	28.49	27.17	24.16	23.73	23.8	20.24	22.28	22.65	19.4	20.43	17.64			PI-II	29.43	28.36	26.57	24.63
	36.49	37.15	34.19	32.7	31.13	29.04	26.16	28.95	28.83	25.47	26.61					31.15	31.18	30.69	28.49	28.07	28.69	27.88	25.49	26.78	23.23	21.87	21.98				29.34	28.66	27.72	24.39	23.9	23.67	20.14	22.44	22.14	19.27	20.22	17.67				29.12	28.53	26.43	24.22
average Ct															average Ct															average Ct															average Ct
	WT_S0_1	WT_S0_2	WT_S0_3	WT_S1h_1	WT_S1h_2	WT_S1h_3	WT_S2h_1	WT_S2h_2	WT_S2h_3	WT_S6h_1	WT_S6h_2	WT_S6h_3				WT_S0_4	WT_S0_5	WT_S0_6	WT_S1h_4	WT_S1h_5	WT_S1h_6	WT_S2h_4	WT_S2h_5	WT_S2h_6	WT_S6h_4	WT_S6h_5	WT_S6h_6				WT_S0_7	WT_S0_8	WT_S0_9	WT_S1h_7	WT_S1h_8	WT_S1h_9	WT_S2h_7	WT_S2h_8	WT_S2h_9	WT_S6h_7	WT_S6h_5	WT_S6h_6				WT_S0_10	WT_S0_11	WT_S0_12	WT_S1h_10
Actin	21.285	21.235	21.28	21.645	21.215	21.405	20.86	21.52	20.835	21.245	22.15	21.74			Actin	21.04	20.98	20.415	20.56	20.265	20.475	21.185	20.355	20.945	20.595	21.515	21.47			Actin	19.46	18.93	19.255	19.66	19.9	19.63	19.24	19.395	19.11	20.045	20.51	20.25			Actin	19.5	19.81	19.97	19.64
Ubi	20.51	19.53	19.69	20.5	19.525	20.605	19.32	20.055	19.535	20.39	21.055	20.81			Ubi	20.39	20.14	19.675	19.47	18.905	19.47	18.98	18.775	18.75	20.11	19.56	19.25			Ubi	18.03	18.155	17.405	17.925	18.045	18.115	17.31	18.375	17.57	18.225	19.195	19.13			Ubi	18.345	18.905	18.245	18.135
EF	19.45	18.685	18.87	19.73	19.05	19.35	18.59	19.53	19.09	19.33	19.69	19.82			EF	18.875	18.745	18.78	19.06	18.465	18.41	18.64	18.73	18.29	18.985	19.275	18.775			EF	17.305	17.685	16.98	17.605	17.675	17.73	17.335	17.275	17.3	17.795	18.32	18.155			EF	17.45	18.11	17.785	18.16
PI-II	36.465	36.81	34.125	32.745	31.135	29.12	26.235	28.91	28.995	25.515	26.53	23.45			PI-II	31.27	31.12	30.76	28.795	28.035	28.835	27.825	25.68	26.92	23.195	21.825	21.99			PI-II	29.235	28.575	27.445	24.275	23.815	23.735	20.19	22.36	22.395	19.335	20.325	17.655			PI-II	29.275	28.445	26.5	24.425
delta Ct	Target Gene-Houskeeping Gene														delta Ct	Target Gene-Houskeeping Gene														delta Ct	Target Gene-Houskeeping Gene														delta Ct	Target Gene-Houskeeping Gene
	WT_S0_1	WT_S0_2	WT_S0_3	WT_S1h_1	WT_S1h_2	WT_S1h_3	WT_S2h_1	WT_S2h_2	WT_S2h_3	WT_S6h_1	WT_S6h_2	WT_S6h_3	WT_S0 Average			WT_S0_4	WT_S0_5	WT_S0_6	WT_S1h_4	WT_S1h_5	WT_S1h_6	WT_S2h_4	WT_S2h_5	WT_S2h_6	WT_S6h_4	WT_S6h_5	WT_S6h_6	WT_S0 Average			WT_S0_7	WT_S0_8	WT_S0_9	WT_S1h_7	WT_S1h_8	WT_S1h_9	WT_S2h_7	WT_S2h_8	WT_S2h_9	WT_S6h_7	WT_S6h_5	WT_S6h_6	WT_S0 Average			WT_S0_10	WT_S0_11	WT_S0_12	WT_S1h_10
PI-II-Actin	15.18	15.575	12.845	11.1	9.92	7.715	5.375	7.39	8.16	4.27	4.38	1.71	14.5333		PI-II-Actin	10.23	10.14	10.345	8.235	7.77	8.36	6.64	5.325	5.975	2.6	0.31	0.52	10.2383		PI-II-Actin	9.775	9.645	8.19	4.615	3.915	4.105	0.95	2.965	3.285	-0.71	-0.185	-2.595	9.20333		PI-II-Actin	9.775	8.635	6.53	4.785
PI-II-Ubi	15.955	17.28	14.435	12.245	11.61	8.515	6.915	8.855	9.46	5.125	5.475	2.64	15.89		PI-II-Ubi	10.88	10.98	11.085	9.325	9.13	9.365	8.845	6.905	8.17	3.085	2.265	2.74	10.9817		PI-II-Ubi	11.205	10.42	10.04	6.35	5.77	5.62	2.88	3.985	4.825	1.11	1.13	-1.475	10.555		PI-II-Ubi	10.93	9.54	8.255	6.29
PI-II-EF	17.015	18.125	15.255	13.015	12.085	9.77	7.645	9.38	9.905	6.185	6.84	3.63	16.7983		PI-II-EF	12.395	12.375	11.98	9.735	9.57	10.425	9.185	6.95	8.63	4.21	2.55	3.215	12.25		PI-II-EF	11.93	10.89	10.465	6.67	6.14	6.005	2.855	5.085	5.095	1.54	2.005	-0.5	11.095		PI-II-EF	11.825	10.335	8.715	6.265
			deltadelta Ct values															deltadelta Ct values															deltadelta Ct values															deltadelta Ct values
				WT_S1h_1	WT_S1h_2	WT_S1h_3	WT_S2h_1	WT_S2h_2	WT_S2h_3	WT_S6h_1	WT_S6h_2	WT_S6h_3							WT_S1h_4	WT_S1h_5	WT_S1h_6	WT_S2h_4	WT_S2h_5	WT_S2h_6	WT_S6h_4	WT_S6h_5	WT_S6h_6							WT_S1h_7	WT_S1h_8	WT_S1h_9	WT_S2h_7	WT_S2h_8	WT_S2h_9	WT_S6h_7	WT_S6h_5	WT_S6h_6							WT_S1h_10
			PI-II-Actin	-3.43333	-4.61333	-6.81833	-9.15833	-7.14333	-6.37333	-10.2633	-10.1533	-12.8233						PI-II-Actin	-2.00333	-2.46833	-1.87833	-3.59833	-4.91333	-4.26333	-7.63833	-9.92833	-9.71833						PI-II-Actin	-4.58833	-5.28833	-5.09833	-8.25333	-6.23833	-5.91833	-9.91333	-9.38833	-11.7983						PI-II-Actin	-3.52833
			PI-II-Ubi	-3.645	-4.28	-7.375	-8.975	-7.035	-6.43	-10.765	-10.415	-13.25						PI-II-Ubi	-1.65667	-1.85167	-1.61667	-2.13667	-4.07667	-2.81167	-7.89667	-8.71667	-8.24167						PI-II-Ubi	-4.205	-4.785	-4.935	-7.675	-6.57	-5.73	-9.445	-9.425	-12.03						PI-II-Ubi	-3.285
			PI-II-EF	-3.78333	-4.71333	-7.02833	-9.15333	-7.41833	-6.89333	-10.6133	-9.95833	-13.1683						PI-II-EF	-2.515	-2.68	-1.825	-3.065	-5.3	-3.62	-8.04	-9.7	-9.035						PI-II-EF	-4.425	-6.11	-6.245	-9.395	-7.165	-7.155	-10.71	-10.245	-12.75						PI-II-EF	-4.02667
			Expression fold change															Expression fold change															Expression fold change															Expression fold change
				WT_S1h_1	WT_S1h_2	WT_S1h_3	WT_S2h_1	WT_S2h_2	WT_S2h_3	WT_S6h_1	WT_S6h_2	WT_S6h_3							WT_S1h_4	WT_S1h_5	WT_S1h_6	WT_S2h_4	WT_S2h_5	WT_S2h_6	WT_S6h_4	WT_S6h_5	WT_S6h_6							WT_S1h_7	WT_S1h_8	WT_S1h_9	WT_S2h_7	WT_S2h_8	WT_S2h_9	WT_S6h_7	WT_S6h_5	WT_S6h_6							WT_S1h_10
			PI-II-Actin	10.8028	24.4766	112.856	571.391	141.37	82.9019	1229.05	1138.83	7247.83						PI-II-Actin	4.00925	5.53404	3.6765	12.1117	30.1343	19.204	199.236	974.375	842.383						PI-II-Actin	24.0561	39.0793	34.2572	305.141	75.4963	60.4778	964.297	670.147	3561.66						PI-II-Actin	11.5381
			PI-II-Ubi	12.5099	19.4271	165.995	503.204	131.143	86.2229	1740.15	1365.3	9741.98						PI-II-Ubi	3.15287	3.60917	3.06666	4.39745	16.8733	7.02095	238.305	420.705	302.684						PI-II-Ubi	18.443	27.5695	30.5903	204.364	95.0095	53.0765	696.993	687.397	4182.07						PI-II-Ubi	9.74728
			PI-II-EF	13.7688	26.2334	130.539	569.414	171.057	118.878	1566.5	994.849	9205.84						PI-II-EF	5.71598	6.40856	3.54307	8.36868	39.3966	12.295	263.197	831.746	524.573						PI-II-EF	21.4812	69.0706	75.8459	673.251	143.509	142.518	1675.06	1213.53	6888.62						PI-II-EF	16.2985
			Make average of expression values against Actin+Ubi+EF.															Make average of expression values against Actin+Ubi+EF.															Make average of expression values against Actin+Ubi+EF.															Make average of expression values against Actin+Ubi+EF.
				WT_S1h	WT_S1h	WT_S1h	WT_S2h	WT_S2h	WT_S2h	WT_S6h	WT_S6h	WT_S6h							WT_S1h	WT_S1h	WT_S1h	WT_S2h	WT_S2h	WT_S2h	WT_S6h	WT_S6h	WT_S6h							WT_S1h	WT_S1h	WT_S1h	WT_S2h	WT_S2h	WT_S2h	WT_S6h	WT_S6h	WT_S6h							WT_S1h
				Rep1	Rep2	Rep3	Rep1	Rep2	Rep3	Rep1	Rep2	Rep3							Rep4	Rep5	Rep6	Rep4	Rep5	Rep6	Rep4	Rep5	Rep6							Rep7	Rep8	Rep9	Rep7	Rep8	Rep9	Rep7	Rep8	Rep9							Rep10
			PI-II	12.3605	23.3791	136.463	548.003	147.857	96.0008	1511.9	1166.32	8731.88						PI-II	4.2927	5.18392	3.42874	8.29262	28.8014	12.84	233.579	742.276	556.547						PI-II	21.3268	45.2398	46.8978	394.252	104.672	85.3574	1112.12	857.026	4877.45						PI-II	12.528
Average(2^(-delta delta CT – housekeeping genes:Action/EF/Ubi))
The expression level of PI-II
	systemin treatment
Sample	WT_S1h	pll2_S1h	WT_S2h	pll2_S2h	WT_S6h	pll2_S6h
1	12.3605	0.500825	548.003	1.25985	1511.9	401.29
2	23.3791	10.3358	147.857	2.39622	1166.32	6.25084
3	136.463	0.652179	96.0008	6.72254	8731.88	230.866
4	4.2927	2.54599	8.29262	2.96261	233.579	70.2268
5	5.18392	0.557779	28.8014	1.36726	742.276	30.8811
6	3.42874	1.34265	12.84	2.98724	556.547	14.697
7	21.3268	0.694639	394.252	1.8331	1112.12	5.5734
8	45.2398	0.966928	104.672	5.63311	857.026	112.599
9	46.8978	3.83794	85.3574	4.4407	4877.45	104.095
10	12.528	9.65285	132.012	11.8042	318.771	147.026
11	16.9803	10.773	53.0006	22.7183	249.525	107.302
12	17.6719	14.3014	28.4177	27.6556	1372.35	110.637
Table Analyzed	WT sys		Table Analyzed	WT sys		Table Analyzed	WT sys
Column B	pll2_S1h		Column D	pll2_S2h		Column F	pll2_S6h
vs.	vs.		vs.	vs.		vs.	vs.
Column A	WT_S1h		Column C	WT_S2h		Column E	WT_S6h
Unpaired t test			Unpaired t test			Unpaired t test
P value	0.0346		P value	0.0134		P value	0.0286
P value summary	*		P value summary	*		P value summary	*
Significantly different (P < 0.05)?	Yes		Significantly different (P < 0.05)?	Yes		Significantly different (P < 0.05)?	Yes
One- or two-tailed P value?	Two-tailed		One- or two-tailed P value?	Two-tailed		One- or two-tailed P value?	Two-tailed
t, df	t=2.252, df=22		t, df	t=2.688, df=22		t, df	t=2.343, df=22
How big is the difference?			How big is the difference?			How big is the difference?
Mean of column A	28.81		Mean of column C	136.6		Mean of column E	1811
Mean of column B	4.68		Mean of column D	7.648		Mean of column F	111.8
Difference between means (B - A) ± SEM	-24.13 ± 10.72		Difference between means (D - C) ± SEM	-129.0 ± 47.99		Difference between means (F - E) ± SEM	-1699 ± 725.1
95% confidence interval	-46.36 to -1.909		95% confidence interval	-228.5 to -29.45		95% confidence interval	-3203 to -195.2
R squared (eta squared)	0.1873		R squared (eta squared)	0.2472		R squared (eta squared)	0.1997
F test to compare variances			F test to compare variances			F test to compare variances
F, DFn, Dfd	52.53, 11, 11		F, DFn, Dfd	358.7, 11, 11		F, DFn, Dfd	496.8, 11, 11
P value	<0.0001		P value	<0.0001		P value	<0.0001
P value summary	****		P value summary	****		P value summary	****
Significantly different (P < 0.05)?	Yes		Significantly different (P < 0.05)?	Yes		Significantly different (P < 0.05)?	Yes
Data analyzed			Data analyzed			Data analyzed
Sample size, column A	12		Sample size, column C	12		Sample size, column E	12
Sample size, column B	12		Sample size, column D	12		Sample size, column F	12
[truncated: 65 more columns]

## Sheet: Fig. 3l
P1+2	WT wound													P3	WT wound														P4	WT wound														P1	pll5_ wound
Cq values exported														Cq values exported															Cq values exported															Cq values exported
	Wound_WT_0h_1	Wound_WT_0h_2	Wound_WT_0h_3	Wound_WT_1h_1	Wound_WT_1h_2	Wound_WT_1h_3	Wound_WT_2h_1	Wound_WT_2h_2	Wound_WT_2h_3	Wound_WT_6h_1	Wound_WT_6h_2	Wound_WT_6h_3			Wound_WT_0h_1	Wound_WT_0h_2	Wound_WT_0h_3	Wound_WT_1h_1	Wound_WT_1h_2	Wound_WT_1h_3	Wound_WT_2h_1	Wound_WT_2h_2	Wound_WT_2h_3	Wound_WT_6h_1	Wound_WT_6h_2	Wound_WT_6h_3				Wound_WT_0h_1	Wound_WT_0h_2	Wound_WT_0h_3	Wound_WT_1h_1	Wound_WT_1h_2	Wound_WT_1h_3	Wound_WT_2h_1	Wound_WT_2h_2	Wound_WT_2h_3	Wound_WT_6h_1	Wound_WT_6h_2	Wound_WT_6h_3				pll5_w0h_1	pll5_w0h_2	pll5_w0h_3	pll5_w1h_1	pll5_w1h_2
Actin	22.01	22.07	20.39	20.91	20.46	20.38	20.56	20.9	21.05	21.07	20.57	22.77		Actin	22.31	22.4	21.15	21.46	21	21.79	20.8	21.17	21.15	21.88	20.96	21.66			Actin	22.52	21.99	20.32	24.78	22.02	24.77	21.15	20.67	20.9	21.26	21.08	22.04			Actin	20.46	20.4	20.57	20.24	19.89
	22.22	22.06	20.58	21.28	20.45	20.84	21.12	21.07	21.27	20.65	20.61	22.94			22.21	22.75	21.08	21.83	21.01	21.51	21.04	21.32	21.01	21.93	20.77	21.48				22.32	22.63	20.46	24.72	22.17	24.55	21.14	20.5	21.23	21.18	20.59	21.97				20.89	20.56	20.71	20.3	19.89
Ubi	19.23	19.71	18.44	18.87	18.79	18.39	18.46	18.28	18.8	18.58	17.62	18.73		Ubi	21.12	21.49	20.55	20.06	19.89	21.02	19.36	19.63	19.19	19.98	19.33	19.74			Ubi	20.74	21.41	20.26	20.93	20.11	22.34	20.66	18.71	19.22	20.14	19.16	19.95			Ubi	20.17	19.17	18.93	19.09	19.22
	19.73	20.04	18.74	18.56	19.11	18.54	18.56	18.4	19.24	18.34	18.02	20.23			21.18	21.8	20.36	19.64	19.89	20.77	19.68	19.65	19.19	20.02	19.31	19.75				21.1	21.64	19.86	20.83	20.17	22.26	20.28	18.79	19.27	20.07	19.17	19.85				20.52	19.58	19.29	19.16	19.31
EF	20.29	20.89	19.38	18.73	19.79	19.11	18.74	18.61	18.94	19.21	17.85	19.5		EF	19.78	19.06	19.15	19.45	18.84	19.35	19.2	19.14	18.63	19.25	18.41	18.89			EF	19.62	19.87	18.84	20.17	19.01	20.92	18.8	17.82	18.45	19.09	18.23	19.2			EF	19.35	18.58	18.54	18.81	18.57
	20.89	21.07	19.9	19.48	19.48	19.28	19.55	18.83	19.31	19.82	18.2	19.74			20.03	20.21	19.32	19.53	19.02	19.51	19.29	19.29	18.73	19.2	18.48	19.08				19.8	19.07	19.27	20.49	19.18	21.2	19.04	18.07	18.57	19.15	18.33	19.15				19.58	18.9	18.9	19.09	19.02
PI-II	26.44	27.54	26.62	23.18	22.14	21.63	21.25	21.04	20.7	17.17	17.13	17.3		PI-II	26.48	28.14	27.3	23.76	22.47	22.58	21.31	21.94	21.46	17.66	18.15	17.63			PI-II	26.3	28.17	27.14	28.05	24.62	27.34	22.24	18.6	20.77	17.91	18.82	18.79			PI-II	22.96	24.43	23.81	24.31	22.94
	26.27	27.59	26.6	23.21	22.05	21.68	21.65	21.04	20.6	17.2	17.15	17.21			26.55	28.12	27.52	23.45	22.27	22.27	20.79	21.47	21.33	17.52	18.15	17.59				26.64	28.06	27.23	27.62	25.01	27.19	22.65	18.47	20.5	17.92	19.15	18.77				22.83	24.53	24.33	24.2	22.83
PI-II	26.18	27.19	26.03	22.45	21.59	21.52	20.9	20.47	20.36	15.21	17.04	19.56
	26.19	27.31	26.17	22.58	21.51	21.62	21.11	21.06	20.32	15.34	17.11	19.54
average Ct														average Ct															average Ct															average Ct
	Wound_WT_0h_1	Wound_WT_0h_2	Wound_WT_0h_3	Wound_WT_1h_1	Wound_WT_1h_2	Wound_WT_1h_3	Wound_WT_2h_1	Wound_WT_2h_2	Wound_WT_2h_3	Wound_WT_6h_1	Wound_WT_6h_2	Wound_WT_6h_3			Wound_WT_0h_1	Wound_WT_0h_2	Wound_WT_0h_3	Wound_WT_1h_1	Wound_WT_1h_2	Wound_WT_1h_3	Wound_WT_2h_1	Wound_WT_2h_2	Wound_WT_2h_3	Wound_WT_6h_1	Wound_WT_6h_2	Wound_WT_6h_3				Wound_WT_0h_1	Wound_WT_0h_2	Wound_WT_0h_3	Wound_WT_1h_1	Wound_WT_1h_2	Wound_WT_1h_3	Wound_WT_2h_1	Wound_WT_2h_2	Wound_WT_2h_3	Wound_WT_6h_1	Wound_WT_6h_2	Wound_WT_6h_3				pll5_w0h_1	pll5_w0h_2	pll5_w0h_3	pll5_w1h_1	pll5_w1h_2
Actin	22.115	22.065	20.485	21.095	20.455	20.61	20.84	20.985	21.16	20.86	20.59	22.855		Actin	22.26	22.575	21.115	21.645	21.005	21.65	20.92	21.245	21.08	21.905	20.865	21.57			Actin	22.42	22.31	20.39	24.75	22.095	24.66	21.145	20.585	21.065	21.22	20.835	22.005			Actin	20.675	20.48	20.64	20.27	19.89
Ubi	19.48	19.875	18.59	18.715	18.95	18.465	18.51	18.34	19.02	18.46	17.82	18.73		Ubi	21.15	21.645	20.455	19.85	19.89	20.895	19.52	19.64	19.19	20	19.32	19.745			Ubi	20.92	21.525	20.06	20.88	20.14	22.3	20.47	18.75	19.245	20.105	19.165	19.9			Ubi	20.345	19.375	19.11	19.125	19.265
EF	20.59	20.98	19.64	19.105	19.635	19.195	19.145	18.72	19.125	19.515	18.025	19.62		EF	19.905	19.635	19.235	19.49	18.93	19.43	19.245	19.215	18.68	19.225	18.445	18.985			EF	19.71	19.47	19.055	20.33	19.095	21.06	18.92	17.945	18.51	19.12	18.28	19.175			EF	19.465	18.74	18.72	18.95	18.795
PI-II	26.355	27.565	26.61	23.195	22.095	21.655	21.45	21.04	20.65	17.185	17.14	17.255		PI-II	26.515	28.13	27.41	23.605	22.37	22.425	21.05	21.705	21.395	17.59	18.15	17.61			PI-II	26.47	28.115	27.185	27.835	24.815	27.265	22.445	18.535	20.635	17.915	18.985	18.78			PI-II	22.895	24.48	24.07	24.255	22.885
PI-II	26.185	27.25	26.1	22.515	21.55	21.57	21.005	20.765	20.34	15.275	17.075	19.55
delta Ct	Target Gene-Houskeeping Gene													delta Ct	Target Gene-Houskeeping Gene														delta Ct	Target Gene-Houskeeping Gene														delta Ct	Target Gene-Houskeeping Gene
	Wound_WT_0h_1	Wound_WT_0h_2	Wound_WT_0h_3	Wound_WT_1h_1	Wound_WT_1h_2	Wound_WT_1h_3	Wound_WT_2h_1	Wound_WT_2h_2	Wound_WT_2h_3	Wound_WT_6h_1	Wound_WT_6h_2	Wound_WT_6h_3	WT_wound 0h Average		Wound_WT_0h_1	Wound_WT_0h_2	Wound_WT_0h_3	Wound_WT_1h_1	Wound_WT_1h_2	Wound_WT_1h_3	Wound_WT_2h_1	Wound_WT_2h_2	Wound_WT_2h_3	Wound_WT_6h_1	Wound_WT_6h_2	Wound_WT_6h_3	WT_wound 0h Average			Wound_WT_0h_1	Wound_WT_0h_2	Wound_WT_0h_3	Wound_WT_1h_1	Wound_WT_1h_2	Wound_WT_1h_3	Wound_WT_2h_1	Wound_WT_2h_2	Wound_WT_2h_3	Wound_WT_6h_1	Wound_WT_6h_2	Wound_WT_6h_3	WT_wound 0h Average			pll5_w0h_1	pll5_w0h_2	pll5_w0h_3	pll5_w1h_1	pll5_w1h_2
PI-II-Actin	4.24	5.5	6.125	2.1	1.64	1.045	0.61	0.055	-0.51	-3.675	-3.45	-5.6	5.28833	PI-II-Actin	4.255	5.555	6.295	1.96	1.365	0.775	0.13	0.46	0.315	-4.315	-2.715	-3.96	5.36833		PI-II-Actin	4.05	5.805	6.795	3.085	2.72	2.605	1.3	-2.05	-0.43	-3.305	-1.85	-3.225	5.55		PI-II-Actin	2.22	4	3.43	3.985	2.995
PI-II-Actin	4.07	5.185	5.615	1.42	1.095	0.96	0.165	-0.22	-0.82	-5.585	-3.515	-3.305	4.95667
PI-II-Ubi	6.875	7.69	8.02	4.48	3.145	3.19	2.94	2.7	1.63	-1.275	-0.68	-1.475	7.52833	PI-II-Ubi	5.365	6.485	6.955	3.755	2.48	1.53	1.53	2.065	2.205	-2.41	-1.17	-2.135	6.26833		PI-II-Ubi	5.55	6.59	7.125	6.955	4.675	4.965	1.975	-0.215	1.39	-2.19	-0.18	-1.12	6.42167		PI-II-Ubi	2.55	5.105	4.96	5.13	3.62
PI-II-Ubi	6.705	7.375	7.51	3.8	2.6	3.105	2.495	2.425	1.32	-3.185	-0.745	0.82	7.19667
PI-II-EF	5.765	6.585	6.97	4.09	2.46	2.46	2.305	2.32	1.525	-2.33	-0.885	-2.365	6.44	PI-II-EF	6.61	8.495	8.175	4.115	3.44	2.995	1.805	2.49	2.715	-1.635	-0.295	-1.375	7.76		PI-II-EF	6.76	8.645	8.13	7.505	5.72	6.205	3.525	0.59	2.125	-1.205	0.705	-0.395	7.845		PI-II-EF	3.43	5.74	5.35	5.305	4.09
PI-II-EF	5.595	6.27	6.46	3.41	1.915	2.375	1.86	2.045	1.215	-4.24	-0.95	-0.07	6.10833
			deltadelta Ct values														deltadelta Ct values															deltadelta Ct values															deltadelta Ct values
				Wound_WT_1h_1	Wound_WT_1h_2	Wound_WT_1h_3	Wound_WT_2h_1	Wound_WT_2h_2	Wound_WT_2h_3	Wound_WT_6h_1	Wound_WT_6h_2	Wound_WT_6h_3						Wound_WT_1h_1	Wound_WT_1h_2	Wound_WT_1h_3	Wound_WT_2h_1	Wound_WT_2h_2	Wound_WT_2h_3	Wound_WT_6h_1	Wound_WT_6h_2	Wound_WT_6h_3							Wound_WT_1h_1	Wound_WT_1h_2	Wound_WT_1h_3	Wound_WT_2h_1	Wound_WT_2h_2	Wound_WT_2h_3	Wound_WT_6h_1	Wound_WT_6h_2	Wound_WT_6h_3							pll5_w1h_1	pll5_w1h_2
			PI-II-Actin	-3.18833	-3.64833	-4.24333	-4.67833	-5.23333	-5.79833	-8.96333	-8.73833	-10.8883					PI-II-Actin	-3.40833	-4.00333	-4.59333	-5.23833	-4.90833	-5.05333	-9.68333	-8.08333	-9.32833						PI-II-Actin	-2.465	-2.83	-2.945	-4.25	-7.6	-5.98	-8.855	-7.4	-8.775						PI-II-Actin	0.768333	-0.221667
			PI-II-Actin	-3.53667	-3.86167	-3.99667	-4.79167	-5.17667	-5.77667	-10.5417	-8.47167	-8.26167
			PI-II-Ubi	-3.04833	-4.38333	-4.33833	-4.58833	-4.82833	-5.89833	-8.80333	-8.20833	-9.00333					PI-II-Ubi	-2.51333	-3.78833	-4.73833	-4.73833	-4.20333	-4.06333	-8.67833	-7.43833	-8.40333						PI-II-Ubi	0.533333	-1.74667	-1.45667	-4.44667	-6.63667	-5.03167	-8.61167	-6.60167	-7.54167						PI-II-Ubi	0.925	-0.585
			PI-II-Ubi	-3.39667	-4.59667	-4.09167	-4.70167	-4.77167	-5.87667	-10.3817	-7.94167	-6.37667
			PI-II-EF	-2.35	-3.98	-3.98	-4.135	-4.12	-4.915	-8.77	-7.325	-8.805					PI-II-EF	-3.645	-4.32	-4.765	-5.955	-5.27	-5.045	-9.395	-8.055	-9.135						PI-II-EF	-0.34	-2.125	-1.64	-4.32	-7.255	-5.72	-9.05	-7.14	-8.24						PI-II-EF	0.465	-0.75
			PI-II-EF	-2.69833	-4.19333	-3.73333	-4.24833	-4.06333	-4.89333	-10.3483	-7.05833	-6.17833
																																															non-effective treatment
			Expression fold change												non-effective treatment		Expression fold change													non-effective treatment		Expression fold change															Expression fold change
				Wound_WT_1h_1	Wound_WT_1h_2	Wound_WT_1h_3	Wound_WT_2h_1	Wound_WT_2h_2	Wound_WT_2h_3	Wound_WT_6h_1	Wound_WT_6h_2	Wound_WT_6h_3						Wound_WT_1h_1	Wound_WT_1h_2	Wound_WT_1h_3	Wound_WT_2h_1	Wound_WT_2h_2	Wound_WT_2h_3	Wound_WT_6h_1	Wound_WT_6h_2	Wound_WT_6h_3							Wound_WT_1h_1	Wound_WT_1h_2	Wound_WT_1h_3	Wound_WT_2h_1	Wound_WT_2h_2	Wound_WT_2h_3	Wound_WT_6h_1	Wound_WT_6h_2	Wound_WT_6h_3							pll5_w1h_1	pll5_w1h_2
			PI-II-Actin	9.11557	12.5389	18.9396	25.6046	37.6175	55.6509	499.151	427.071	1895.46					PI-II-Actin	10.6172	16.037	24.1397	37.7481	30.03	33.2051	822.193	271.223	642.848						PI-II-Actin	5.52127	7.11074	7.70076	19.0273	194.012	63.1189	463.042	168.897	438.065						PI-II-Actin	0.587095	1.16608
				11.6049	14.5371	15.9631	27.6972	36.1686	54.8214	1490.59	354.998	306.909
			PI-II-Ubi	8.27256	20.8696	20.2287	24.0561	28.4101	59.6452	446.753	295.77	513.184					PI-II-Ubi	5.70938	13.8166	26.692	26.692	18.4217	16.718	409.674	173.445	338.575						PI-II-Ubi	0.690956	3.35582	2.74473	21.8062	99.5029	32.7102	391.174	97.118	186.324						PI-II-Ubi	0.526681	1.50004
				10.5317	24.1955	17.0496	26.0221	27.3159	58.7561	1334.11	245.855	83.0937
			PI-II-EF	5.09824	15.7797	15.7797	17.5695	17.3878	30.1691	436.549	160.341	447.269					PI-II-EF	12.5099	19.9733	27.1899	62.0345	38.5859	33.0139	673.251	265.948	562.224						PI-II-EF	1.26576	4.36203	3.11666	19.9733	152.747	52.7098	530.056	141.044	302.334						PI-II-EF	0.724471	1.68179
				6.49052	18.2944	13.2998	19.0053	16.718	29.7194	1303.64	133.282	72.4209
			Make average of expression values against Actin+Ubi+EF.														Make average of expression values against Actin+Ubi+EF.															Make average of expression values against Actin+Ubi+EF.															Make average of expression values against Actin+Ubi+EF.
				Wound_WT_1h	Wound_WT_1h	Wound_WT_1h	Wound_WT_2h	Wound_WT_2h	Wound_WT_2h	Wound_WT_6h	Wound_WT_6h	Wound_WT_6h						Wound_WT_1h	Wound_WT_1h	Wound_WT_1h	Wound_WT_2h	Wound_WT_2h	Wound_WT_2h	Wound_WT_6h	Wound_WT_6h	Wound_WT_6h							Wound_WT_1h	Wound_WT_1h	Wound_WT_1h	Wound_WT_2h	Wound_WT_2h	Wound_WT_2h	Wound_WT_6h	Wound_WT_6h	Wound_WT_6h							pll5_w1h	pll5_w1h
				Rep1	Rep2	Rep3	Rep1	Rep2	Rep3	Rep1	Rep2	Rep3						Rep1	Rep2	Rep3	Rep1	Rep2	Rep3	Rep1	Rep2	Rep3							Rep1	Rep2	Rep3	Rep1	Rep2	Rep3	Rep1	Rep2	Rep3							Rep1	Rep2
			PI-II	7.49546	16.3961	18.316	22.4101	27.8051	48.4884	460.818	294.394	951.972					PI-II	9.61217	16.609	26.0072	42.1582	29.0125	27.6457	635.039	236.872	514.549						PI-II	2.49266	4.94287	4.52072	20.2689	148.754	49.513	461.424	135.686	308.907						PI-II	0.612749	1.4493
				9.54238	19.009	15.4375	24.2415	26.7342	47.7656	1376.12	244.712	154.141
Average(2^(-delta delta CT – housekeeping genes:Action/EF/Ubi))
The expression level of PI-II
	Wounding treatment
Sample	WT_w1h	pll5_w1h	WT_w2h	pll5_w2h	WT_w6h	pll5_w6h
1	7.49546	0.612749	22.4101	12.0359	460.818	149.064
2	16.3961	1.4493	27.8051	11.7769	294.394	91.9016
3	18.316	3.02977	48.4884		951.972	87.3438
4	2.49266	2.01904	20.2689	17.1973	461.424	53.9387
5	4.94287	1.54358	148.754	13.1258	135.686	75.6129
6	4.52072	3.41547	49.513	25.2155	308.907	49.1045
7	9.61217	12.8458	42.1582	16.8043	635.039	34.8487
8	16.609	2.20937	29.0125	14.9635	236.872	56.2338
9	26.0072	2.15854	27.6457	19.1631	514.549	39.3336
10	9.54238	2.96157	24.2415	6.4505	1376.12	355.507
11	19.009	3.96061	26.7342	38.2182	244.712	390.122
12	15.4375	5.88101	47.7656	29.7861	154.141	123.035
Table Analyzed	WT wound		Table Analyzed	WT wound		Table Analyzed	WT wound
Column D	pll5_w1h		Column E	pll5_w2h		Column F	pll5_w6h
vs.	vs.		vs.	vs.		vs.	vs.
Column A	WT_w1h		Column B	WT_w2h		Column C	WT_w6h
Unpaired t test			Unpaired t test			Unpaired t test
P value	0.0006		P value	0.037		P value	0.004
P value summary	***		P value summary	*		P value summary	**
Significantly different (P < 0.05)?	Yes		Significantly different (P < 0.05)?	Yes		Significantly different (P < 0.05)?	Yes
One- or two-tailed P value?	Two-tailed		One- or two-tailed P value?	Two-tailed		One- or two-tailed P value?	Two-tailed
t, df	t=3.982, df=22		t, df	t=2.227, df=21		t, df	t=3.216, df=22
How big is the difference?			How big is the difference?			How big is the difference?
Mean of column A	12.53		Mean of column B	42.9		Mean of column C	481.2
Mean of column D	3.507		Mean of column E	18.61		Mean of column F	125.5
Difference between means (D - A) ± SEM	-9.025 ± 2.267		Difference between means (E - B) ± SEM	-24.29 ± 10.91		Difference between means (F - C) ± SEM	-355.7 ± 110.6
95% confidence interval	-13.73 to -4.324		95% confidence interval	-46.97 to -1.604		95% confidence interval	-585.1 to -126.4
R squared (eta squared)	0.4188		R squared (eta squared)	0.191		R squared (eta squared)	0.3198
F test to compare variances			F test to compare variances			F test to compare variances
F, DFn, Dfd	4.858, 11, 11		F, DFn, Dfd	14.61, 11, 10		F, DFn, Dfd	9.094, 11, 11
P value	0.0144		P value	0.0002		P value	0.001
P value summary	*		P value summary	***		P value summary	***
Significantly different (P < 0.05)?	Yes		Significantly different (P < 0.05)?	Yes		Significantly different (P < 0.05)?	Yes
Data analyzed			Data analyzed			Data analyzed
Sample size, column A	12		Sample size, column B	12		Sample size, column C	12
Sample size, column D	12		Sample size, column E	11		Sample size, column F	12
[truncated: 50 more columns]

[truncated: 2 more sheets: Fig. 3m, Fig. 3n]
