# Supplementary material for: Poltergeist-Like 2 (PLL2)-dependent activation of herbivore defence distinguishes systemin from other immune signalling pathways
Source: Nat Plants. 2025 Jul 4;11(7):1270–81. doi: 10.1038/s41477-025-02040-7 (PMC12283378; doi:10.1038/s41477-025-02040-7)
Supplement: Supplementary file 10 — Statistical source data. [file 41477_2025_2040_MOESM10_ESM.xlsx]

## Sheet: Ext Data 7a
Extended Data	WT_50ug/ml chi																																50 μg/ml chitin	slpll2(+1nt)_50ug/ml chi
Time (min)	WT_1	WT_2	WT_3	WT_4	WT_5	WT_6	WT_7	WT_8	WT_9	WT_10	WT_11	WT_12	WT_13	WT_14	WT_15	WT_16	WT_17	WT_18	WT_19	WT_20	WT_21	WT_22	WT_23	WT_24	WT_25	WT_26	WT_27	WT_28	WT_29	WT_30	WT_31		Time (min)	pll2_1	pll2_2	pll2_3	pll2_4	pll2_5	pll2_6	pll2_7	pll2_8	pll2_9	pll2_10	pll2_11	pll2_12	pll2_13	pll2_14	pll2_15	pll2_16
0	0	0	0	0	0	0	0	0	0	0	0	0	0	0	0	0	0	0	0	0	0	0	0	0	0	0	0	0	0	0	0		0	0	0	0	0	0	0	0	0	0	0	0	0	0	0	0	0
1	21.4444	91.9444	7.5	37.3333	8	43.3889	-8.55556	-10.3611	133.056	80.1667	100	183.667	42.3333	17.2778	5.30556	-3.88889	50.5556	22.6667	59.5556	139.889	5.05556	65.8889	58.9444	178.056	114.667	10.5556	140.667	13.6111	18.0556	18.0556	21.2222		1	10.3333	32.4444	21.3889	22.4444	8.55556	16.2778	29.6111	101.333	28.6667	63.7778	187.278	94.6111	0.666667	23.5556	2.5	10.3333
2	183.111	220.611	43.5	145	22.6667	308.722	-11.8889	47.9722	411.056	487.5	381.667	619.333	265	104.944	32.8056	8.44444	132.556	105.333	172.222	598.222	58.3889	426.222	344.944	767.722	634.667	184.222	641.667	83.6111	267.389	75.3889	91.2222		2	33.3333	152.444	111.389	154.111	53.8889	128.944	68.2778	275.333	94.3333	415.444	611.611	358.611	17.3333	102.556	10.5	40
3	523.111	426.278	114.167	404	54	653.722	-7.22222	163.472	793.722	1106.83	742.333	1017.67	729	306.611	94.4722	15.1111	312.889	300.333	459.222	1491.22	182.389	1120.56	812.611	1870.06	1372.67	723.889	1533	301.278	726.056	255.056	269.222		3	97	402.444	288.056	329.111	137.222	279.611	186.611	526.667	188.333	857.778	1239.28	662.944	45.3333	205.889	21.5	82.3333
4	948.111	764.278	192.833	706.333	99.6667	1128.06	8.27778	306.472	1132.72	1769.17	1001.67	1379.67	1382.67	603.611	138.306	25.4444	635.556	621.667	860.889	2469.22	290.389	1755.89	1357.61	3123.06	2199.67	1484.89	2636	589.278	1248.72	496.056	607.556		4	168	753.444	484.389	554.111	245.556	526.611	356.278	820.667	288.333	1273.78	1786.61	964.278	88	322.222	34.5	128
5	1317.44	1024.94	282.833	1018	171.333	1528.06	32.4444	517.806	1410.06	2411.17	1206.67	1744.33	1991	890.278	234.306	43.1111	911.222	1042.33	1274.22	3545.89	458.389	2442.89	1821.28	4345.72	3046.67	2251.22	3726	958.611	1814.72	780.389	1043.56		5	281	1084.11	682.722	849.778	389.889	793.611	506.944	1079.67	363.333	1565.11	2179.61	1295.94	120	473.222	72.8333	188.667
6	1765.78	1240.94	375.167	1269	239	1978.39	67.9444	703.972	1749.72	2965.5	1472	2082.67	2626.33	1171.61	307.972	86.7778	1267.89	1368.33	1709.56	4371.22	598.722	3046.56	2274.94	5476.72	3744	2830.89	4597	1448.28	2493.39	1088.06	1402.89		6	387.333	1347.44	833.389	1122.78	553.556	1069.94	726.278	1367	457	1845.11	2538.28	1625.28	187.333	594.222	112.167	259
7	2135.44	1450.28	429.5	1564.67	297.667	2288.39	103.111	956.306	2000.72	3401.5	1703.67	2443.67	2990	1428.94	382.639	124.444	1586.89	1700.33	2103.56	4782.56	670.056	3440.56	2543.28	6285.72	4478.33	3339.56	5318.67	1855.61	2902.72	1392.39	1670.56		7	481	1549.78	900.722	1272.78	640.222	1279.61	870.278	1556	529.333	1920.11	2735.28	1969.28	244	763.889	170.167	347.667
8	2391.78	1630.61	509.5	1763.67	370	2580.72	138.111	1100.97	2219.39	3802.17	1825.33	2746.33	3364.67	1667.61	485.306	152.111	1868.56	1875.33	2428.89	5076.22	723.722	3752.22	2787.28	6844.06	4900	3590.22	5856	2180.94	3268.39	1629.39	1920.56		8	532.667	1628.11	1078.72	1448.78	752.889	1455.94	1035.61	1695.33	606.667	1926.44	2834.94	2162.94	298.333	859.222	228.5	409.667
9	2687.11	1731.94	584.5	1839	458	2754.39	166.444	1258.31	2397.39	4164.83	2007.33	2864.67	3648	1917.94	568.806	177.778	2174.56	2019.67	2595.22	5055.56	793.056	3933.22	2840.61	7285.72	5081.33	3758.56	6034.33	2310.28	3366.72	1802.72	2027.22		9	595.667	1718.44	1086.06	1480.44	796.889	1566.94	1128.28	1861	612	1807.78	2718.28	2357.61	344.333	976.222	264.5	435
10	2865.78	1806.61	640.833	1949.33	513.667	2931.39	243.611	1274.47	2523.72	4453.83	2060.33	3084	3605	2015.94	618.472	248.778	2335.22	2042.33	2736.89	4835.89	776.722	4069.56	2786.94	7347.06	5316.67	3848.89	6282.67	2384.61	3317.06	1966.06	2050.89		10	610.333	1709.11	1104.72	1566.11	849.889	1694.94	1253.94	1955	681.333	1686.78	2509.94	2470.28	367	1084.22	342.5	479
11	3007.11	1842.61	642.167	1891.67	556	2984.39	253.111	1369.64	2583.39	4699.83	2148	3169.67	3472.33	2101.28	670.806	271.111	2413.56	1965	2748.22	4562.56	688.389	4165.22	2623.28	7282.06	5154	3809.89	6128.67	2452.94	3139.39	2036.72	2002.89		11	635.667	1708.11	1137.06	1453.78	912.556	1829.61	1334.94	2027.67	682.667	1488.11	2341.28	2599.94	388	1152.22	372.167	491
12	3076.44	1911.28	655.167	1855	585.333	3070.06	281.444	1379.64	2534.39	5086.5	2202	3289.67	3355.33	2187.94	689.139	295.444	2444.89	1875.33	2727.22	4102.56	658.389	4042.56	2386.61	7155.72	5087.67	3725.22	6056	2394.94	2840.39	2059.06	1958.56		12	637.333	1647.44	1120.39	1411.78	950.889	1961.28	1444.61	2080	723.333	1303.44	2069.28	2572.61	354	1211.22	403.833	486.333
13	3113.44	1850.28	627.5	1798.33	591.333	3014.39	300.944	1317.81	2455.06	5347.17	2153.33	3279.67	2993.33	2198.61	675.972	313.778	2467.56	1744.33	2628.22	3747.56	583.389	3931.89	2149.94	6958.39	4965	3551.89	5934.67	2303.94	2493.06	2070.39	1788.22		13	604.667	1558.44	1051.72	1324.44	1025.56	2018.94	1530.61	2112.33	792	1166.44	1774.28	2623.94	371.667	1240.89	411.5	485.667
14	3098.44	1844.94	625.833	1708.67	625.667	2986.39	369.778	1228.81	2399.06	5553.83	2079.33	3297.67	2734.33	2119.28	690.306	302.778	2369.56	1653.33	2530.56	3246.89	486.722	3835.56	1861.28	6588.39	4663.67	3506.89	5758.33	2136.61	2108.39	2001.72	1589.22		14	599	1394.44	1036.72	1257.11	995.556	2049.28	1607.28	2156.33	885	924.111	1536.28	2501.28	339.333	1229.89	403.5	440.667
15	3056.11	1809.94	574.5	1585	617.333	2950.72	377.944	1190.81	2326.72	5652.5	2036	3310.67	2479.67	2073.94	633.306	306.778	2284.56	1483.33	2367.22	2912.22	421.056	3792.89	1648.94	6165.72	4282.67	3265.56	5431.33	2042.28	1821.72	2003.06	1448.89		15	556.667	1282.11	977.056	1114.78	991.222	2149.61	1701.28	2155	924	792.778	1288.28	2404.94	353	1246.56	412.5	409.333
16	2955.11	1701.28	538.833	1442	607.333	2824.06	386.111	1148.14	2057.39	5667.83	1961	3253.33	2115.67	1932.94	631.139	317.444	2059.56	1313	2262.22	2533.56	344.389	3477.89	1399.28	5628.72	3949.67	3013.89	5101	1933.61	1441.72	1928.39	1261.89		16	555	1184.78	911.722	998.111	1001.22	2177.61	1709.61	2116.67	1003	669.444	1212.94	2326.94	334	1168.89	386.5	395.333
17	2835.44	1626.94	516.167	1275.33	596.667	2788.06	371.111	1011.31	1953.39	5782.5	1910	3155.67	1846	1861.28	604.472	309.444	1908.89	1232.33	2058.56	2195.22	304.056	3318.89	1183.94	5361.06	3501.67	2777.89	4888	1786.61	1249.06	1845.39	1098.89		17	482	1024.44	822.722	897.444	955.889	2206.61	1845.28	2102	1038	650.111	1029.28	2257.94	312	1127.22	399.833	340.667
18	2636.44	1557.28	440.833	1127.67	558.333	2584.72	390.111	952.806	1774.39	5799.5	1763	3028	1537	1703.28	545.806	290.444	1776.22	1168	1926.56	1949.89	279.056	3082.22	1037.61	5045.72	3199.67	2525.22	4647.33	1678.94	1078.06	1751.06	941.889		18	437.333	902.111	807.056	767.778	982.222	2231.28	1873.61	2180.33	1085	553.444	939.944	2099.61	289.333	1121.22	357.5	298.333
19	2444.78	1500.28	391.5	990	531	2494.06	375.278	848.139	1657.39	5739.5	1687	2886	1355	1579.94	474.972	279.111	1632.56	1049	1728.89	1729.22	237.389	2845.56	896.278	4506.06	2812.33	2262.89	4434.33	1600.94	918.389	1614.72	768.222		19	420.667	802.111	718.722	679.111	950.556	2178.61	1871.61	2120.67	1178.67	499.444	840.611	1956.61	251	1054.56	339.167	296.667
20	2324.78	1403.61	348.167	866.333	510.667	2382.72	351.611	809.806	1492.39	5792.83	1592	2744.33	1114.67	1434.28	439.639	258.778	1386.22	987.333	1507.89	1542.22	210.722	2547.22	784.944	4241.72	2459.33	2090.22	4306	1493.61	826.056	1495.72	661.556		20	412	673.778	641.389	598.111	966.222	2159.28	1881.94	2106.67	1264.67	478.444	744.278	1765.28	202.667	940.222	309.833	252
21	2115.11	1318.61	315.167	791.667	501.667	2147.06	388.611	733.306	1318.39	5710.17	1476.33	2603.67	1019.33	1286.94	388.639	227.444	1203.22	886.333	1327.22	1401.56	187.722	2470.89	685.611	3915.72	2221.67	1865.56	4051.67	1386.94	738.389	1298.39	545.556		21	367	612.111	616.389	524.111	938.556	2217.94	1913.28	2085	1358	403.111	700.611	1668.28	180	843.556	286.167	228.333
22	1925.11	1235.28	303.833	686.667	441.333	1965.39	363.444	665.306	1205.39	5610.83	1388.67	2473	851	1166.94	353.306	210.444	1042.56	806.333	1203.89	1287.89	178.056	2133.56	627.611	3502.72	2034.67	1753.89	3745.33	1285.61	702.389	1224.72	424.556		22	362	525.778	540.056	474.111	909.889	2168.28	1947.61	2057.67	1368.33	431.444	650.611	1552.94	152.333	799.556	265.5	199.667
23	1732.78	1225.94	283.833	651	459.333	1818.72	337.778	567.972	1104.39	5548.17	1353	2254	763.667	990.944	307.806	182.111	933.889	757	1059.22	1190.56	160.722	1993.89	586.944	3173.72	1814.67	1588.89	3595.33	1238.28	624.722	1061.39	327.556		23	329.667	464.444	493.722	392.111	900.889	2134.28	1900.28	2008.33	1484	400.444	664.611	1425.94	128	689.556	242.167	174.667
24	1585.78	1162.28	243.167	630	408	1599.72	326.944	521.806	980.722	5359.5	1282	2088.67	718.333	904.611	299.472	159.111	827.222	743	962.222	1105.22	129.722	1796.56	564.611	2791.39	1669.67	1498.22	3509.33	1106.61	590.389	930.722	296.889		24	324	432.111	425.389	370.111	827.222	2041.61	1909.94	1989.33	1526	435.444	697.611	1294.94	120	638.556	218.833	170
25	1450.78	1114.94	226.833	573.333	385.667	1406.72	307.944	452.139	951.389	5200.5	1207	1938	646	756.611	273.806	139.444	725.889	667.333	888.889	1010.89	136.056	1656.56	487.611	2383.39	1584	1387.89	3393.33	1043.94	564.056	817.389	238.222		25	289.333	406.778	391.722	336.444	810.556	1932.28	1883.61	1963	1544.67	397.444	682.944	1225.94	109.333	590.556	188.5	151
26	1325.78	1086.28	224.167	580.667	342.333	1302.72	326.444	422.806	875.722	5160.5	1077.67	1788.33	560.333	678.944	210.472	129.444	640.889	672	772.889	953.556	135.722	1561.22	467.944	2089.72	1409.67	1269.89	3241	936.611	558.056	629.389	218.889		26	285.333	383.444	406.056	315.111	769.556	1938.61	1801.28	1911.33	1531.67	433.778	652.611	1207.28	92	505.556	199.833	144
27	1191.44	1042.61	198.5	530.333	300.667	1116.39	309.111	394.972	802.389	4995.5	1088	1638.33	535	599.278	205.139	107.778	596.556	606	744.889	919.889	125.056	1406.89	453.611	1838.72	1353.67	1217.89	2960	940.278	517.056	586.056	193.889		27	267.667	336.444	371.389	307.778	686.889	1819.94	1809.61	1782.33	1600.67	429.111	705.944	1101.28	81.6667	469.889	190.5	132.667
28	1058.44	995.278	181.167	512	293	944.056	290.278	321.306	742.056	4815.5	1021	1437.33	518.667	551.611	179.306	99.4444	571.556	578.333	672.222	873.556	111.056	1292.22	443.278	1586.39	1334	1140.22	2832	907.944	535.722	480.056	161.889		28	261	326.444	336.389	294.778	683.556	1733.94	1748.61	1732	1633.67	407.444	700.611	1047.94	71	423.556	170.5	115
29	952.778	957.944	192.5	497	246	823.056	246.278	299.139	702.389	4793.83	1034	1395	497.333	469.278	183.306	78.1111	495.222	555.333	688.222	792.222	120.056	1243.56	443.944	1403.06	1258	998.556	2614.33	829.611	498.389	429.389	172.556		29	228	302.778	302.389	272.444	601.222	1626.28	1654.61	1672.33	1615.33	436.111	620.611	1014.61	69.3333	387.556	154.833	109.667
30	850.111	956.611	187.5	491	232	696.722	247.111	276.639	644.056	4641.5	1007.33	1267.67	472.333	416.611	149.639	79.1111	474.889	529.333	632.222	820.222	115.389	1182.56	406.278	1200.39	1163.33	963.222	2440.33	811.278	498.389	395.722	147.556		30	229.667	332.444	318.056	291.444	537.222	1574.28	1575.61	1560.67	1603	418.111	631.944	909.278	67.3333	340.556	146.833	107
31	756.444	915.611	193.833	498.667	187.333	550.389	217.111	259.306	663.056	4500.83	927.333	1191.33	466.333	379.611	127.639	74.4444	432.556	489.667	595.222	730.222	113.056	1118.89	394.611	1049.39	1120.33	886.556	2229.33	766.278	487.389	352.722	141.556		31	195.667	301.778	256.056	281.778	497.556	1457.61	1473.61	1453	1536	409.111	656.611	876.611	64	304.222	139.167	101.333
32	690.778	862.611	172.5	479.667	180.667	536.056	237.278	232.972	637.389	4384.83	915	1102.33	458.667	351.278	121.306	70.7778	374.889	481	604.222	671.889	106.056	1033.22	390.278	890.056	1060.33	827.222	1961.67	697.278	466.389	289.389	137.222		32	188	285.111	237.722	293.444	446.222	1347.28	1434.28	1371	1491.67	406.444	669.611	865.278	63	270.889	145.833	100.333
33	665.778	834.611	170.833	495	160.333	461.056	205.944	207.806	599.722	4145.5	892.667	1009.33	399.667	327.278	109.139	60.1111	348.222	421.333	565.222	678.889	101.389	1026.56	368.278	795.056	959	777.222	1709.33	706.944	468.722	271.389	138.222		33	189.333	245.778	246.389	277.444	389.889	1199.61	1374.28	1307.67	1448.67	399.111	666.944	846.944	61	275.889	129.833	96.6667
34	575.444	841.278	154.5	494.333	154	398.056	180.278	199.639	564.056	4014.17	907.333	976.333	424	305.611	95.1389	51.7778	337.222	382.333	547.889	623.222	93.3889	961.222	386.944	614.056	853	702.556	1551.67	688.278	451.722	250.722	130.889		34	151.667	236.444	221.389	245.444	347.222	1127.28	1282.94	1209	1389.67	409.444	627.611	827.944	52	233.222	140.5	98.3333
35	551.111	756.278	137.5	455.667	125.333	334.722	164.944	197.806	550.056	4069.17	883.333	873.667	400	310.944	89.4722	51.4444	307.222	374	535.556	646.889	101.722	945.222	369.944	519.056	782.333	635.889	1363	678.944	451.389	234.389	131.889		35	161.667	216.111	194.056	217.111	286.556	1038.94	1227.61	1082.33	1301.67	399.111	604.611	789.611	58.3333	224.222	118.5	95.6667
36	464.778	769.278	140.833	442.333	99.3333	309.056	143.944	163.139	496.722	3847.83	813.667	839.667	398.667	280.944	72.1389	48.7778	281.556	342	498.889	535.556	106.056	863.222	333.278	434.722	720.333	583.889	1179.67	663.278	462.056	227.722	119.222		36	138.667	229.444	175.056	243.444	256.889	930.944	1129.28	992	1273.67	371.111	583.611	758.944	43.6667	208.222	108.167	91
37	472.444	728.611	134.167	465	95	263.722	143.444	177.306	460.389	3773.83	859	776.333	402.667	291.278	80.4722	41.4444	263.889	321	508.222	561.222	92.0556	828.889	338.278	323.056	620.667	514.556	1066.67	627.278	434.389	219.389	114.222		37	114.333	196.778	185.056	206.111	200.889	809.944	1007.94	872.333	1200.33	366.111	626.278	789.278	49.3333	186.556	114.167	85.6667
38	400.111	680.278	132.167	422.667	76.3333	246.389	133.778	156.139	443.389	3619.5	792.333	718	356	242.944	65.6389	30.4444	241.556	278.333	467.222	512.556	90.7222	826.222	325.278	228.389	585.333	446.889	852	612.944	414.722	212.722	116.556		38	113.333	195.111	190.722	208.444	186.889	768.944	935.944	867	1098.33	365.778	642.611	714.944	48.3333	169.889	118.833	86.3333
39	383.111	665.611	123.5	356	72	225.056	148.778	161.139	454.722	3691.5	795.667	722.667	370.667	240.944	65.6389	33.1111	226.222	248.333	435.556	457.556	86.7222	735.556	282.278	178.056	514.667	351.556	816	602.944	404.389	218.056	116.556		39	112	170.444	148.056	173.111	140.222	702.278	849.278	765	1067.33	356.778	623.944	710.278	48	171.556	121.5	79
40	368.111	646.278	119.5	376.667	67	196.389	126.444	137.639	445.389	3542.17	770.667	662.333	350.667	255.278	71.4722	32.1111	196.556	239	411.556	435.889	62.0556	699.222	274.944	162.056	462.667	332.556	672	584.611	393.389	205.722	110.222		40	113	180.111	144.722	174.444	105.889	582.278	828.278	681	992	367.111	618.278	749.611	44.6667	165.889	128.5	74.6667
41	335.111	554.944	93.1667	369	53.3333	163.722	121.611	124.972	436.722	3560.5	774.667	642	324	229.944	62.9722	29.7778	192.889	220.333	420.889	443.889	76.3889	698.222	259.944	106.722	406.667	306.222	565.333	522.278	373.722	203.056	101.556		41	84.3333	145.111	122.056	203.778	96.2222	591.278	720.944	625.667	973	321.778	587.278	742.611	49	157.889	112.5	70.3333
42	312.444	564.611	93.8333	373.333	44.6667	168.389	100.278	135.472	390.722	3623.17	762	550.667	337.333	257.611	59.4722	35.7778	166.222	200.333	379.556	418.556	63.7222	637.889	245.944	82.3889	352.333	257.222	536.333	515.944	380.722	200.389	114.556		42	79	127.778	101.389	171.778	67.2222	515.278	721.944	538	939.667	337.111	629.944	723.944	47.6667	147.222	114.833	73.6667
43	272.111	503.944	84.5	350	46.6667	153.722	109.944	109.972	411.056	3528.83	679	660	300	250.944	63.6389	27.1111	160.889	185.667	361.556	370.889	58.0556	598.889	242.944	43.0556	327.333	231.222	494.333	506.944	363.722	197.722	107.222		43	56	123.778	114.389	148.778	75.8889	483.278	655.944	521.333	923.333	346.778	592.611	699.278	35.3333	154.556	106.833	77.3333
44	250.111	492.944	72.8333	335.333	40.3333	144.056	113.611	100.306	405.056	3513.5	673.667	528.333	287.667	242.611	61.1389	33.1111	155.556	186.667	385.889	413.889	58.7222	572.556	221.278	45.3889	289	195.556	480	479.611	371.056	199.056	109.889		44	51	131.111	82.0556	156.444	42.5556	448.944	603.611	480.333	904	330.778	584.944	709.611	46	130.556	104.5	80
45	241.111	473.611	62.1667	313.667	36.3333	158.389	87.6111	87.6389	365.056	3483.17	655.333	512	285.333	233.278	61.1389	27.7778	135.222	156.667	366.556	368.889	54.0556	532.889	230.278	5.05556	236.333	165.889	415.333	473.278	352.722	200.722	101.889		45	48.3333	135.778	74.0556	171.111	43.8889	388.611	569.278	439.667	839.667	345.778	572.278	672.944	40	129.889	108.5	75.6667
46	230.444	475.278	63.1667	312.333	30.6667	129.389	97.1111	83.3056	379.056	3481.17	685.333	464.667	268.667	229.278	63.1389	24.1111	137.889	147.667	370.222	379.222	43.7222	522.889	177.944	0.722222	256	164.889	370	459.278	339.389	187.722	86.8889		46	41.3333	126.778	86.0556	167.111	21.8889	399.611	480.944	395.667	856	317.111	575.611	677.278	29.3333	137.889	100.5	76.6667
47	224.111	446.944	55.8333	291.333	24.6667	110.056	98.1111	92.8056	346.056	3493.17	644.667	436	251	210.278	64.3056	31.1111	128.222	140.667	355.222	351.222	52.7222	478.222	174.944	-6.94444	247	131.222	357	430.278	331.056	188.056	98.5556		47	43.3333	122.444	72.3889	129.111	2.22222	361.278	527.944	375	801.333	272.778	503.611	653.278	27	130.889	96.5	59.3333
48	202.111	432.611	58.8333	297.333	16.6667	127.389	78.2778	79.9722	301.722	3490.5	562.667	436.333	252	214.944	54.8056	27.1111	110.222	122.667	336.889	342.889	39.3889	400.556	164.944	-29.6111	204.333	133.889	363.333	410.278	310.056	181.722	85.8889		48	35.6667	108.444	63.3889	123.111	-1.77778	297.944	480.611	327.333	748.333	250.444	450.611	616.944	40.6667	119.889	96.1667	72.3333
49	185.444	417.278	57.5	272	21	109.722	59.7778	62.1389	289.722	3373.5	535.333	416.667	233.333	205.944	54.1389	24.4444	125.556	129.333	338.222	308.556	47.0556	408.556	161.278	-27.2778	191.667	128.556	324.333	417.944	325.056	166.722	85.8889		49	18	109.444	63.0556	124.444	-17.4444	318.944	477.611	265.667	705.667	262.111	452.278	588.611	44.6667	119.222	102.167	77
50	183.778	384.278	51.8333	264.333	17.6667	99.3889	79.7778	79.8056	283.389	3383.5	537	408.333	218.333	197.944	61.4722	23.1111	121.889	126.333	316.556	283.889	45.0556	361.889	150.944	-46.2778	152.333	100.222	274	401.611	285.722	176.389	84.8889		50	26.3333	97.4444	44.7222	112.444	-38.7778	288.611	433.611	294.333	687.333	262.444	438.278	600.611	33.6667	124.889	104.5	58.6667
51	165.444	391.278	49.1667	260.667	14.6667	111.389	83.1111	80.3056	270.056	3364.17	554.667	348.333	201.667	186.278	53.3056	19.7778	111.889	125.667	334.889	331.556	38.0556	352.889	132.611	-34.2778	173.333	95.5556	276	421.278	290.056	163.722	90.5556		51	13	87.7778	55.3889	100.444	-38.7778	318.611	409.944	253.667	683	253.111	460.944	585.611	35.3333	103.889	99.8333	75.3333
52	164.444	373.944	47.8333	246.333	14	112.056	97.7778	58.9722	274.389	3435.17	510.333	320	196.333	195.944	56.3056	17.4444	102.222	97	313.222	296.222	45.0556	325.889	145.611	-37.9444	142	87.8889	245.667	391.944	262.722	170.722	84.5556		52	18.3333	111.111	40.3889	133.778	-38.1111	293.611	409.944	251.333	697.667	269.111	494.278	568.278	33.6667	118.889	98.8333	68.3333
53	169.111	375.611	47.1667	260	16	115.056	76.2778	57.9722	236.389	3351.83	513.333	344.333	197.667	197.278	47.3056	21.4444	87.8889	120.333	326.889	301.222	33.7222	303.222	119.611	-62.9444	122	69.5556	243.667	371.278	264.389	167.389	78.2222		53	6	86.1111	27.0556	124.778	-35.1111	277.278	370.278	237.667	711	247.778	421.944	581.611	33.6667	107.222	90.8333	67
54	174.444	368.944	47.5	239.333	16	97.3889	63.2778	66.6389	257.056	3364.17	481.667	263.667	181.333	193.611	47.8056	17.7778	81.5556	108.333	323.222	283.889	37.0556	303.889	124.611	-85.6111	123.333	84.8889	207.667	383.611	263.389	170.722	70.8889		54	13.6667	103.778	41.0556	97.4444	-46.1111	277.278	393.278	207	709	291.444	427.278	562.944	32.3333	101.222	83.1667	45.6667
55	157.444	327.611	39.1667	250.333	7.66667	106.056	73.6111	42.3056	238.389	3478.5	499.667	255	173.667	159.278	46.1389	22.1111	79.5556	109.333	342.222	293.556	41.0556	276.556	114.278	-51.6111	134.333	89.5556	225	355.944	250.056	156.722	79.5556		55	17	98.1111	32.3889	102.778	-34.7778	277.278	359.611	196.333	709	283.111	476.278	593.278	28.6667	98.8889	102.5	61.3333
56	141.778	332.278	32.8333	241.333	10.3333	104.722	82.7778	48.9722	224.389	3406.5	516.333	253	162.333	156.611	41.6389	15.4444	83.8889	97	336.556	245.222	45.0556	278.222	127.611	-72.2778	106	67.5556	212	336.278	250.722	167.389	79.2222		56	13.3333	92.4444	16.3889	97.4444	-40.7778	253.944	369.944	197.333	711	263.111	445.944	597.611	30	97.5556	83.5	58.3333
57	153.111	331.944	29.8333	237	10	94.3889	79.7778	30.8056	221.389	3317.5	468	178.333	167	161.611	57.9722	18.1111	74.5556	95.6667	338.556	271.889	47.0556	269.889	127.944	-87.2778	88.3333	59.8889	214	341.278	244.056	165.722	80.2222		57	3.33333	98.7778	37.0556	98.4444	-46.4444	244.278	358.611	177.333	690	273.778	461.944	521.278	32.6667	101.889	87.8333	67.6667
58	151.111	334.611	27.8333	224.333	11	91.0556	71.6111	41.6389	204.389	3397.83	491.333	150.667	153	157.944	45.4722	20.1111	75.8889	105.667	333.556	261.889	40.3889	243.556	133.278	-71.2778	82	59.8889	211.667	331.944	244.389	174.722	64.2222		58	12.3333	81.4444	33.0556	102.444	-86.1111	236.611	349.611	167	694.667	254.111	467.944	537.278	31	100.889	87.5	55.3333
59	152.111	343.611	19.5	230.667	12.6667	104.056	67.6111	39.1389	204.389	3353.17	471.333	196.667	164.333	177.944	37.6389	17.1111	79.8889	98	345.889	302.889	45.7222	247.889	111.944	-77.6111	82.3333	65.2222	210	331.611	240.389	174.056	70.5556		59	8.66667	111.778	24.0556	105.778	-56.1111	235.944	348.611	175	684.667	296.111	473.944	578.944	27	104.556	94.8333	56.3333
60	149.778	335.944	36.5	240.667	10.3333	91.0556	66.1111	45.8056	221.056	3341.17	471.667	120.333	151.333	161.278	52.1389	18.4444	77.5556	101.333	346.889	281.556	45.0556	278.222	120.278	-70.6111	72.6667	56.2222	249.667	357.611	258.389	172.056	83.5556		60	9.66667	94.1111	32.3889	102.778	-64.7778	233.278	342.278	173.667	692.667	288.111	432.278	529.944	27	112.222	94.5	63
61	160.111	350.944	43.1667	264	10.6667	98.3889	76.2778	42.8056	190.722	3363.5	471.333	102.333	150	156.611	35.9722	18.4444	70.5556	104.333	356.889	264.889	47.0556	264.889	105.944	-67.6111	98.3333	68.5556	263.333	300.278	228.722	166.722	90.2222		61	-0.666667	101.111	26.3889	124.111	-65.4444	232.278	348.278	153	678.333	279.111	481.944	510.611	17.6667	87.5556	90.1667	54.3333
62	164.778	317.944	34.5	256.667	12	104.389	74.1111	39.8056	204.056	3304.5	471	67	153.333	155.944	39.4722	15.1111	67.8889	108.667	379.222	306.222	40.0556	265.556	106.944	-62.6111	67.6667	56.8889	254.333	340.611	244.056	172.056	70.2222		62	-0.666667	102.444	4.72222	116.778	-86.7778	226.944	368.944	156.667	656.667	254.444	432.944	537.611	22.3333	104.222	93.8333	45.6667
63	178.444	352.611	33.1667	254	2.33333	101.722	77.1111	41.6389	148.389	3261.5	483	49.6667	152.333	139.944	35.8056	15.4444	65.5556	90	390.889	289.222	41.7222	262.556	112.611	-64.9444	82	53.8889	267	321.278	232.389	206.056	77.8889		63	-3.33333	101.111	16.3889	133.778	-74.1111	213.278	353.611	148.333	685	300.444	461.944	524.611	28.3333	93.5556	84.5	63.3333
64	150.778	331.278	35.1667	259.667	19	96.7222	76.9444	37.3056	188.722	3248.5	448	65.6667	155	140.611	40.1389	14.1111	60.2222	113.667	385.222	326.889	49.3889	278.222	110.611	-43.9444	68.6667	34.8889	296.333	337.611	249.389	203.389	79.5556		64	0.666667	113.111	17.3889	144.111	-74.1111	250.944	367.944	135	672	271.111	482.611	495.944	32	104.889	88.8333	57
65	168.778	327.611	28.5	259	10.6667	110.056	66.9444	45.4722	175.722	3245.17	461.667	24	144	143.944	41.8056	20.1111	75.5556	126	397.222	295.556	57.0556	298.222	123.611	-33.2778	62.3333	66.2222	336.667	338.611	224.056	183.389	82.8889		65	6.33333	102.444	24.0556	120.111	-85.4444	230.611	337.944	167.333	674	300.444	531.944	501.944	23.3333	101.889	85.5	61.6667
66	163.444	324.944	38.5	270	20.6667	109.722	72.9444	40.3056	182.389	3196.17	440	2	159	151.611	37.1389	18.1111	74.8889	138.333	431.556	321.889	40.7222	313.889	122.611	-32.2778	66.6667	52.2222	317.667	309.611	237.056	203.722	56.2222		66	-2.33333	127.444	15.7222	146.111	-80.7778	247.944	337.944	147	672.667	279.444	491.611	508.611	45.6667	98.8889	89.1667	52
67	166.444	319.278	29.1667	271	17.3333	118.056	91.6111	42.6389	164.389	3241.5	456.667	-5.66667	155	129.611	39.9722	11.4444	71.2222	121.333	459.222	343.556	49.0556	356.556	121.944	-17.9444	75.3333	63.2222	336	354.944	232.056	196.722	85.5556		67	5.66667	142.111	21.0556	134.444	-71.4444	241.611	334.278	129.333	666.667	295.444	458.611	507.611	23.3333	89.5556	98.1667	56.6667
68	173.444	336.278	28.5	296	14.6667	115.722	89.7778	35.8056	172.722	3132.17	404.667	-52.3333	143.667	126.944	40.1389	12.4444	72.5556	133.667	485.222	328.889	55.7222	354.889	125.944	-11.2778	87.3333	54.8889	367	330.944	241.389	202.056	84.8889		68	3	141.111	32.7222	140.111	-75.4444	234.611	358.278	168	715.333	302.444	492.611	482.278	30	92.2222	94.8333	51.3333
69	167.444	319.278	32.5	281.667	18.3333	119.389	84.6111	56.3056	130.722	3152.5	476	-70.6667	149.333	138.278	38.1389	13.1111	68.5556	153.333	485.889	357.556	50.3889	377.889	126.611	13.0556	70.3333	77.2222	393.333	342.278	238.389	207.722	82.2222		69	3.66667	119.111	29.7222	161.778	-81.1111	282.944	367.944	118.667	714.333	290.444	526.278	534.944	17.3333	87.5556	89.1667	53.6667
70	181.111	331.278	32.8333	278.667	23	139.056	102.111	33.3056	178.056	3115.17	407.667	-85.3333	133.333	136.944	42.8056	16.7778	65.8889	159	512.889	377.889	55.3889	411.556	143.278	0.722222	108.333	76.2222	446	337.278	250.389	228.722	88.2222		70	-5	160.444	30.0556	130.778	-94.1111	255.944	351.611	145.667	708.333	291.444	496.278	422.611	30	101.556	98.8333	57.6667
71	188.778	315.278	28.5	299	19	131.389	70.2778	48.9722	155.722	2959.83	439	-82	142.333	137.611	47.9722	16.7778	74.5556	168.667	564.556	375.222	53.3889	394.889	139.944	43.0556	105.333	80.2222	488	347.611	261.722	231.056	77.2222		71	0.333333	143.444	43.7222	180.778	-68.7778	244.611	372.278	151	731	323.778	540.278	492.944	25.3333	91.5556	97.1667	56.6667
72	205.444	323.611	22.5	334.333	25.6667	112.722	88.9444	36.3056	157.056	3029.5	432	-87.3333	148	139.278	49.4722	9.11111	64.8889	168.667	566.889	403.889	68.0556	452.222	122.278	63.7222	133.667	98.2222	495	345.278	245.389	236.389	87.8889		72	-2.33333	146.111	50.7222	166.111	-46.1111	263.278	373.611	143.667	755.667	349.111	488.278	457.611	26.3333	101.556	90.5	52.3333
73	182.444	317.944	22.1667	303.333	17.3333	135.389	86.2778	39.1389	146.389	2863.83	432.333	-147.667	174	152.611	39.1389	22.1111	72.2222	177.333	602.889	406.889	69.3889	464.889	127.278	58.7222	165.333	95.8889	501	353.944	226.056	233.389	83.8889		73	0.666667	135.444	49.3889	224.444	-72.7778	286.278	380.278	152.667	700	287.444	510.278	459.944	31	88.5556	93.5	56.3333
74	216.778	326.278	36.5	309.333	26.3333	125.722	95.6111	39.8056	142.389	2845.83	444.333	-197.333	152.667	151.611	30.1389	11.4444	78.8889	183	602.889	423.556	77.0556	493.889	133.944	81.0556	161.667	118.889	588.667	357.278	240.056	230.389	79.5556		74	-1	176.444	38.7222	199.444	-59.4444	295.611	369.944	187	715.333	320.111	526.944	490.278	29.3333	111.222	100.5	59
75	197.778	340.944	32.5	305.333	24.3333	144.722	88.9444	35.6389	120.056	2903.83	470.333	-225	157	140.611	38.4722	16.4444	68.5556	186	650.222	473.222	78.0556	544.556	141.611	84.7222	171.667	111.889	622.333	345.611	224.056	243.722	101.222		75	2.66667	184.778	43.3889	201.111	-49.7778	288.944	387.278	191.333	720.667	361.444	553.611	507.278	28.6667	109.889	97.8333	54
76	216.111	331.278	21.8333	311.667	31	174.722	106.278	46.6389	119.056	2872.5	442	-192	187.333	148.944	40.8056	16.1111	76.2222	212.333	657.889	469.222	83.3889	590.889	128.611	115.722	181.667	143.556	656.667	363.611	231.722	267.389	79.5556		76	-2.66667	179.778	42.7222	243.111	-41.7778	293.611	425.611	195.333	760.667	360.444	595.944	486.944	23.3333	96.2222	106.167	51
77	227.444	316.611	34.5	317.667	26.6667	162.722	96.1111	33.1389	124.722	2823.83	455.667	-242	173.333	141.278	42.8056	15.7778	78.8889	220.333	694.889	494.556	87.0556	613.222	149.944	138.056	193	131.889	729.333	353.278	242.056	247.389	82.8889		77	5.66667	173.778	70.7222	208.778	-74.7778	315.278	427.944	186.333	734	379.778	585.611	498.944	23.3333	113.889	114.167	41.6667
78	221.778	328.944	34.5	326.333	32.3333	185.056	95.7778	45.3056	132.722	2822.5	488	-248	178	163.278	41.1389	18.1111	75.2222	235	735.556	549.889	88.3889	659.889	147.278	129.056	197	171.222	760.667	332.944	222.056	272.722	87.8889		78	-1	198.111	62.7222	253.111	-57.1111	347.611	424.944	187.667	749.667	388.444	537.944	463.944	32.6667	99.5556	106.167	52.3333
79	227.111	302.611	25.1667	339.667	39.6667	179.722	112.111	43.8056	138.722	2840.17	455	-262.667	193.333	158.611	38.4722	14.7778	76.2222	245	764.889	565.556	89.3889	702.222	174.611	137.722	251.333	191.556	832	382.278	251.389	264.722	95.5556		79	9	199.111	81.7222	220.778	-23.1111	345.944	424.611	199	752	414.778	630.944	497.944	26.6667	104.222	126.167	66.6667
80	247.444	323.278	28.5	329.667	41.6667	186.389	140.444	46.9722	123.722	2762.5	448.333	-256	193.333	147.278	39.6389	14.7778	72.5556	247	818.222	601.222	92.3889	742.556	180.278	156.056	309.667	167.556	876	393.611	246.056	271.722	105.556		80	4	206.111	67.7222	253.778	-24.4444	340.944	496.278	210	765.667	449.444	641.278	463.611	31.3333	107.889	118.833	56.3333
81	244.444	338.611	25.1667	362	40	194.056	142.278	47.9722	120.722	2762.83	458.667	-236.667	206.667	151.611	36.4722	23.7778	82.8889	258	834.222	613.889	119.389	797.889	202.944	194.056	293	188.889	923	378.278	269.389	279.722	98.2222		81	5	217.444	77.0556	277.444	-9.44444	368.278	470.278	226	791.333	423.444	619.278	488.611	33.3333	115.222	128.167	57.3333
82	233.778	318.944	25.5	341.667	47.6667	206.056	114.944	61.8056	113.722	2749.83	482	-302	208.333	158.611	40.8056	16.4444	74.2222	250.333	853.556	656.222	128.056	816.222	200.278	199.722	270.667	214.889	987.333	369.278	300.722	301.389	100.889		82	9	217.444	110.389	305.444	-19.1111	401.278	484.944	216	801	420.111	684.611	435.278	30.6667	116.889	111.833	61.6667
83	231.778	329.944	29.5	356.333	37.6667	220.056	107.278	48.3056	132.722	2666.17	468	-308	216	152.944	38.6389	18.1111	86.2222	287.333	867.889	684.556	129.056	897.556	206.278	213.722	311.667	211.889	1037.67	437.944	299.389	330.389	102.222		83	8	224.111	119.389	322.778	1.88889	389.944	500.278	252.667	854.333	463.444	665.944	474.611	31.3333	117.222	133.5	56
84	255.444	331.278	22.8333	365.333	51	226.056	125.611	60.3056	99.0556	2685.17	468.333	-363.667	217.333	161.278	41.8056	16.1111	79.2222	292.333	932.889	728.889	147.389	936.222	249.278	197.389	376	217.889	1020	449.611	342.722	333.389	121.889		84	-2.33333	214.111	102.722	305.778	-10.7778	445.944	520.944	261.333	832.667	475.778	666.278	545.611	35.6667	122.889	122.167	69.6667
85	244.778	311.944	23.8333	361	62.6667	238.389	119.444	47.8056	112.722	2670.5	459.333	-373.667	244.333	158.278	40.1389	11.7778	86.8889	285.667	954.222	746.556	166.056	1015.56	246.944	206.056	399.667	231.889	1097.67	443.278	332.722	327.389	124.889		85	14.6667	253.111	122.056	339.778	36.5556	417.611	566.944	257.667	838.333	486.444	692.611	496.944	31	105.556	140.167	58
86	268.778	330.611	25.5	366.333	62.6667	260.722	124.944	54.4722	93.0556	2603.5	491.667	-392.333	273	173.611	38.4722	20.7778	83.8889	307.333	958.889	794.222	172.722	1060.56	287.611	192.722	406.667	252.889	1055.67	473.611	365.056	346.056	132.556		86	12	268.778	98.7222	320.778	19.2222	494.278	561.944	289.667	839	498.778	727.611	476.611	35.3333	110.889	125.167	59.3333
87	267.444	303.611	21.8333	385	64.6667	261.722	142.444	65.3056	103.389	2591.83	450.667	-414	273	180.278	29.3056	20.1111	89.2222	324	1034.89	811.556	189.056	1086.22	294.944	200.056	419	277.222	1118.33	476.278	428.389	356.722	139.889		87	12.3333	262.111	122.389	343.778	35.2222	520.278	564.278	305.667	900.333	526.444	766.944	508.944	27.6667	124.889	135.833	62.6667
88	266.111	316.611	29.1667	372	77	264.056	128.111	57.3056	97.0556	2573.83	476.333	-475.333	270.333	177.944	51.4722	17.7778	89.2222	316.333	994.556	862.556	200.389	1127.22	309.944	219.722	392.333	271.222	1197	468.944	420.389	404.389	142.889		88	18	311.111	136.389	352.778	7.88889	527.611	616.611	335.333	941	549.778	810.611	509.944	28.3333	140.556	128.5	69
89	275.444	332.944	22.8333	395.333	81.6667	273.722	135.611	61.4722	117.722	2534.83	449.667	-446.667	271.667	184.944	41.3056	22.1111	89.8889	332.333	1079.89	953.889	232.056	1183.56	344.278	225.722	413.667	317.556	1199.33	510.944	438.722	405.389	162.556		89	15	329.778	137.389	388.444	59.8889	565.278	616.278	331.333	877	583.444	789.278	504.611	30.3333	141.889	133.167	70.3333
90	265.778	303.278	26.1667	387	59.3333	281.056	154.278	55.8056	116.056	2615.5	452.667	-438.667	309	174.278	47.3056	22.1111	84.5556	362	1066.22	938.556	240.056	1229.56	343.944	212.389	465	285.222	1297	535.944	448.056	425.389	162.889		90	11.3333	323.778	142.389	410.111	40.5556	593.611	661.611	316	916.333	581.444	827.278	520.611	30	126.222	134.833	80
91	279.778	287.944	22.1667	414.333	84	282.722	158.444	81.1389	112.389	2603.5	421.333	-479.667	303.667	179.611	34.6389	24.4444	96.5556	370	1127.56	974.889	240.722	1307.22	366.944	244.722	507.333	295.222	1276.67	487.611	506.056	432.389	191.889		91	6	315.778	150.722	422.444	107.889	632.611	643.611	343	947.667	586.444	864.611	488.611	38.6667	139.889	144.167	76.6667
92	272.444	323.611	22.8333	403	90	309.389	146.278	74.3056	109.056	2522.83	484.333	-479.667	319	184.278	47.3056	18.1111	109.222	352.333	1166.56	1056.89	288.056	1333.22	395.278	246.389	527.333	316.556	1297	523.278	532.722	467.722	190.556		92	24	315.111	147.389	408.111	92.8889	623.611	718.944	375.667	961.667	576.778	868.944	482.944	33.6667	134.556	150.5	73
93	257.778	303.944	17.8333	380.333	88.6667	329.389	166.444	74.4722	106.056	2541.17	494.333	-466	318.667	177.944	50.3056	20.7778	112.222	377	1175.56	1088.22	308.389	1363.22	416.944	224.722	473.333	321.222	1339	555.278	578.056	468.056	184.889		93	23.6667	329.444	155.389	431.778	135.556	683.944	704.944	357.333	973	638.111	852.611	511.611	40	143.889	147.833	85.6667
94	271.778	299.278	32.5	407.667	81.6667	313.389	160.778	81.6389	94.0556	2504.83	487.333	-476.333	343.667	197.278	39.8056	28.7778	98.5556	388.333	1193.89	1124.56	337.056	1433.22	466.944	201.056	560.333	333.222	1424.67	553.611	587.389	484.056	207.889		94	14.3333	338.444	156.389	439.444	140.889	692.278	726.611	384	1004.33	644.111	941.278	545.278	41.3333	155.222	153.833	76.3333
95	283.444	323.278	17.8333	426.333	88.6667	316.722	150.444	81.3056	135.722	2464.83	493.667	-522	381	201.944	45.1389	23.1111	99.8889	367.667	1228.56	1182.89	352.389	1500.56	488.611	201.389	548	362.222	1415	575.944	645.722	512.722	223.222		95	18.3333	350.444	167.722	465.111	126.556	717.611	749.611	376.667	1002.33	669.444	930.944	504.611	48	150.889	157.167	88.3333
96	264.778	297.278	19.1667	413	100	308.722	159.944	84.4722	130.389	2403.5	497.667	-619.667	380.667	199.278	52.9722	28.7778	95.5556	414.333	1262.56	1213.56	358.056	1520.56	498.278	231.056	596	350.222	1426.33	606.278	657.389	578.389	237.889		96	17.3333	344.444	166.389	448.111	148.222	737.278	763.611	425.667	1008.67	706.778	951.944	554.944	39.3333	160.889	166.833	85.3333
97	277.444	292.278	20.8333	404.333	111.333	312.722	164.778	100.639	120.056	2433.5	456.667	-616	404.667	195.611	52.9722	22.4444	108.556	415	1323.56	1228.89	398.722	1590.22	521.611	197.722	580.333	383.556	1484.33	643.611	722.389	564.722	256.889		97	22.6667	357.444	189.389	481.111	166.889	775.944	836.611	406.333	1064.33	682.111	1044.28	506.611	44.3333	167.222	192.167	90.3333
98	266.111	309.611	17.8333	411	104	345.722	157.611	93.9722	122.056	2384.83	491.333	-583.667	410	202.611	57.3056	26.4444	112.889	421.333	1295.56	1254.22	417.722	1584.22	549.611	231.722	579.333	388.889	1547.33	634.944	739.056	561.056	256.556		98	18.3333	389.111	192.389	520.111	171.556	843.611	830.611	466	1061.67	734.111	1022.28	523.611	40	165.889	192.167	78
99	282.111	307.611	22.1667	409	95	327.389	163.778	87.3056	118.056	2378.17	467	-627.667	434.667	214.278	55.8056	26.4444	117.222	427.333	1324.56	1318.89	413.056	1642.89	595.611	218.056	612	412.222	1548	654.278	809.389	628.722	297.889		99	6	412.778	201.722	509.444	165.889	895.278	848.278	458.667	1098.67	740.778	1045.28	557.278	42.3333	181.222	181.833	85
100	305.778	303.278	16.5	394.333	110	361.056	169.111	88.9722	119.389	2418.5	476.667	-661.333	429.333	223.944	66.4722	31.1111	119.556	444.333	1367.89	1358.56	420.056	1626.89	619.611	228.056	561.333	432.222	1499	614.278	866.389	646.389	307.889		100	29.6667	399.444	194.056	505.444	193.222	928.611	893.278	483.333	1072.33	753.778	1057.61	468.278	45.6667	180.222	186.833	98.6667
101	303.778	322.611	20.1667	428.333	103	358.722	172.111	108.306	147.056	2327.83	501.667	-664	454	205.611	63.1389	27.7778	112.556	442	1330.89	1428.56	485.056	1676.22	680.278	251.389	641.667	428.556	1487	686.944	872.389	658.056	288.222		101	24	408.111	194.722	515.111	197.556	916.278	931.611	468.333	1152.33	786.111	1079.28	547.278	39.3333	175.556	210.833	105.333
102	278.444	286.278	13.5	389.333	111	366.056	179.111	105.139	60.3889	2299.17	481	-617	493.667	230.278	63.3056	26.1111	125.556	442	1414.56	1508.56	472.389	1678.89	665.278	222.722	654.333	447.556	1497	721.278	960.722	697.722	328.889		102	20.6667	402.444	220.389	553.778	235.222	920.944	930.278	479	1144.33	789.778	1160.61	530.611	51	191.556	191.833	112.333
103	305.778	279.611	15.8333	417.333	105	363.389	156.778	125.306	79.7222	2331.5	503	-674.667	514	225.278	65.1389	34.4444	119.222	475	1435.89	1503.22	493.722	1709.56	685.278	194.722	683	458.889	1550.67	713.944	989.056	717.722	350.222		103	13.3333	436.778	212.389	570.778	194.222	970.278	967.278	490.333	1224.33	830.111	1173.94	553.278	44.3333	205.889	208.833	101.667
104	294.111	302.278	10.8333	432.333	117.333	353.056	223.944	107.472	101.389	2277.5	517.667	-727.333	525.667	228.278	58.6389	29.4444	124.889	473.333	1424.22	1561.56	504.722	1800.89	725.278	176.722	684.333	436.556	1565.33	748.611	1033.06	738.056	368.222		104	23.6667	428.778	211.056	560.778	255.556	957.278	984.278	525.333	1203.33	849.778	1209.28	555.944	41	190.222	209.167	114.667
105	287.444	289.944	17.1667	445	112	372.722	186.611	112.472	130.389	2234.5	523.333	-736.667	538.333	217.944	63.4722	40.4444	125.889	514.333	1472.56	1631.22	519.722	1811.22	740.611	199.056	687.333	436.556	1656.33	804.944	1145.39	810.056	373.889		105	20.6667	441.444	230.389	566.111	248.556	1040.94	1029.61	577	1225.33	839.444	1264.28	528.944	51.3333	187.556	227.5	107
106	306.444	297.278	22.1667	402	116.333	388.056	198.778	121.472	105.722	2156.5	511.333	-783.333	557.667	227.278	71.6389	29.7778	148.222	498.667	1471.22	1623.89	547.056	1752.22	774.611	198.056	711.667	457.222	1638.67	798.278	1211.72	808.389	401.889		106	21.3333	441.111	213.722	582.111	266.889	1058.61	1005.28	558.333	1218.67	821.444	1279.28	528.611	43.6667	217.889	226.833	134.667
107	290.778	284.278	15.5	403.667	131.667	370.722	197.444	114.972	148.722	2143.5	503	-763.333	566.333	239.611	66.3056	28.1111	129.889	483.333	1487.56	1689.22	539.722	1832.56	818.611	210.389	695.667	441.889	1641.33	788.611	1256.39	828.056	431.889		107	26	437.444	222.722	620.778	247.556	1073.28	1034.61	623.667	1208.33	842.778	1330.61	543.278	57.3333	217.222	234.833	129.333
108	318.444	280.944	16.8333	404.333	122.333	437.722	187.611	134.306	148.389	2119.5	555.333	-687	591	261.278	79.8056	28.4444	125.556	502	1471.56	1703.56	592.722	1775.22	842.944	211.389	709.667	462.222	1644.33	848.278	1355.06	909.722	442.222		108	50.6667	511.778	219.722	585.778	222.556	1077.28	1054.61	583.333	1258.67	849.778	1369.94	584.611	61.6667	232.556	230.167	138.333
109	306.444	305.278	16.5	428.667	106.333	416.389	195.278	117.639	145.389	2057.5	573	-772.333	631.333	247.944	66.6389	42.7778	132.889	523.333	1536.22	1780.22	589.056	1811.89	866.944	223.722	761	495.889	1610	859.278	1324.39	895.722	472.556		109	36.3333	504.778	220.722	612.778	235.556	1116.94	1093.28	565	1315.33	954.444	1374.94	498.611	56.3333	209.889	230.167	115.333
110	323.778	306.944	15.1667	442.333	129.667	416.722	203.778	119.639	178.056	2101.17	574.667	-784	632	272.278	78.9722	30.1111	146.222	512.333	1563.56	1889.89	618.056	1831.56	861.944	202.722	736.667	479.556	1622.33	844.611	1455.39	905.389	485.222		110	28.6667	518.444	212.056	613.111	247.556	1130.61	1066.94	601.667	1319.33	917.444	1353.61	554.944	62	218.889	225.5	142.333
111	312.444	310.278	6.83333	435	125	419.056	214.111	103.139	143.389	2073.5	572.667	-777.667	676.667	254.944	79.6389	37.4444	136.889	532.333	1604.89	1897.22	623.389	1883.22	961.278	189.389	798	487.889	1638.33	866.944	1523.06	925.056	475.889		111	30.3333	518.444	205.389	639.778	224.889	1157.28	1082.61	593.333	1355.67	1000.11	1404.61	562.278	63	226.889	269.833	139.667
112	320.444	344.611	16.5	456.333	114.333	379.056	199.944	117.639	196.722	2077.5	602.667	-796	689.333	273.944	78.6389	39.4444	137.889	551	1637.56	1957.89	637.056	1932.22	1016.94	179.389	728.667	487.556	1547	951.944	1603.72	987.056	556.556		112	28.6667	548.444	222.389	657.111	256.222	1139.94	1100.61	611.667	1332	1006.78	1396.61	548.611	59	222.889	249.5	149.667
113	304.444	289.944	18.1667	460.333	107.667	440.722	201.444	132.972	178.056	2008.5	577.333	-768.333	703.667	270.278	75.1389	54.4444	141.556	541.333	1601.56	1970.89	709.389	1912.56	1026.61	212.389	778	488.556	1674	912.278	1629.72	1020.06	547.222		113	34.6667	562.778	252.056	634.111	246.556	1159.61	1155.94	621.333	1339.67	918.444	1424.61	596.944	60.6667	219.556	249.167	139
114	304.111	312.278	11.8333	409	123.667	396.722	209.944	130.972	180.722	1956.83	580	-741	713.667	268.278	93.4722	46.7778	152.556	594.333	1589.89	2047.22	740.056	1921.56	1052.61	203.389	795	493.889	1610.67	893.611	1711.06	1040.06	544.889		114	49.3333	566.444	239.389	644.778	237.889	1160.61	1164.61	646	1383	1015.44	1467.28	581.278	71	255.222	270.167	145.667
115	324.111	314.278	22.5	425	106.333	407.056	196.778	121.639	178.389	1964.83	558	-745.667	762.333	277.278	98.1389	39.1111	143.222	578.333	1582.56	2065.56	757.056	1949.56	1100.94	197.722	781.667	533.889	1604.33	935.944	1755.72	1063.39	598.222		115	42.3333	589.778	223.056	709.444	210.222	1161.61	1212.61	604.333	1366	979.778	1473.61	572.944	61.6667	231.222	299.167	172
116	298.778	300.278	8.5	428.667	122.667	427.722	198.944	120.806	148.056	1916.83	560	-894.667	755.333	295.611	105.139	54.4444	154.222	593.333	1616.89	2224.56	777.389	1902.56	1088.28	142.056	764	511.889	1640.67	983.278	1845.06	1040.06	627.222		116	31.3333	566.111	237.722	674.778	220.222	1213.28	1180.94	613.667	1446.33	985.111	1498.61	540.944	61.6667	245.889	299.5	158.667
117	315.778	312.278	13.5	422.667	126.333	410.056	202.444	111.806	190.722	1914.83	591.333	-872.333	760.667	297.944	94.4722	53.4444	159.889	581	1658.56	2173.89	805.389	1923.89	1137.61	155.722	836	494.556	1561.33	984.611	1925.39	1131.06	658.222		117	49.6667	596.778	231.722	696.111	260.889	1178.61	1188.28	639	1433.67	1060.11	1532.28	567.278	63.3333	267.556	276.167	170.667
118	311.778	300.944	16.1667	413.333	117	404.056	193.778	116.972	181.056	1902.5	579	-840.667	748.333	306.278	99.1389	52.7778	166.889	582.667	1630.22	2174.56	804.389	1951.56	1136.28	162.389	773.333	480.556	1644.33	974.278	1960.06	1164.06	694.889		118	57.6667	593.778	246.389	681.778	245.222	1234.28	1171.28	632.667	1392	1031.78	1629.61	575.944	64	282.222	304.167	183.333
119	338.111	280.611	16.5	445	106.667	424.389	196.444	114.472	176.056	1850.83	643.667	-845.667	801.333	316.611	105.972	60.4444	161.222	585	1637.22	2210.22	792.722	1948.22	1188.94	175.722	776.333	508.556	1554	997.611	2026.72	1155.39	683.556		119	49.6667	590.444	254.722	719.444	220.889	1167.94	1185.61	606.333	1423.33	1043.11	1613.28	620.278	71.3333	280.889	308.833	185.333
Max (count)	3113.44	1911.28	655.167	1949.33	625.667	3070.06	390.111	1379.64	2583.39	5799.5	2202	3310.67	3648	2198.61	690.306	317.444	2467.56	2042.33	2748.22	5076.22	805.389	4165.22	2840.61	7347.06	5316.67	3848.89	6282.67	2452.94	3366.72	2070.39	2050.89		Max (count)	637.333	1718.44	1137.06	1566.11	1025.56	2231.28	1947.61	2180.33	1633.67	1926.44	2834.94	2623.94	388	1246.56	412.5	491
[truncated: 120 more columns]

## Sheet: Ext Data 7b (Spot tag)
50 μg/ml chitin	SlPLL2WT																																											SlPLL23A
Time (min)	WT_1	WT_2	WT_3	WT_4	WT_5	WT_6	WT_7	WT_8	WT_9	WT_10	WT_11	WT_12	WT_13	WT_14	WT_15	WT_16	WT_17	WT_18	WT_19	WT_20	WT_21	WT_22	WT_23	WT_24	WT_25	WT_26	WT_27	WT_28	WT_29	WT_30	WT_31	WT_32	WT_33	WT_34	WT_35	WT_36	WT_37	WT_38	WT_39	WT_40			Time (min)	A_1	A_2	A_3	A_4	A_5	A_6
0	0	0	406	205	642	615	661	62	418	55	577	239	50	74	84	12	0	12	0	11	12	21	40	0	10	29	47	4	22	70	0	30	0	11	23	29	47	12	21	75			0	57	0	45	0	3	196
1	28	33	286	118	332	349	401	102	291	11	353	162	36	58	26	1	20	2	11	0	17	0	16	23	0	46	5	0	0	0	41	27	20	0	26	0	0	0	7	70			1	0	39	0	21	0	70
2	82	118	176	74	132	42	111	4	90	0	102	39	0	1	0	0	7	0	11	17	0	45	0	5	31	0	0	28	27	17	6	23	32	50	0	56	59	8	0	0			2	107	45	46	58	30	13
3	309	428	66	0	0	0	0	25	0	19	20	0	83	0	80	7	34	16	24	18	56	101	8	29	33	21	55	27	26	33	10	0	43	19	38	64	31	21	66	34			3	163	80	93	197	166	0
4	568	791	0	41	154	17	15	0	7	71	0	30	229	105	168	79	109	44	7	39	108	358	27	68	44	31	13	10	26	34	50	31	19	44	36	96	117	51	96	104			4	299	131	237	422	341	43
5	672	1225	68	90	241	267	259	35	54	144	77	82	437	352	317	90	301	105	52	98	185	661	11	116	105	117	0	46	76	40	50	32	57	86	52	79	91	78	140	96			5	420	174	439	721	568	126
6	808	1418	130	248	671	488	433	73	133	288	216	145	755	643	489	194	439	126	96	184	341	1001	40	227	120	218	18	60	124	87	71	43	194	74	149	95	134	110	321	201			6	589	225	544	961	761	205
7	970	1613	260	344	1054	926	822	154	208	370	310	235	1010	839	497	251	742	167	121	241	455	1224	78	300	210	321	62	117	195	127	134	83	267	144	174	190	246	185	393	262			7	701	334	772	1184	883	382
8	1032	1814	346	470	1364	1162	1190	195	402	485	492	302	1199	1077	602	377	929	216	189	337	605	1383	137	500	235	453	103	153	353	159	244	107	331	197	216	395	265	268	503	311			8	789	338	817	1330	994	479
9	955	1873	472	518	1541	1381	1350	279	546	533	587	393	1342	1212	799	456	1060	238	235	449	738	1601	239	608	290	487	163	221	550	224	328	146	418	332	231	453	264	305	663	327			9	877	245	849	1394	1024	638
10	995	1837	517	645	2026	1683	1757	304	617	654	756	527	1405	1395	885	505	1070	238	288	407	875	1652	283	731	327	548	205	332	772	292	366	135	577	414	343	630	380	372	808	373			10	914	306	1040	1438	1127	717
11	975	1729	535	682	2030	1861	1785	327	739	694	873	586	1410	1409	999	536	1228	299	316	411	1008	1594	357	840	413	604	277	391	899	404	520	233	704	484	394	811	450	492	845	394			11	940	269	1013	1440	1165	804
12	916	1842	578	823	2116	1800	1934	457	789	663	978	634	1375	1461	1131	654	1326	237	321	454	1116	1515	351	850	431	591	359	489	1074	454	581	258	792	540	443	960	511	609	1011	435			12	935	297	1011	1385	1032	801
13	898	1775	558	919	2244	2203	1959	421	865	826	980	694	1431	1546	1268	692	1318	245	362	445	1199	1532	441	945	509	625	439	517	1181	485	639	340	897	626	479	1143	601	746	1022	345			13	930	296	973	1376	982	826
14	809	1678	644	851	2352	2127	1996	509	921	758	1128	703	1521	1431	1341	787	1293	213	356	443	1316	1502	484	1056	543	604	451	584	1206	591	878	348	1083	656	583	1175	666	870	1088	395			14	936	309	1038	1323	974	854
15	861	1618	671	998	2386	2011	2058	484	974	812	1151	741	1437	1539	1331	790	1307	209	374	459	1285	1440	540	1004	608	599	567	669	1347	605	761	391	1072	764	562	1304	722	953	1139	393			15	970	303	1042	1277	1012	858
16	794	1670	615	932	2264	2256	1993	460	948	854	1190	817	1461	1582	1418	897	1316	206	311	431	1384	1347	576	1134	640	653	662	736	1341	681	866	426	1151	874	654	1414	716	1000	1187	346			16	882	369	1031	1353	903	859
17	793	1531	589	1064	2350	2066	2055	451	1008	839	1169	770	1371	1585	1454	894	1328	174	344	402	1361	1249	501	1147	682	578	671	702	1342	728	846	446	1186	850	561	1346	776	1083	1252	403			17	937	339	1067	1357	884	852
18	788	1516	598	1051	2390	2188	2233	476	969	894	1205	800	1400	1600	1502	830	1218	161	373	393	1269	1211	578	1148	711	558	748	809	1288	671	939	522	1330	872	628	1410	830	1136	1205	399			18	1036	329	1194	1226	855	826
19	800	1498	622	1059	2344	2253	2150	502	1027	986	1233	818	1361	1585	1545	843	1255	134	285	379	1355	1140	582	1213	703	524	793	765	1243	672	936	479	1318	857	682	1433	852	1106	1254	369			19	973	346	1124	1275	878	834
20	763	1348	607	1084	2249	2278	2109	490	1028	863	1272	836	1296	1575	1496	929	1164	146	295	355	1390	1114	563	1230	739	581	864	865	1239	711	891	533	1310	888	681	1469	773	1199	1319	382			20	1039	383	1051	1186	756	810
21	755	1409	653	1023	2187	2210	2104	443	1037	939	1259	856	1078	1690	1557	873	1153	116	312	334	1295	1109	673	1167	735	502	855	919	1224	629	915	565	1292	925	676	1358	892	1187	1239	337			21	1029	319	1165	1125	722	734
22	754	1266	609	1057	2264	2145	2068	449	996	881	1275	798	1140	1486	1483	912	1090	131	307	301	1332	999	592	1250	833	512	900	860	1202	690	900	517	1163	927	688	1429	888	1149	1193	375			22	1040	338	1172	1056	708	759
23	731	1166	618	1126	2033	2167	2125	444	1049	826	1182	820	994	1416	1612	877	1113	138	283	328	1209	930	617	1230	761	525	929	855	1234	687	970	528	1240	855	632	1317	925	1145	1154	332			23	1056	348	1214	1010	706	727
24	780	1189	579	969	2081	2128	2018	408	874	896	1235	768	1009	1410	1527	897	1064	111	294	300	1230	902	558	1179	786	453	987	915	1225	613	998	492	1127	926	652	1351	908	1105	1198	325			24	1005	322	1260	1002	626	698
25	709	1136	604	983	1895	2077	2000	424	941	799	1161	791	1013	1427	1530	855	1051	116	274	327	1190	891	649	1181	707	429	989	920	1104	648	1039	520	1192	905	645	1340	893	1130	1147	285			25	1098	331	1172	906	556	737
26	698	1078	566	983	1859	2062	1922	414	856	830	1117	739	856	1421	1444	822	1118	91	238	280	1125	855	648	1142	736	530	913	1055	1040	685	963	556	1176	994	670	1349	915	1061	1138	267			26	1033	327	1183	812	504	597
27	746	973	522	985	1754	2033	1981	398	864	896	1116	802	823	1331	1411	789	1001	87	234	298	1036	792	628	1223	766	496	944	1029	1106	668	941	518	1165	975	691	1281	855	1069	1126	307			27	1032	332	1294	784	578	605
28	699	978	513	972	1605	1986	1844	346	839	847	1057	750	713	1229	1386	789	1036	86	275	289	1017	803	656	1140	668	473	960	999	1080	645	981	573	1032	899	665	1234	893	1045	1008	242			28	1121	318	1327	760	472	529
29	701	928	519	942	1423	1946	1754	415	817	796	973	735	666	1188	1347	761	1014	93	261	276	943	821	662	1168	743	471	917	983	1057	619	942	489	1114	928	705	1184	829	1018	983	223			29	1121	362	1340	707	459	529
30	654	984	501	918	1446	1927	1799	366	725	836	983	631	609	1206	1367	709	1043	76	257	246	882	791	623	1117	756	469	927	994	1025	634	927	490	1051	957	684	1159	924	950	958	242			30	1173	363	1290	661	446	472
31	677	855	521	839	1307	1753	1816	316	737	786	970	601	510	1085	1251	728	961	70	210	265	872	725	652	1173	763	441	931	1044	968	630	930	512	974	960	709	1267	948	1025	882	238			31	1081	348	1298	644	414	525
32	689	871	465	874	1271	1719	1534	291	695	737	865	567	542	1053	1181	697	943	68	224	281	789	740	701	1132	671	473	949	1025	943	596	965	556	919	922	640	1200	911	992	898	221			32	1038	312	1327	631	380	420
33	704	824	498	763	1054	1698	1463	298	656	666	828	490	514	1040	1127	676	1007	63	222	258	823	663	636	1067	676	500	894	988	974	634	903	483	963	914	684	1155	957	931	927	208			33	1136	330	1375	583	356	430
34	623	775	425	762	1039	1643	1377	234	688	674	749	504	433	918	1070	657	890	61	226	236	718	710	662	1152	713	456	938	1051	916	610	884	506	888	927	639	1236	904	892	819	186			34	1129	334	1380	565	382	421
35	626	787	381	782	883	1573	1434	263	630	703	725	503	420	908	1047	641	866	55	217	250	714	674	676	1040	668	457	821	1201	919	655	933	486	807	905	645	1198	876	882	766	180			35	1066	341	1436	591	342	322
36	627	714	459	679	823	1493	1318	188	527	608	743	469	356	906	969	597	927	72	193	254	679	657	666	1087	672	420	948	1018	896	660	988	459	850	964	673	1096	836	878	733	168			36	1111	356	1347	523	335	295
37	640	709	363	639	528	1403	1139	204	581	682	630	419	304	790	910	538	873	42	199	233	675	675	646	1030	688	454	943	1167	829	637	960	500	802	949	705	1110	914	799	713	149			37	1148	377	1267	452	257	276
38	656	672	323	588	383	1394	1201	193	450	572	552	401	290	739	814	589	820	71	193	222	593	611	627	975	726	435	968	1139	822	614	910	483	796	892	632	1128	823	774	666	138			38	1083	319	1318	448	310	289
39	683	717	327	503	345	1318	1055	160	401	520	568	368	275	631	840	516	778	38	180	243	524	663	660	947	674	437	914	1045	822	648	890	515	811	918	692	1076	861	748	584	158			39	1123	358	1241	443	259	238
40	554	689	298	544	183	1264	1067	175	448	507	549	327	211	608	809	505	766	65	149	196	517	602	589	952	659	456	892	1067	841	623	884	469	772	924	585	1067	908	757	574	120			40	1049	352	1383	421	255	210
41	625	601	302	483	76	1158	1009	143	382	513	453	267	221	512	716	503	718	57	146	198	515	606	671	937	643	415	867	1078	781	581	896	484	718	899	614	1080	877	751	542	140			41	1131	330	1378	423	261	211
42	546	524	298	486	-3	1112	827	107	352	491	449	277	184	456	607	481	820	47	150	236	471	584	656	893	682	461	889	1056	754	613	911	443	740	915	630	1121	881	710	506	116			42	1085	307	1390	370	206	205
43	548	530	258	378	-76	992	736	98	336	458	436	247	148	470	558	506	717	47	128	188	401	554	656	812	671	456	800	1148	755	609	853	424	688	918	670	1081	825	665	459	90			43	1041	294	1332	396	209	131
44	524	495	277	390	-230	975	649	113	315	389	382	252	135	353	576	415	704	41	124	186	423	498	593	858	609	414	767	1106	776	577	888	412	713	895	650	1072	808	663	420	51			44	1051	322	1443	316	212	150
45	462	391	214	365	-205	1002	605	54	303	378	357	185	101	284	470	381	680	48	99	149	325	486	598	786	610	358	784	1098	750	598	864	431	629	916	601	1033	807	707	435	89			45	1141	330	1340	330	175	169
46	484	451	200	351	-333	891	628	70	224	404	333	161	123	238	449	391	599	30	116	111	323	383	562	801	606	365	794	1132	685	583	779	390	683	832	565	1071	798	658	386	43			46	1050	305	1292	347	167	95
47	431	373	219	318	-334	889	477	56	210	351	191	123	80	181	365	370	562	36	101	112	312	431	586	823	605	365	743	1158	665	575	786	391	668	854	599	994	741	592	346	67			47	1025	274	1326	333	173	81
48	482	366	206	279	-445	811	457	97	206	369	245	88	93	187	357	386	571	32	111	117	266	375	567	754	586	360	802	1097	642	559	802	386	683	858	597	918	758	525	285	92			48	1025	284	1356	303	164	102
49	425	401	149	280	-521	716	350	38	123	334	220	106	49	106	334	353	509	32	80	85	271	388	526	728	567	287	776	1043	659	520	739	371	630	892	591	1071	761	530	209	44			49	994	305	1504	287	138	38
50	417	328	178	268	-578	663	389	25	176	275	179	71	49	119	299	338	468	35	63	85	239	307	538	691	592	297	778	1129	652	546	704	352	652	837	640	972	798	548	206	67			50	961	302	1392	261	188	102
51	383	286	144	185	-620	587	234	31	163	342	171	95	21	43	226	287	466	27	69	83	223	356	510	677	527	297	741	1042	588	535	732	391	541	779	599	913	724	524	160	64			51	962	302	1376	256	122	54
52	433	322	140	235	-795	550	208	19	130	211	158	87	52	24	204	307	418	26	36	81	188	276	513	693	531	222	710	1085	557	500	775	339	594	820	541	983	749	539	146	45			52	927	283	1363	245	110	39
53	379	275	139	194	-758	499	140	8	30	227	117	38	63	-55	182	269	354	21	51	64	169	292	488	674	499	251	719	1067	537	489	633	418	569	796	495	954	743	418	169	34			53	973	302	1410	233	145	36
54	415	234	112	208	-769	480	62	-11	20	220	134	28	16	-25	161	350	403	29	56	72	157	261	474	602	540	232	723	1054	543	531	681	343	546	773	520	850	685	425	90	-5			54	1016	272	1287	228	109	20
55	343	254	132	157	-870	450	103	-8	23	264	78	37	-11	-112	138	259	349	41	29	40	139	267	455	565	469	211	646	1030	510	481	659	371	540	768	547	825	638	418	98	26			55	1004	284	1429	235	96	-1
56	364	245	94	143	-880	460	-2	4	22	184	37	16	10	-86	149	270	294	10	48	37	129	200	459	639	475	178	608	1087	497	490	652	344	524	689	491	854	689	443	136	45			56	921	295	1355	223	91	17
57	344	221	92	113	-958	355	-59	-16	14	226	31	-6	-10	-159	72	184	242	19	33	43	121	157	443	647	464	156	643	939	473	456	576	340	510	755	478	800	658	380	34	38			57	1013	281	1330	220	72	-18
58	362	221	110	154	-922	437	-160	-10	-10	204	42	-46	-16	-170	92	184	230	16	18	43	87	192	444	633	437	185	637	988	431	411	545	341	478	736	495	820	588	392	57	1			58	870	343	1376	217	84	-12
59	357	181	63	80	-996	376	-148	0	-39	153	46	-28	-18	-219	74	149	198	20	32	19	94	126	403	573	449	149	611	1027	437	455	574	299	503	689	475	765	580	395	21	14			59	920	302	1222	212	65	-3
60	334	180	100	71	-1040	295	-249	-37	-95	150	-16	-48	1	-199	50	156	171	9	17	36	43	208	377	578	429	120	565	985	435	424	579	298	439	691	507	726	604	392	-47	-12			60	915	260	1328	227	89	-10
61	342	195	66	99	-1061	221	-219	-16	-85	155	5	-22	-14	-233	48	176	164	7	13	28	66	163	380	498	355	149	579	970	379	408	584	317	461	724	442	708	519	348	29	-14			61	883	316	1311	179	78	-13
62	288	162	41	54	-1147	237	-289	-35	-75	86	-37	-66	-21	-203	52	127	111	20	33	21	50	165	399	477	405	136	540	932	397	403	561	311	426	688	477	706	621	333	-34	-9			62	896	260	1286	184	67	-36
63	303	155	7	42	-1140	245	-347	-54	-114	97	-20	-55	-19	-286	37	108	160	14	23	14	55	171	346	538	330	140	536	898	362	389	539	281	440	636	470	753	505	313	10	-30			63	942	268	1324	173	51	-45
64	305	163	47	18	-1155	185	-342	-65	-115	81	-34	-49	-7	-270	30	120	132	5	15	10	38	103	316	495	339	96	569	958	327	379	589	260	415	611	506	732	452	324	-22	-24			64	830	259	1373	167	59	-60
65	269	134	31	51	-1170	101	-374	-58	-179	115	-42	-54	-46	-324	28	145	64	-1	-5	14	37	142	307	456	374	121	465	917	326	369	518	263	381	606	412	607	460	251	-35	-16			65	807	342	1315	154	29	-63
66	267	135	41	-3	-1184	163	-406	-62	-151	65	-33	-91	-29	-323	-22	132	102	-3	-5	21	31	79	336	497	321	86	437	940	324	316	486	244	352	621	445	637	408	297	-46	-13			66	860	302	1362	157	6	-46
67	241	133	47	1	-1228	32	-484	-92	-127	73	-71	-85	-22	-334	7	113	65	8	13	17	34	113	339	449	295	64	459	938	263	352	465	294	379	605	452	622	348	281	-59	-34			67	795	248	1329	149	36	-45
68	255	82	30	-19	-1191	49	-454	-73	-146	100	-84	-104	-54	-306	-5	90	52	2	23	3	16	64	341	509	271	27	404	936	238	286	465	216	340	506	409	543	371	272	-73	-47			68	722	250	1356	188	11	-78
69	277	87	25	-13	-1227	93	-511	-52	-160	65	-83	-99	-41	-332	-21	94	59	6	6	15	5	82	320	502	297	37	408	1015	227	266	380	180	328	556	428	586	380	264	-87	-26			69	758	249	1362	127	21	-66
70	253	56	9	-34	-1262	48	-499	-92	-179	78	-85	-106	-45	-345	-35	63	96	3	5	1	4	76	315	426	271	29	438	878	229	249	421	217	352	476	386	532	302	289	-103	-34			70	765	277	1387	154	33	-57
71	258	57	5	-28	-1287	-40	-545	-74	-230	80	-122	-121	-45	-368	-29	57	46	-2	10	16	11	82	293	484	265	38	453	857	163	261	397	180	360	433	381	480	315	221	-90	-35			71	734	314	1432	173	8	-66
72	289	85	20	-37	-1281	-70	-551	-83	-225	18	-103	-137	-65	-387	-29	41	59	3	9	7	6	30	292	494	249	16	405	860	164	254	385	209	320	491	338	530	257	222	-85	-45			72	685	245	1396	140	32	-60
73	280	64	18	-70	-1294	-36	-555	-86	-208	30	-136	-104	-51	-394	-54	0	10	12	0	10	-9	49	214	445	195	11	415	895	145	244	326	164	259	419	331	429	178	200	-123	-45			73	718	299	1327	161	15	-58
74	263	100	-20	-82	-1264	-69	-579	-69	-215	5	-136	-134	-36	-392	-48	18	-18	0	-1	1	-1	80	235	402	232	47	345	830	117	227	369	172	192	370	278	397	195	172	-77	-19			74	797	288	1396	184	27	-77
75	250	138	-12	-65	-1295	-80	-622	-83	-231	-13	-131	-128	-62	-384	-44	11	4	-2	14	12	4	34	261	458	245	48	328	851	113	222	307	165	240	326	293	437	220	210	-135	-40			75	728	272	1481	141	10	-83
76	284	50	1	-70	-1319	-128	-582	-88	-202	17	-130	-126	-74	-399	-65	9	15	10	1	-2	-3	67	255	420	218	27	331	892	104	186	315	123	214	305	301	381	240	199	-106	-40			76	745	305	1424	149	1	-77
77	276	70	-15	-63	-1349	-224	-632	-86	-242	36	-146	-157	-67	-437	-49	10	20	-2	-1	8	-15	33	240	389	210	28	326	786	92	158	345	104	228	278	351	404	208	178	-122	-39			77	696	276	1485	162	52	-80
78	282	92	-20	-65	-1331	-203	-648	-80	-205	8	-143	-141	-61	-410	-80	13	-12	11	2	-2	15	43	245	418	207	36	314	840	55	157	265	138	161	278	293	317	157	172	-89	-48			78	710	277	1541	136	37	-90
79	228	61	-13	-100	-1315	-164	-689	-89	-235	13	-148	-153	-74	-413	-69	1	-18	-9	7	18	-11	52	229	408	169	41	330	904	88	151	236	130	197	285	275	335	146	135	-113	-59			79	741	326	1522	145	10	-90
80	250	44	-74	-80	-1345	-205	-702	-88	-234	16	-159	-162	-74	-422	-84	10	0	-7	5	-2	-9	22	237	376	169	53	295	874	63	184	239	128	145	224	274	284	95	169	-107	-59			80	715	282	1626	132	27	-81
81	292	57	-40	-85	-1358	-127	-680	-97	-227	-9	-159	-164	-76	-437	-88	-14	-22	-16	-11	4	-29	96	202	443	153	62	287	903	60	120	252	145	140	202	254	258	110	143	-170	-79			81	696	333	1578	154	42	-84
82	284	15	-20	-113	-1364	-167	-706	-77	-214	9	-131	-153	-59	-441	-83	-26	-44	9	-1	-4	12	51	196	408	171	61	298	821	64	120	186	115	101	179	260	269	80	144	-131	-50			82	707	293	1634	147	3	-83
83	230	49	-27	-80	-1370	-137	-738	-91	-248	1	-169	-153	-65	-439	-87	-19	-14	7	3	4	1	64	229	361	151	51	283	842	22	120	207	130	169	177	229	277	96	156	-177	-46			83	691	370	1633	186	29	-73
84	277	34	-28	-92	-1412	-261	-729	-66	-261	-11	-157	-156	-71	-421	-83	-25	8	0	-2	14	10	48	215	344	131	38	251	790	40	77	177	92	126	146	261	256	45	132	-126	-41			84	616	311	1677	122	55	-80
85	241	17	-25	-92	-1361	-231	-751	-98	-276	-18	-156	-154	-84	-461	-94	10	-7	5	11	7	-36	107	198	344	148	92	283	873	70	121	176	89	128	139	211	232	34	127	-141	-54			85	627	314	1578	117	74	-87
86	251	17	-22	-112	-1353	-254	-734	-92	-241	10	-162	-161	-83	-424	-68	-25	-14	5	8	15	2	101	135	329	133	89	237	837	40	124	184	93	66	156	227	198	52	125	-139	-32			86	662	364	1582	136	46	-96
87	292	36	-59	-106	-1380	-204	-713	-94	-270	32	-162	-144	-72	-460	-84	-54	-4	1	-3	6	-9	32	180	348	98	53	214	785	21	120	153	90	97	125	244	144	1	133	-205	-66			87	631	313	1730	137	99	-91
88	271	28	-68	-125	-1413	-203	-741	-88	-243	-6	-165	-169	-78	-439	-71	-25	-10	13	-13	-6	-7	109	184	360	81	67	193	756	28	113	234	92	82	119	239	169	30	120	-173	-60			88	659	316	1580	159	97	-106
89	245	29	-23	-119	-1373	-268	-784	-97	-209	34	-175	-148	-76	-446	-85	-30	-24	-1	-2	18	-8	91	179	366	125	62	214	738	35	49	140	117	63	129	192	144	23	127	-212	-53			89	643	363	1665	103	95	-85
90	265	26	-38	-102	-1407	-251	-805	-87	-236	19	-161	-191	-78	-474	-78	-54	-35	0	-8	22	-2	64	205	324	102	58	189	754	-29	83	152	72	34	99	211	162	50	115	-172	-59			90	685	366	1695	153	71	-99
91	264	8	-51	-104	-1350	-283	-777	-91	-246	31	-173	-177	-89	-468	-75	16	-4	-2	4	21	-4	24	163	368	89	71	197	760	8	61	140	74	32	106	220	147	19	135	-146	-53			91	684	355	1628	132	96	-105
92	300	43	-33	-134	-1364	-312	-763	-90	-245	15	-148	-182	-88	-440	-74	-23	-43	-3	9	22	-5	54	136	402	77	72	169	735	-5	66	147	67	78	90	221	160	-24	107	-163	-53			92	712	357	1696	157	99	-105
93	325	0	-58	-111	-1376	-346	-745	-80	-232	56	-140	-131	-98	-466	-93	-11	-16	-4	12	11	-21	71	178	389	73	82	153	720	-11	65	75	69	52	46	185	120	17	139	-151	-58			93	717	326	1831	155	153	-104
94	341	52	-41	-86	-1332	-313	-779	-67	-214	44	-158	-178	-79	-450	-103	-33	-29	-4	-5	2	-27	55	194	371	110	74	195	727	-2	61	81	65	40	52	198	89	-47	107	-177	-69			94	715	332	1844	162	123	-96
95	384	50	-9	-112	-1351	-292	-766	-92	-211	56	-132	-154	-95	-458	-92	-46	-24	7	4	19	-5	55	162	427	67	114	135	730	-3	46	86	72	71	65	199	106	33	97	-148	-43			95	711	472	1850	181	130	-125
96	322	31	0	-76	-1340	-283	-773	-85	-204	40	-163	-152	-95	-459	-91	-9	-60	5	5	14	-20	101	142	401	69	121	173	710	2	51	123	49	38	61	185	117	0	112	-183	-44			96	734	462	1880	208	153	-97
97	302	81	-40	-118	-1342	-315	-714	-70	-207	37	-156	-168	-93	-467	-101	-76	-39	-2	5	4	-17	136	144	354	64	110	147	765	-25	39	82	33	30	67	186	127	16	105	-156	-44			97	796	432	1971	142	161	-91
98	368	79	-36	-83	-1365	-254	-770	-90	-184	39	-157	-155	-83	-455	-90	-85	-35	-3	14	16	-13	48	135	412	78	141	162	706	-6	33	108	50	-4	76	191	132	2	91	-198	-61			98	752	430	1982	166	126	-96
99	333	91	-49	-88	-1349	-302	-730	-84	-198	73	-140	-155	-87	-454	-107	-47	-40	7	10	26	-28	93	101	414	57	116	128	708	-50	43	66	76	-11	31	159	91	3	94	-167	-86			99	775	451	1936	138	214	-128
100	353	51	-6	-96	-1365	-284	-711	-56	-229	33	-147	-153	-88	-464	-95	-30	-18	-2	0	8	-18	116	168	404	22	110	175	755	-8	23	34	54	-15	34	150	115	-37	94	-161	-63			100	818	492	1915	134	160	-71
101	387	93	-23	-100	-1327	-369	-697	-58	-194	44	-141	-174	-80	-464	-92	-57	-19	2	12	12	-21	97	115	411	66	89	149	753	-21	37	30	33	43	51	191	48	-36	103	-159	-72			101	788	492	1952	191	198	-96
102	415	80	-13	-81	-1274	-307	-717	-89	-208	91	-131	-144	-98	-469	-92	-10	-25	-1	6	13	-17	55	137	417	38	109	121	776	-23	13	48	51	14	46	193	77	-37	73	-141	-67			102	849	544	2017	175	174	-77
103	400	70	13	-89	-1311	-376	-745	-58	-151	91	-133	-131	-89	-466	-91	-61	-36	-1	0	22	-6	71	122	407	31	126	107	717	-15	14	35	41	11	43	151	50	-34	96	-131	-56			103	842	494	1889	141	244	-85
104	364	71	14	-63	-1188	-366	-720	-52	-152	141	-118	-145	-88	-470	-79	-56	-23	-6	-3	16	-19	94	110	425	54	94	166	659	-33	17	37	56	-27	16	168	51	-24	94	-128	-62			104	876	454	1884	200	249	-97
105	399	97	-14	-108	-1253	-375	-647	-47	-184	104	-155	-137	-65	-472	-91	-70	-11	5	4	17	0	70	122	371	25	128	129	724	-39	10	37	63	13	61	172	22	-45	70	-119	-69			105	894	507	2003	185	198	-93
106	391	114	25	-66	-1197	-394	-710	-77	-197	125	-124	-126	-63	-472	-72	-69	-12	0	11	23	-1	142	161	411	21	134	80	698	-10	47	4	72	-29	48	166	20	-19	87	-124	-61			106	883	557	2085	193	205	-99
107	460	105	-1	-60	-1206	-331	-688	-70	-166	121	-115	-158	-72	-444	-75	-52	-15	-4	2	14	-9	143	132	439	14	143	79	708	-32	20	-11	83	-13	33	169	49	0	77	-118	-63			107	936	551	2076	164	258	-100
108	419	120	29	-77	-1172	-331	-706	-61	-144	153	-108	-131	-70	-449	-77	-59	18	3	13	21	2	110	149	442	12	147	81	680	-68	27	9	58	-5	18	156	10	-20	114	-123	-56			108	953	507	1956	196	274	-88
109	435	132	6	-95	-1154	-304	-651	-54	-142	149	-125	-113	-81	-444	-84	-55	5	3	18	34	-8	85	124	473	16	167	74	670	-50	17	-40	44	-43	44	147	18	-30	93	-72	-65			109	931	596	2131	199	224	-66
110	472	171	12	-65	-1122	-304	-652	-49	-197	165	-108	-140	-83	-438	-90	-60	29	9	6	29	1	187	121	504	19	164	118	712	-68	10	-13	56	-14	28	115	-39	-6	75	-114	-73			110	1014	602	2084	206	257	-44
111	438	127	46	-12	-1038	-293	-638	-40	-147	208	-69	-128	-68	-446	-91	-70	-16	7	20	28	-3	168	141	504	44	165	71	680	-42	29	-5	33	-30	22	163	-40	-15	91	-103	-40			111	904	609	2141	212	258	-83
112	483	132	40	-85	-1069	-260	-625	-36	-121	210	-109	-92	-63	-450	-92	-38	12	6	20	42	-6	114	112	449	15	185	85	609	-58	36	-5	29	-61	24	149	-25	-40	90	-109	-62			112	968	649	2151	210	261	-73
113	470	159	28	-60	-1048	-333	-628	-28	-133	197	-89	-81	-72	-441	-71	1	6	14	11	24	1	150	120	439	-9	129	112	734	-58	13	-17	66	-30	24	184	-1	-36	81	-126	-57			113	957	652	2070	217	325	-65
114	504	159	55	-39	-1025	-289	-635	-20	-86	262	-71	-85	-74	-444	-77	-37	9	4	13	43	2	167	124	432	12	163	61	727	-24	10	-11	65	-83	22	148	10	-2	81	-106	-47			114	973	678	2214	218	321	-84
115	517	197	98	9	-1041	-279	-595	-15	-104	291	-70	-107	-65	-441	-61	3	20	-3	14	48	-7	113	128	494	-5	140	42	738	-49	43	-19	44	-33	19	162	22	-46	71	-68	-33			115	949	714	2204	229	316	-77
116	491	138	62	-24	-916	-291	-573	-37	-85	282	-63	-111	-71	-434	-57	1	9	0	4	29	12	163	104	521	11	186	69	697	-68	19	-16	66	-24	-11	157	4	-9	73	-123	-65			116	990	701	2269	219	311	-75
117	522	150	98	-29	-897	-283	-560	14	-78	300	-93	-92	-61	-457	-38	28	0	2	16	46	25	164	143	461	-14	179	78	708	-40	18	-10	17	-79	1	160	-54	-9	111	-85	-59			117	948	616	2174	237	354	-66
118	533	170	117	-1	-926	-277	-559	-6	-70	380	-48	-68	-53	-444	-51	-20	-2	2	15	54	-2	86	134	532	16	120	41	674	-78	23	-21	63	-58	-6	149	-9	-42	86	-81	-68			118	988	715	2293	282	334	-58
119	512	177	86	23	-917	-301	-532	-10	-17	369	-34	-87	-72	-406	-54	0	-7	7	12	40	5	149	135	558	-10	142	52	603	-77	32	-60	26	-27	22	128	-62	-25	87	-23	-68			119	1011	687	2222	271	381	-53
Max (count)	1032	1873	671	1126	2390	2278	2233	509	1049	986	1275	856	1521	1690	1612	929	1328	299	374	459	1390	1652	701	1250	833	653	989	1201	1347	728	1039	573	1330	994	709	1469	957	1199	1319	435			Max (count)	1173	715	2293	1440	1165	859
[truncated: 128 more columns]

## Sheet: Ext. Data 7b (GFP tag
50 μg/ml chitin	SlPLL2WT																																SlPLL23A
Time (min)	WT_1	WT_2	WT_3	WT_4	WT_5	WT_6	WT_7	WT_8	WT_9	WT_10	WT_11	WT_12	WT_13	WT_14	WT_15	WT_16	WT_17	WT_18	WT_19	WT_20	WT_21	WT_22	WT_23	WT_24	WT_25	WT_26	WT_27	WT_28	WT_29	WT_30		Time (min)	A_1	A_2	A_3	A_4	A_5	A_6	A_7	A_8	A_9	A_10	A_11	A_12	A_13	A_14	A_15	A_16	A_17
0	87	31	32	0	0	25	113	267	141	7	41	386	0	97	0	82	11	0	10	0	22	0	65	0	98	8	5	16	3	10		0	0	0	497	0	0	17	0	0	60	15	0	0	18	103	40	0	5
1	83	0	0	9	3	0	0	76	0	0	0	167	1	289	71	0	13	2	0	10	25	26	0	1	22	18	0	17	8	0		1	122	22	420	24	37	0	9	9	17	0	19	3	0	51	0	9	13
2	0	117	30	47	18	49	103	0	177	52	34	0	19	45	156	62	0	56	27	15	0	13	28	13	0	0	7	0	0	3		2	595	296	258	99	62	65	86	387	0	11	23	44	16	0	77	13	0
3	43	378	106	144	203	293	567	200	599	223	211	76	28	0	93	92	85	53	194	9	26	65	33	19	36	11	10	36	26	54		3	1220	628	156	154	185	233	278	1153	72	257	170	409	166	235	211	56	147
4	491	660	238	350	550	751	1118	482	1446	536	488	463	129	198	218	204	219	192	435	42	54	107	115	30	49	18	38	61	58	53		4	1671	1061	202	296	278	707	618	2183	144	719	427	921	462	712	536	219	436
5	951	983	480	641	934	1065	1986	864	2021	1006	935	756	277	426	458	297	381	426	689	106	95	226	259	65	127	34	56	98	100	130		5	2291	1643	141	425	398	1372	880	3114	315	1395	768	1606	883	1366	955	414	800
6	1360	1260	656	779	1354	1402	2774	1268	2601	1487	1150	1365	508	630	684	551	609	724	942	158	170	306	411	76	284	67	138	187	219	199		6	2670	1954	0	530	438	2173	1328	3753	439	1961	1179	2231	1339	2035	1279	687	1238
7	1715	1488	784	1133	1788	1624	3128	1631	3035	1817	1424	2080	850	856	961	796	929	1092	996	198	281	470	620	129	410	118	201	217	282	269		7	3106	2258	36	578	605	2940	1641	4103	617	2414	1511	2784	1861	2589	1550	831	1532
8	2165	1543	925	1242	2025	1801	3465	1793	3403	2031	1661	2382	1236	1178	1397	996	1128	1418	1029	297	397	607	826	173	513	149	250	260	370	406		8	3513	2645	22	641	622	3425	1975	4380	740	2735	1804	3178	2138	2890	1819	911	1833
9	2444	1737	1061	1341	2297	1984	3923	1842	3575	2311	1832	2681	1715	1224	1464	1198	1402	1723	1080	348	525	712	990	215	687	250	369	289	503	478		9	3590	2931	291	711	750	3856	2150	4347	903	3017	2091	3351	2650	3230	1994	1040	1999
10	2658	1850	1108	1564	2379	2064	3933	1988	3736	2437	1958	2971	2186	1378	1656	1379	1605	1956	1110	363	578	831	1126	262	834	286	392	334	596	571		10	3673	3043	203	755	737	4179	2277	4464	895	3142	2142	3604	2708	3477	2066	1087	2244
11	2756	1971	1219	1591	2613	2169	4197	1969	3724	2570	2007	3153	2778	1654	1816	1744	1765	2157	1097	407	708	905	1190	295	1013	311	492	353	610	667		11	3932	3089	398	727	774	4379	2485	4460	917	3356	2324	3738	2902	3722	2085	1102	2325
12	2920	1982	1161	1637	2658	2190	4338	2057	3697	2742	2026	3160	3218	1585	2007	1842	1954	2096	983	427	836	994	1225	331	1019	343	493	403	613	752		12	3943	3398	586	697	763	4597	2640	4161	1020	3304	2402	3749	2931	3840	2309	1124	2515
13	2974	1973	1267	1816	2790	2179	4299	2092	3829	2810	2154	3217	3614	1766	1975	1826	2063	2344	940	454	877	963	1201	355	1045	414	451	420	697	747		13	3879	3290	709	746	786	4610	2845	4225	1014	3362	2520	3821	3033	3934	2303	1143	2704
14	2983	1982	1285	1858	2841	2183	4303	2201	3660	2710	2247	3047	3765	1837	2278	1962	2199	2363	945	435	849	1015	1195	389	1121	426	467	444	737	797		14	3894	3439	906	814	856	4499	2781	4119	1133	3261	2364	3878	3146	4114	2348	1194	2734
15	3168	2127	1255	1884	2931	2191	4311	2193	3758	2847	2098	3218	3965	1830	2429	1982	2304	2419	945	437	927	996	1147	382	1235	448	440	386	680	841		15	3973	3339	927	736	799	4660	2956	4012	1039	3366	2390	3821	3174	4156	2400	1227	2894
16	3131	1960	1319	1818	2886	1973	4300	2244	3552	2865	2066	3203	4381	1996	2195	2008	2164	2321	919	472	925	953	1104	419	1264	511	436	414	650	863		16	3810	3258	869	753	798	4751	2985	4067	1086	3257	2365	3878	3104	4262	2507	1238	2875
17	3144	2021	1268	1806	2974	1957	4276	2382	3681	2768	2072	3112	4369	1734	2275	1991	2292	2392	838	442	935	953	1006	442	1078	497	454	390	743	810		17	3715	3196	942	780	734	4623	3113	3886	1072	3138	2301	3900	3272	4209	2360	1289	2926
18	3019	1921	1270	1809	2835	2000	4191	2431	3484	2780	2001	3091	4369	1754	2367	1967	2130	2258	850	420	899	875	939	425	1101	476	426	398	790	796		18	3661	3144	942	730	697	4663	3052	3642	1054	3165	2360	3714	3362	4336	2343	1185	2977
19	3018	1968	1235	1870	2856	1993	4085	2222	3359	2649	1794	2850	4280	1932	2316	2046	2210	2267	732	413	886	900	932	471	1121	540	438	342	737	822		19	3577	2982	1033	671	708	4528	2959	3576	937	3114	2332	3713	3329	4194	2465	1315	2924
20	2904	1856	1211	1757	2862	1865	4093	2318	3217	2590	1709	2891	4383	2020	2428	1959	2122	2208	787	487	935	830	850	431	1102	535	398	360	689	832		20	3328	3022	1023	624	718	4549	2938	3505	921	3133	2152	3501	3316	4205	2339	1276	2827
21	2837	1869	1139	1732	2943	1771	3855	2236	3185	2612	1788	2593	4268	1849	2407	1859	2060	2338	727	410	887	760	806	438	1050	500	405	376	788	812		21	3279	2760	1019	547	696	4315	2850	3335	899	3028	2034	3523	3241	4068	2307	1260	2742
22	2688	1683	1076	1657	2759	1744	3704	2166	2875	2609	1520	2521	4103	1895	2257	1831	1980	2176	674	419	882	788	775	390	1000	540	410	373	774	776		22	3123	2741	1101	557	688	4182	2698	3221	927	2965	2053	3276	3088	3979	2248	1270	2778
23	2723	1705	1142	1537	2651	1596	3829	2125	2830	2388	1519	2385	4014	1822	2310	1821	1999	2039	640	377	858	725	689	461	946	506	407	328	759	852		23	2984	2579	1071	578	659	3966	2588	3112	836	2748	2008	3204	3118	3850	2140	1266	2623
24	2555	1661	1064	1550	2650	1614	3577	1982	2562	2293	1403	2494	3968	1975	2192	1667	1889	2003	660	345	882	772	712	471	911	555	363	317	831	778		24	2944	2424	1105	505	588	3817	2473	3010	819	2729	1870	3219	3002	3726	2079	1313	2608
25	2368	1571	1006	1429	2540	1432	3570	2087	2554	2157	1328	2223	3722	1859	2197	1675	1830	2108	594	345	804	705	658	411	922	536	362	305	751	772		25	2622	2294	1150	474	574	3672	2359	2638	752	2655	1827	2965	2949	3601	2043	1276	2343
26	2262	1605	1057	1384	2479	1392	3553	1920	2355	2117	1180	1887	3702	1882	2161	1580	1773	1940	628	323	815	692	665	457	783	532	327	300	691	784		26	2578	2391	1036	461	533	3631	2352	2525	731	2609	1869	2906	2775	3530	2039	1265	2314
27	2147	1490	959	1297	2373	1309	3355	2092	2279	2056	1125	1845	3610	1845	2034	1596	1657	1871	625	311	819	682	645	423	771	522	333	309	805	744		27	2464	2151	1126	470	531	3320	2145	2488	694	2554	1718	2804	2727	3232	1861	1301	2215
28	2021	1466	903	1196	2311	1187	3128	1884	2229	1864	1058	1849	3537	1886	2276	1556	1736	1836	590	316	769	615	573	434	785	479	347	317	760	690		28	2196	2085	1151	379	492	3216	1997	2255	704	2325	1646	2739	2647	3204	1754	1193	2223
29	1843	1495	898	1157	2204	1138	3042	1801	2016	1783	1001	1697	3438	1983	1978	1375	1647	1823	546	292	736	615	547	387	709	545	332	324	764	733		29	2003	2037	1161	406	399	2961	1938	2169	680	2375	1623	2704	2555	3028	1645	1231	2114
30	1738	1432	966	1126	2168	1120	3028	1850	1825	1734	926	1618	3342	2059	1909	1466	1624	1760	594	274	650	536	590	422	646	524	323	283	804	687		30	1966	1851	1293	361	439	2885	1938	2064	630	2362	1660	2538	2451	2913	1508	1170	1984
31	1656	1329	884	1012	2060	1024	2749	1757	1824	1596	928	1549	3330	2121	2022	1418	1526	1741	573	252	703	493	554	417	686	511	331	281	882	631		31	1721	1720	1196	336	416	2826	1742	1889	597	2099	1472	2475	2357	2716	1490	1156	1878
32	1484	1270	823	955	1990	985	2756	1657	1671	1624	813	1458	3076	1896	1880	1361	1532	1728	565	267	665	554	544	434	605	458	355	306	799	713		32	1774	1557	1076	295	385	2708	1708	1831	576	2142	1487	2263	2281	2488	1481	1058	1866
33	1460	1216	798	955	1861	940	2713	1657	1606	1438	837	1361	3097	1756	1938	1231	1546	1601	513	209	679	512	521	385	624	478	307	293	891	683		33	1499	1489	1125	312	424	2524	1584	1724	545	2066	1438	2308	2096	2306	1364	1115	1743
34	1312	1163	776	787	1792	928	2551	1550	1499	1355	752	1206	2892	1968	1735	1264	1555	1665	516	180	586	477	503	452	595	493	322	290	832	633		34	1503	1464	1155	306	396	2397	1444	1605	545	2006	1281	2158	2033	2151	1379	1035	1693
35	1182	1132	708	814	1764	861	2568	1395	1438	1315	690	1297	2885	1997	1913	1288	1479	1624	517	183	628	505	469	365	476	412	334	310	857	693		35	1388	1287	1083	284	392	2213	1413	1404	495	1980	1330	2005	2005	2074	1425	968	1648
36	1125	1167	655	825	1668	770	2329	1443	1251	1274	695	1164	2886	1879	1812	1154	1446	1559	540	207	632	410	522	404	549	428	275	291	797	656		36	1208	1193	1090	292	300	2096	1249	1373	473	1880	1272	1905	1976	1802	1296	958	1513
37	977	1092	677	706	1512	801	2254	1303	1145	1136	573	1122	2729	1954	1817	1119	1319	1498	601	181	625	432	489	381	487	430	340	259	902	640		37	1152	1117	1176	263	346	1936	1153	1210	443	1869	1174	1778	1925	1799	1226	963	1423
38	907	1042	578	660	1470	761	2179	1245	1001	1112	520	1077	2546	1920	1609	1148	1349	1569	556	167	597	417	438	329	448	422	306	248	897	654		38	1108	1091	1255	279	332	1889	1206	1221	447	1822	1139	1805	1857	1573	1122	968	1396
39	790	994	598	656	1519	652	2026	1220	965	1063	482	1054	2626	1802	1745	995	1278	1561	565	159	547	407	458	342	490	419	295	278	863	628		39	1076	959	1107	229	340	1808	1143	1139	414	1792	1170	1661	1689	1471	1116	887	1310
40	772	912	558	626	1379	644	2068	1144	883	1010	485	1005	2426	1844	1578	1002	1300	1378	516	102	551	403	457	361	497	425	255	326	917	650		40	933	905	1382	175	337	1581	1052	973	353	1702	1136	1530	1637	1434	1017	880	1219
41	613	887	560	564	1295	656	1817	1044	851	935	415	975	2278	1782	1567	1035	1382	1443	508	124	534	393	470	372	485	458	319	269	936	614		41	852	814	1280	199	325	1571	1072	953	333	1482	1017	1520	1612	1325	1046	872	1146
42	517	820	503	557	1311	621	1693	1021	666	842	360	722	2176	1741	1424	1005	1122	1308	524	89	517	401	394	343	472	448	252	312	946	621		42	775	742	984	196	249	1419	901	940	348	1594	1026	1412	1484	1281	994	773	1133
43	493	848	517	512	1158	644	1526	921	698	847	354	811	2152	1754	1358	946	1129	1262	518	57	537	371	412	315	436	448	231	298	921	601		43	745	777	913	151	290	1332	924	767	301	1501	945	1308	1448	1137	905	742	1060
44	446	680	481	523	1064	575	1515	974	598	845	388	756	1982	1768	1302	917	1161	1229	510	64	533	375	406	358	413	446	277	322	938	573		44	642	654	1110	148	251	1170	804	788	290	1341	914	1155	1323	1014	912	793	990
45	370	709	415	481	996	584	1423	802	557	703	358	838	1931	1791	1348	921	1054	1209	501	57	482	352	422	271	425	433	249	327	974	615		45	653	568	1047	133	237	1127	849	723	254	1308	890	1097	1337	959	922	781	906
46	281	692	329	501	1038	611	1329	804	506	641	269	680	1939	1737	1348	896	1112	1106	522	49	520	342	412	303	383	405	234	296	961	609		46	608	592	945	117	207	1102	837	698	299	1239	865	1042	1263	876	894	702	866
47	277	660	353	404	985	576	1279	778	367	648	304	724	1844	1751	1203	736	920	1158	448	31	495	356	384	345	411	428	208	309	984	572		47	608	500	1040	138	204	950	741	628	230	1217	853	928	1192	809	884	709	866
48	125	667	341	432	951	517	1195	781	346	583	294	668	1901	1646	1195	692	967	1118	483	41	461	324	436	306	386	366	241	309	947	586		48	535	466	1025	113	244	930	757	622	226	1212	833	834	1083	768	735	648	806
49	86	599	325	342	904	596	1038	638	407	607	237	500	1812	1686	1173	722	932	1070	461	-2	434	299	389	291	337	386	219	265	1004	553		49	509	457	903	118	250	828	687	593	194	1127	802	790	1082	726	761	710	720
50	173	522	318	406	856	504	944	630	311	503	222	512	1662	1712	1077	605	788	1024	465	6	459	336	428	315	388	419	218	311	954	557		50	454	399	832	137	204	811	702	500	196	978	779	796	1018	658	690	611	712
51	89	564	322	341	776	537	989	614	231	643	205	567	1599	1704	984	588	844	862	424	18	432	295	461	304	356	389	205	296	1026	544		51	414	449	864	126	224	753	641	500	209	1064	710	676	1015	630	697	595	731
52	30	555	290	338	748	463	892	580	164	481	217	434	1545	1529	886	553	778	932	436	-2	415	298	399	313	387	358	153	292	938	563		52	353	322	855	80	216	688	595	434	147	1016	716	722	955	602	659	595	620
53	27	454	261	322	694	484	820	547	155	506	205	392	1534	1525	940	537	729	933	396	1	361	258	429	298	375	366	128	280	924	562		53	351	264	815	91	208	652	572	444	131	978	736	623	905	628	647	579	656
54	18	475	258	327	638	458	712	502	63	492	176	265	1546	1551	829	480	684	838	467	-12	363	280	422	277	378	335	135	232	935	519		54	370	254	767	95	179	621	579	424	127	955	678	594	848	508	637	606	575
55	-65	426	195	311	716	456	691	454	116	410	168	305	1419	1608	740	431	639	857	414	-8	398	252	406	247	324	351	121	260	921	522		55	320	258	756	112	188	596	628	382	141	979	650	461	797	491	578	591	543
56	-48	483	181	262	610	400	604	446	97	390	144	190	1432	1494	873	416	553	867	394	-13	399	261	325	259	341	373	143	322	903	457		56	303	192	718	108	231	551	530	343	102	873	635	526	822	417	651	576	568
57	-79	395	197	240	626	380	568	357	31	383	88	176	1369	1521	588	456	578	795	391	-6	378	290	384	269	400	365	157	262	968	468		57	218	252	654	66	191	508	530	414	62	881	640	431	710	376	559	512	576
58	-128	354	189	266	552	400	558	244	46	358	98	5	1354	1491	591	418	593	764	440	-14	378	236	402	287	386	333	86	256	886	496		58	276	203	713	66	134	402	532	292	118	809	653	362	709	344	511	472	496
59	-154	419	201	258	490	425	441	270	-8	336	108	81	1221	1341	567	391	588	635	383	-14	362	263	389	294	368	341	92	278	869	407		59	253	160	653	82	183	433	498	333	97	683	587	364	675	265	530	510	477
60	-201	363	164	280	513	396	450	241	-85	370	102	-69	1251	1317	557	379	477	727	426	-10	355	228	364	253	322	373	87	261	846	409		60	228	195	609	56	162	399	485	297	75	771	569	266	632	323	505	481	432
61	-145	310	116	216	444	380	416	182	-112	363	34	-40	1213	1382	448	399	445	666	446	-9	350	260	366	261	334	324	96	265	841	438		61	178	140	690	70	167	377	486	263	82	712	566	293	667	184	526	481	441
62	-266	281	147	199	489	398	391	201	-54	293	61	-48	1135	1369	479	268	440	539	408	-15	321	257	386	280	358	308	85	299	866	415		62	237	162	537	43	163	283	468	239	74	667	622	255	572	227	450	463	422
63	-192	299	109	236	414	405	289	188	-161	267	24	-158	1114	1401	471	191	363	605	356	-15	340	252	337	282	337	338	69	305	849	387		63	200	95	530	67	162	317	475	263	68	674	538	242	545	148	417	439	444
64	-216	260	114	246	388	350	311	63	-138	329	17	-172	1043	1373	478	232	347	629	375	-22	361	186	364	243	329	267	62	250	852	371		64	182	101	436	80	164	278	353	236	73	613	544	214	481	141	406	422	376
65	-220	301	72	190	428	338	272	59	-154	241	-35	-294	1118	1363	358	263	339	535	409	-25	337	218	355	286	310	307	50	248	810	382		65	182	115	461	60	164	280	404	210	31	599	543	193	526	103	396	373	400
66	-277	244	86	207	335	316	219	77	-161	266	-24	-272	991	1331	258	166	275	448	337	-11	334	178	349	254	301	282	42	232	838	317		66	144	96	325	38	198	265	392	139	19	576	485	164	478	97	390	379	371
67	-268	199	71	175	360	313	176	64	-195	252	-21	-287	971	1201	149	194	313	454	368	-19	337	190	371	272	320	258	28	215	760	357		67	165	60	207	79	196	217	366	156	23	593	561	131	433	66	412	397	371
68	-291	178	58	190	266	308	197	12	-201	185	-47	-425	1007	1364	180	167	326	414	347	-18	355	192	401	244	308	301	-3	206	767	303		68	161	91	221	55	151	218	393	160	35	518	449	154	396	49	383	330	322
69	-326	175	80	176	261	318	131	-12	-204	231	-72	-419	969	1151	156	139	292	393	378	-10	325	181	337	264	339	291	23	258	735	343		69	133	66	18	26	157	169	341	114	27	558	501	101	311	37	398	364	345
70	-318	179	43	157	245	283	140	-8	-270	227	-59	-457	933	1180	167	84	275	417	374	-19	337	183	320	234	287	261	6	211	749	290		70	138	89	230	70	204	157	344	96	10	527	452	78	315	31	334	366	325
71	-325	107	48	185	275	274	107	-95	-253	159	-43	-531	935	1151	51	85	256	325	352	-19	316	180	312	239	322	267	-12	214	679	278		71	139	54	115	43	140	180	318	138	8	440	407	52	280	3	386	368	300
72	-316	179	60	96	177	283	98	-68	-266	204	-73	-435	850	1143	165	67	134	437	375	-21	311	197	284	261	307	232	-30	233	641	284		72	60	64	8	54	193	143	296	80	31	465	429	72	274	-3	322	313	282
73	-381	96	62	181	249	271	81	-141	-284	184	-64	-669	917	1108	105	43	172	346	347	-28	322	171	313	251	311	237	-3	203	628	249		73	84	12	-117	37	153	145	298	28	-5	437	431	49	275	-7	336	287	273
74	-338	104	21	106	166	316	106	-69	-283	186	-87	-718	829	1169	-42	-43	149	299	342	-30	329	174	338	207	326	254	-17	221	593	260		74	77	-6	-13	72	157	133	325	39	-10	461	433	9	227	-60	304	302	251
75	-346	106	57	132	144	280	78	-121	-282	145	-116	-690	784	1087	-64	-52	129	372	356	-29	322	179	368	220	285	277	-15	229	614	271		75	83	60	32	37	137	113	239	18	-21	418	416	21	222	-48	295	310	253
76	-371	110	55	115	115	246	20	-184	-311	192	-94	-596	814	911	-162	-50	78	379	350	-34	273	142	285	252	302	232	-45	209	618	264		76	58	-19	-32	64	177	76	267	55	-8	429	406	-18	202	-27	304	296	271
77	-397	86	8	132	141	279	60	-147	-279	144	-90	-780	821	953	-200	-61	9	242	334	-26	276	167	320	232	278	229	-33	201	567	228		77	56	-9	30	63	123	108	233	24	-46	402	413	17	202	-72	336	287	252
78	-394	80	-10	115	79	229	21	-175	-302	145	-124	-749	744	882	-249	-128	69	258	300	-29	291	135	274	221	266	262	-36	206	583	251		78	104	43	-57	52	106	37	212	33	-22	380	379	7	149	-44	296	304	207
79	-378	61	42	116	94	262	-20	-205	-371	135	-102	-754	745	919	-259	-77	20	288	333	-38	233	134	291	168	261	211	-47	194	561	234		79	74	7	-17	40	134	20	249	47	-33	391	385	-33	140	-60	299	280	206
80	-379	74	15	70	129	248	49	-185	-318	149	-100	-819	771	946	-218	-138	8	222	325	-34	283	123	277	186	293	202	-39	194	549	233		80	68	26	-128	13	154	70	227	17	-10	359	394	-36	125	-73	259	262	217
81	-367	86	4	78	101	302	-47	-149	-362	143	-80	-845	693	825	-198	-99	-56	288	347	-34	255	169	287	196	292	201	-42	174	544	228		81	65	12	-97	60	175	27	203	1	-33	325	424	-46	117	-90	276	251	232
82	-389	80	31	97	79	263	5	-153	-343	166	-145	-938	662	763	-390	-196	-55	186	359	-37	259	88	261	194	282	211	-33	154	494	244		82	34	-4	1	57	168	29	210	-46	-9	331	388	-15	115	-88	294	255	195
83	-414	53	-11	93	68	299	5	-229	-335	157	-120	-991	648	930	-539	-173	-27	191	360	-36	234	102	270	205	279	206	-42	196	518	167		83	57	17	-74	50	172	7	201	19	-56	384	355	-55	134	-70	271	323	212
84	-382	86	2	89	60	266	-6	-141	-287	153	-95	-937	701	830	-441	-154	48	156	359	-45	238	122	251	196	249	209	-55	183	442	198		84	24	9	-3	35	149	-20	206	-56	-40	327	397	-64	125	-97	294	247	162
85	-411	82	-1	95	65	246	42	-197	-341	165	-105	-892	612	817	-404	-259	-100	139	348	-37	245	142	296	196	243	214	-49	178	516	159		85	48	45	0	53	155	-22	188	-20	-22	336	366	-44	110	-101	274	241	180
86	-366	59	-15	78	77	292	58	-197	-308	136	-108	-953	668	639	-581	-244	-97	135	325	-40	250	120	271	175	231	225	-59	151	513	201		86	43	59	-71	68	178	-8	212	-15	-31	334	337	-54	112	-113	245	254	174
87	-415	49	-27	98	56	294	54	-160	-301	114	-90	-912	581	755	-381	-236	-157	76	340	-40	252	119	307	186	248	204	-64	157	488	204		87	14	42	-112	54	159	-14	200	25	-40	342	368	-69	78	-89	267	263	168
88	-393	106	-21	79	35	287	-32	-190	-360	137	-115	-931	654	767	-656	-246	-107	113	336	-32	223	125	279	171	251	200	-46	169	483	199		88	57	85	-81	66	154	-33	147	-13	-36	286	342	-54	114	-56	247	216	188
89	-420	52	-13	81	31	295	-11	-175	-338	168	-152	-1028	565	652	-527	-281	-87	50	391	-42	238	96	274	146	258	181	-64	157	453	188		89	4	55	-57	57	182	-16	184	-16	-10	346	448	-43	103	-105	284	280	160
90	-421	43	32	97	45	274	35	-147	-301	128	-110	-1048	560	625	-586	-349	-130	-1	402	-40	216	102	257	183	255	191	-57	152	466	231		90	69	39	-156	57	192	-45	191	-31	-30	314	349	-71	76	-92	247	252	193
91	-404	70	3	87	69	262	16	-218	-304	171	-81	-1075	613	717	-689	-297	-155	38	379	-43	219	68	280	196	206	214	-51	163	481	167		91	31	97	5	62	149	-37	164	16	-1	317	330	-76	119	-106	258	207	149
92	-381	58	6	96	57	281	-7	-185	-372	185	-106	-1081	493	665	-741	-322	-165	33	365	-32	232	79	312	155	243	198	-60	169	380	182		92	-7	85	3	68	175	-63	190	15	-29	328	399	-71	90	-99	262	255	194
93	-396	56	-3	103	67	242	-6	-185	-353	201	-64	-1114	508	623	-714	-337	-197	8	364	-46	197	78	279	165	228	198	-58	146	396	166		93	26	101	-123	60	171	-75	139	-24	-6	320	430	-58	99	-118	275	256	138
94	-389	61	27	75	66	257	107	-140	-308	183	-113	-1033	510	618	-658	-355	-158	7	370	-45	214	106	299	177	251	190	-62	138	417	180		94	44	113	-31	69	195	-60	149	7	-11	302	381	-50	84	-129	227	202	180
95	-374	17	13	92	54	257	38	-205	-293	229	-84	-1162	522	605	-899	-360	-224	22	375	-43	237	95	292	179	244	159	-58	170	409	175		95	68	109	-231	68	177	-32	163	-36	-36	334	386	-76	101	-100	235	274	178
96	-371	73	-5	122	59	261	-26	-183	-305	211	-110	-1144	511	545	-828	-352	-227	3	409	-38	193	87	250	165	232	184	-63	174	415	164		96	49	89	64	77	205	-40	161	-25	8	327	367	-26	100	-83	256	220	129
97	-377	43	11	102	73	256	47	-154	-291	216	-79	-1154	544	476	-863	-387	-249	-29	378	-45	200	86	306	174	232	180	-49	190	430	148		97	38	96	-66	102	203	-53	174	-28	8	304	369	-36	119	-127	229	237	131
98	-400	95	34	95	109	224	80	-152	-343	217	-99	-1191	473	463	-874	-334	-210	-31	385	-43	207	117	298	135	216	191	-60	164	426	141		98	32	129	-58	106	152	-55	162	-55	5	320	396	-45	84	-106	252	271	128
99	-379	115	-5	102	99	229	112	-101	-313	216	-59	-1191	452	556	-840	-409	-269	-34	434	-49	243	93	293	185	258	190	-69	158	340	146		99	67	140	-60	82	235	-68	208	13	17	289	430	-46	84	-109	239	243	146
100	-374	128	17	106	65	225	119	-85	-271	220	-30	-1184	407	545	-933	-367	-235	-81	410	-47	214	100	327	175	202	213	-66	183	384	99		100	61	130	-179	90	200	-37	99	-25	15	307	389	-86	66	-93	305	251	185
101	-375	123	11	126	105	256	175	-136	-289	225	-14	-1242	479	482	-898	-392	-230	-73	430	-50	231	99	280	146	215	201	-64	168	373	128		101	89	146	-132	86	216	-81	157	14	-1	329	469	-50	83	-109	258	270	190
102	-345	132	16	118	76	277	112	-159	-302	255	-60	-1248	459	409	-1034	-412	-264	-25	418	-41	223	105	278	150	254	188	-59	170	367	159		102	103	167	-108	125	216	-40	173	33	35	305	417	-13	85	-106	304	234	150
103	-371	129	3	110	111	256	125	-61	-276	290	-40	-1249	422	431	-949	-412	-280	-92	425	-45	207	130	299	140	224	190	-54	193	332	150		103	100	136	-225	104	224	-56	177	27	-15	314	390	-22	94	-124	262	238	172
104	-345	138	51	90	74	255	139	-107	-263	289	-31	-1282	405	402	-961	-448	-295	-139	417	-42	228	93	294	169	220	192	-63	196	405	94		104	122	168	-139	95	240	-71	200	21	53	321	426	-27	71	-130	238	254	218
105	-371	151	45	142	145	267	160	-72	-294	337	-28	-1278	418	360	-1000	-422	-328	-69	442	-49	259	86	279	163	220	209	-60	205	369	129		105	114	240	-94	133	264	-41	136	31	12	343	429	-33	69	-58	263	192	174
106	-327	195	50	179	118	263	154	-38	-234	285	7	-1315	418	389	-1108	-413	-307	-112	426	-39	222	113	337	193	216	164	-60	200	380	150		106	63	219	-204	148	235	-64	147	17	24	265	453	-38	101	-73	280	258	151
107	-363	201	89	146	152	258	144	-6	-233	292	36	-1254	437	248	-1105	-417	-317	-102	463	-42	203	96	283	169	256	201	-61	169	308	104		107	111	182	-181	137	215	-52	162	38	88	338	458	-36	96	-110	291	254	189
108	-371	252	55	135	133	271	246	-57	-247	354	-6	-1321	409	358	-1190	-505	-314	-89	396	-43	239	113	322	173	235	161	-61	205	340	130		108	134	153	-96	123	250	-45	164	67	23	328	454	-37	85	-72	236	267	166
109	-336	259	60	109	129	268	216	-35	-208	346	31	-1340	409	114	-1164	-514	-358	-97	437	-34	223	128	277	161	248	218	-62	191	342	129		109	116	179	-228	123	254	-23	170	79	54	295	434	-24	101	-81	241	238	209
110	-290	256	67	140	156	259	316	-4	-200	395	-7	-1274	409	185	-1073	-475	-324	-127	479	-49	225	115	329	159	237	177	-69	179	360	152		110	155	251	-180	146	283	-63	206	54	48	399	488	-21	122	-92	307	239	158
111	-322	285	85	155	190	311	254	36	-156	422	32	-1279	408	161	-1135	-497	-318	-109	509	-47	211	103	306	157	262	196	-56	176	370	113		111	160	229	-155	168	273	-43	219	60	80	332	466	-10	88	-70	293	288	202
112	-326	281	51	160	169	257	315	45	-149	419	64	-1323	397	175	-1217	-473	-364	-142	522	-51	291	98	263	160	259	165	-71	197	355	112		112	183	180	-118	140	344	-10	184	108	66	382	519	17	82	-45	303	259	137
113	-296	323	75	153	202	278	342	90	-145	404	82	-1405	398	205	-1373	-495	-369	-155	480	-50	241	125	343	163	251	222	-72	193	365	153		113	180	267	-152	127	272	-37	240	128	65	337	515	-5	66	-50	275	271	219
114	-318	303	121	217	194	258	312	8	-149	482	88	-1379	366	140	-1174	-572	-362	-103	510	-50	214	122	289	167	250	226	-65	214	337	149		114	196	297	-124	106	284	-16	197	56	66	298	531	29	110	-40	328	279	183
115	-299	354	146	187	193	306	286	124	-116	514	91	-1290	380	96	-1176	-553	-375	-154	538	-45	213	92	333	167	249	218	-61	261	352	119		115	215	271	-98	136	291	-16	222	126	113	391	495	-10	110	-19	296	276	202
116	-298	308	102	188	226	333	351	164	-139	527	143	-1404	379	162	-1224	-544	-355	-128	505	-48	270	144	312	148	245	246	-65	230	359	113		116	225	259	-176	147	313	-8	224	149	86	414	499	-2	123	-37	292	263	209
117	-294	325	129	187	229	296	423	201	-137	595	117	-1408	403	115	-1193	-515	-330	-145	516	-45	301	134	344	182	268	202	-63	194	369	130		117	198	315	-164	154	316	-8	215	123	89	416	527	-2	86	-49	335	212	214
118	-268	391	149	219	275	352	428	151	-140	584	161	-1418	421	79	-1191	-524	-379	-117	507	-46	277	114	300	204	230	183	-72	205	317	150		118	206	295	-146	130	296	-5	290	125	117	352	460	44	129	-43	331	261	189
119	-260	413	170	244	301	342	476	265	-77	681	221	-1380	361	120	-1309	-534	-398	-185	502	-50	247	126	306	163	299	187	-62	216	330	148		119	242	332	-166	125	370	-14	191	144	152	426	569	59	141	-71	306	326	184
Max (count)	3168	2127	1319	1884	2974	2191	4338	2431	3829	2865	2247	3218	4383	2121	2429	2046	2304	2419	1110	487	935	1015	1225	471	1264	555	493	444	1026	863		Max (count)	3973	3439	1382	814	856	4751	3113	4464	1133	3366	2520	3900	3362	4336	2507	1315	2977
[truncated: 55 more columns]
