# Supplementary material for: Poltergeist-Like 2 (PLL2)-dependent activation of herbivore defence distinguishes systemin from other immune signalling pathways
Source: Nat Plants. 2025 Jul 4;11(7):1270–81. doi: 10.1038/s41477-025-02040-7 (PMC12283378; doi:10.1038/s41477-025-02040-7)
Supplement: Supplementary file 12 — Statistical source data. [file 41477_2025_2040_MOESM12_ESM.xlsx]

## Sheet: ROS
30nMsys	sys_WT1	sys_WT2	sys_WT3	sys_WT4	sys_WT5	sys_WT6	sys_WT7	sys_WT8	sys_WT9	sys_WT10	sys_WT11	sys_WT12					30nMsys	1sys_pll2	2sys_pll2	3sys_pll2	4sys_pll2	1sys_pll2	2sys_pll2	3sys_pll2	4sys_pll2	1sys_pll2	2sys_pll2	3sys_pll2	4sys_pll2					30nMREF1_WT1	30nMREF1_WT2	30nMREF1_WT3	30nMREF1_WT4	30nMREF1_WT5	30nMREF1_WT6	30nMREF1_WT7	30nMREF1_WT8				30nMREF1_pll2_1	30nMREF1_pll2_2	30nMREF1_pll2_3	30nMREF1_pll2_4	30nMREF1_pll2_5
0	0	0	0	0	0	0	0	0	0	0	0	0					0	0	0	0	0	0	0	0	0	0	0	0	0				0	0	0	0	0	0	0	0	0			0	0	0	0	0	0
1	-53.1111	40.0556	57.1111	-8.05556	350.944	-79.1667	-72.1667	64.8333	131.222	-37.1111	-240.5	-144.611					1	-12.6111	-37.5556	8.11111	-28	7.77778	11.5556	17.3333	-18.4444	-29.6667	33.2778	13.2778	20.2778				1	-19.25	-109.5	-25.2292	-75.9583	-171.806	-122.778	-52.6667	-141.778			1	10.5	-16.0417	-12.6667	-45.4792	-39.5556
2	-55.4444	71.3889	60.4444	9.27778	375.944	-61.5	20.1667	107.5	170.556	-4.77778	-167.5	-37.6111					2	29.0556	-5.22222	42.7778	76	24.7778	61.2222	78.3333	56.5556	22.3333	60.9444	202.944	178.944				2	-23.5	-123.375	-18.8542	-69.7083	-227.639	-173.778	-80	-148.611			2	-4.625	-20.2917	-29.6667	-48.8542	-44.8889
3	171.889	278.389	163.111	89.6111	528.278	23.5	203.167	175.5	287.222	161.556	148.833	321.056					3	211.722	199.778	203.111	409.667	101.778	186.222	303	362.222	180.333	250.278	685.278	576.611				3	-27.875	-135.875	-29.7292	-72.4583	-220.306	-154.944	-77.3333	-162.444			3	-13.625	-12.9167	-44.0417	-54.6042	-45.3889
4	514.556	617.056	347.778	245.278	761.944	269.5	617.167	401.167	556.889	485.556	757.833	810.722					4	483.056	604.778	438.444	826.667	318.444	411.889	674.667	757.889	456	585.944	1287.61	1044.94				4	-33.125	-145.25	-36.8542	-74.5833	-243.972	-163.944	-82.8333	-154.111			4	-4.5	-18.1667	-36.5417	-66.1042	-59.7222
5	1054.56	943.722	520.111	455.611	1094.28	589.833	1145.83	680.167	848.556	894.222	1339.83	1311.39					5	811.722	1140.44	716.444	1231.33	599.778	586.889	1052	1229.22	745	982.278	1830.28	1511.94				5	-32.25	-148.25	-24.3542	-68.7083	-213.472	-169.444	-68.8333	-148.944			5	-8.25	-22.0417	-40.6667	-67.8542	-39.5556
6	1521.22	1217.72	685.778	622.278	1453.94	914.5	1600.5	947.5	1193.56	1277.22	1821.5	1822.06					6	1165.72	1690.44	944.444	1487.33	887.444	786.889	1472	1662.89	1071.67	1379.28	2478.61	1989.28				6	-31.25	-126.25	-17.1042	-68.9583	-207.639	-158.611	-91.5	-151.444			6	-7.375	-22.1667	-22.2917	-61.1042	-44.2222
7	1769.56	1492.72	861.444	774.944	1889.61	1264.83	2159.5	1203.83	1517.56	1706.89	2467.5	2416.72					7	1693.72	2147.78	1192.44	1843.67	1185.44	977.556	1866	2144.22	1430	1700.94	2983.28	2500.94				7	-31.875	-133.25	-20.7292	-69.5833	-202.972	-162.944	-80	-141.111			7	-4.125	-20.2917	-24.1667	-62.1042	-47.0556
8	2060.89	1833.72	1071.78	939.944	2163.94	1547.83	2517.17	1541.17	1736.22	2200.22	3022.17	2979.39					8	2061.72	2609.78	1516.78	2065.33	1487.78	1170.89	2306.67	2624.56	1811.67	2020.28	3538.61	2886.94				8	-21.5	-113.25	-8.97917	-66.9583	-192.472	-131.444	-83	-135.444			8	5.5	-18.0417	-18.2917	-53.4792	-45.2222
9	2385.89	2191.72	1350.11	1165.94	2528.61	1915.5	2910.17	1942.5	2107.22	2609.89	3666.17	3486.06					9	2242.72	3061.44	1751.11	2268.33	1842.44	1337.56	2753.67	3037.22	2022	2351.61	3889.94	3170.94				9	-23.75	-123.625	-9.22917	-63.7083	-165.972	-110.444	-50.8333	-126.278			9	9.125	-22.5417	-16.0417	-50.9792	-46.8889
10	2630.56	2407.72	1374.78	1286.61	2934.61	2201.17	3408.83	2306.17	2308.56	3007.22	4142.17	3973.06					10	2502.06	3477.78	1941.78	2403.33	2074.44	1471.22	3047.67	3374.56	2254.33	2604.94	4246.28	3481.94				10	-17.875	-117.375	-6.47917	-60.0833	-175.806	-131.111	-46.3333	-129.444			10	9	-17.1667	-6.04167	-50.6042	-47.3889
11	2796.56	2531.72	1440.11	1338.28	3149.94	2501.17	3755.17	2570.5	2485.56	3272.89	4632.5	4473.72					11	2831.39	3716.44	2050.11	2490.67	2385.11	1598.89	3284	3644.22	2481.67	2849.94	4521.28	3589.28				11	-21.125	-106.5	-1.85417	-64.9583	-143.806	-138.444	-51.5	-130.778			11	15.5	-18.5417	-7.91667	-40.7292	-49.2222
12	2908.89	2784.72	1646.44	1380.61	3470.28	2718.5	4070.5	2802.83	2775.56	3556.56	5022.5	4930.72					12	3064.72	4025.78	2202.11	2637.67	2566.78	1706.56	3455.33	3790.56	2670.67	2933.28	4742.94	3577.94				12	-15.25	-115.125	10.0208	-62.4583	-123.472	-93.4444	-32.8333	-122.944			12	22.5	-13.2917	-4.16667	-41.7292	-41.8889
13	3137.56	2954.72	1817.11	1442.28	3804.61	3006.5	4458.17	3044.5	2909.89	3793.89	5370.83	5316.39					13	3173.06	4174.11	2269.44	2594	2704.78	1796.22	3773.33	4078.22	2785.67	3193.61	4853.61	3545.28				13	-10.5	-111.5	0.895833	-64.0833	-102.972	-119.111	-14.8333	-127.778			13	15.75	-18.5417	-1.29167	-41.9792	-37.5556
14	3207.22	3037.72	1800.11	1556.61	3914.94	3199.83	4671.83	3230.17	3054.89	4114.22	5604.5	5653.72					14	3270.06	4269.78	2259.78	2541	2897.11	1928.56	4095	4280.22	2883	3271.94	4972.28	3567.28				14	-13	-115.625	8.27083	-66.2083	-96.8056	-78.2778	-6	-118.278			14	22.25	-17.0417	-12.1667	-51.1042	-34.8889
15	3242.56	3075.72	1836.78	1560.94	4131.94	3444.17	4910.5	3355.17	3213.56	4457.22	5905.17	5994.06					15	3506.72	4275.11	2313.44	2545.33	2987.78	1970.89	4185.33	4305.56	2925.67	3274.94	5044.94	3644.94				15	-2.25	-98	10.5208	-61.7083	-92.6389	-62.6111	13.6667	-120.444			15	9.625	-20.0417	-2.29167	-36.7292	-44.3889
16	3428.22	3162.06	1917.11	1556.28	4377.94	3596.83	5354.17	3455.5	3300.56	4611.22	6125.17	6420.06					16	3587.72	4357.44	2332.78	2570.33	3235.44	2119.22	4386.67	4481.89	2966.67	3186.61	4868.61	3475.28				16	-10.5	-119.25	12.5208	-57.9583	-88.1389	-89.7778	7.66667	-109.111			16	19.75	-15.9167	-6.91667	-37.9792	-31.0556
17	3475.56	3384.72	2112.78	1543.28	4492.94	3843.5	5585.17	3605.17	3295.56	4698.56	6451.83	6701.72					17	3576.72	4481.78	2394.11	2612	3382.78	2208.22	4444	4577.89	2988.33	3285.61	4965.61	3387.28				17	-13.875	-98.625	19.0208	-60.4583	-88.8056	-88.1111	19.5	-118.111			17	15.375	-14.9167	-1.04167	-36.7292	-29.3889
18	3538.22	3448.06	2167.11	1681.61	4653.28	3933.5	5867.17	3682.83	3443.89	4837.89	6570.5	6888.06					18	3693.06	4564.78	2377.44	2518	3323.78	2249.56	4537.33	4709.22	3044.33	3231.94	4881.28	3328.94				18	-7.5	-103.75	25.3958	-56.4583	-57.6389	-53.1111	17.6667	-113.944			18	16.375	-22.4167	7.08333	-34.8542	-27.7222
19	3499.56	3429.72	2165.78	1690.28	4894.94	4234.17	5956.5	3791.5	3454.89	4998.56	6680.83	7104.72					19	3787.72	4484.44	2377.11	2520	3467.78	2278.22	4687.67	4759.56	3037.67	3235.28	4740.94	3216.61				19	-14.625	-95.875	16.2708	-57.4583	-78.4722	-59.6111	33.3333	-102.444			19	20.25	-17.1667	-1.54167	-34.4792	-32.0556
20	3620.22	3443.72	2145.78	1758.94	4842.61	4205.17	6097.5	3916.83	3533.22	5231.22	6878.17	7271.06					20	3813.06	4480.11	2389.44	2528	3546.78	2290.56	4878.67	4746.22	3034.67	3151.28	4676.28	3000.61				20	-2.25	-109.875	22.5208	-57.3333	-48.6389	-54.1111	36.5	-109.611			20	16.5	-19.0417	1.08333	-34.2292	-36.8889
21	3748.89	3481.06	2281.78	1754.28	4929.28	4428.5	6369.17	3949.17	3666.22	5263.89	6852.17	7489.06					21	3862.72	4614.44	2371.44	2609	3552.44	2352.56	4911.33	4792.22	2949.33	3102.28	4583.94	2902.28				21	-8.625	-110.375	28.1458	-57.0833	-58.8056	-76.6111	37.5	-107.278			21	19.5	-20.1667	2.70833	-26.3542	-30.5556
22	3810.56	3612.06	2439.11	1773.94	5064.94	4601.17	6436.83	4048.17	3659.89	5268.89	7091.5	7637.72					22	3912.72	4698.11	2507.11	2640.33	3539.78	2396.22	4871.33	4841.22	2968.67	3219.28	4469.61	2826.94				22	-1.125	-102.625	21.0208	-58.3333	-55.6389	-50.2778	34.3333	-108.111			22	21.25	-17.5417	3.33333	-37.8542	-36.8889
23	3935.22	3654.39	2490.44	1892.94	5002.94	4692.5	6620.17	4177.17	3679.22	5371.89	7056.5	7879.72					23	4032.06	4621.11	2488.11	2644.33	3501.11	2323.89	4863.67	4813.89	2909.33	3111.28	4323.94	2797.94				23	2.375	-84.375	19.8958	-60.7083	-39.8056	-33.2778	51.1667	-99.6111			23	17.625	-21.2917	-1.54167	-37.7292	-36.0556
24	3987.22	3630.39	2634.44	1974.61	5127.61	4785.83	6737.5	4174.83	3723.89	5389.89	7117.5	7960.39					24	4149.72	4537.78	2535.78	2655.33	3547.11	2391.89	5013	4808.89	2848.67	3083.94	4159.94	2796.28				24	-3.875	-91	24.8958	-53.7083	-36.6389	-35.2778	60.5	-96.1111			24	20.25	-12.2917	0.833333	-36.9792	-31.0556
25	4079.22	3636.06	2636.11	2035.94	5146.61	4859.83	6778.5	4256.17	3752.56	5375.56	7189.17	8062.72					25	4315.39	4539.78	2590.78	2694.33	3463.44	2428.89	4938.67	4815.56	2930.67	3055.94	4130.61	2693.61				25	1	-96.625	31.5208	-52.8333	-32.3056	-21.4444	55.5	-99.7778			25	22.875	-15.4167	1.08333	-35.9792	-30.3889
26	4254.22	3844.72	2802.44	2045.61	5145.61	4960.17	6801.17	4279.5	3802.56	5556.89	7231.17	8230.06					26	4388.06	4793.11	2603.78	2730.33	3492.44	2419.56	5069.67	4794.89	2795.33	2996.94	4041.28	2654.61				26	6.875	-92.5	27.5208	-53.3333	-22.1389	-0.944444	62.8333	-97.1111			26	24.25	-12.2917	15.8333	-35.1042	-27.5556
27	4328.56	3949.39	2936.44	2187.28	5256.28	5116.17	6912.83	4313.17	3855.89	5509.56	7288.17	8290.72					27	4381.06	4868.78	2660.11	2885.33	3489.44	2511.56	4975.67	4760.22	2793.33	3053.28	3979.94	2658.61				27	5	-102.5	31.8958	-54.3333	-1.63889	-8.11111	61.1667	-92.2778			27	20	-12.2917	6.45833	-31.6042	-22.0556
28	4507.56	4049.39	3080.44	2277.94	5297.61	5118.83	6940.5	4331.83	3920.89	5483.89	7325.5	8561.72					28	4546.39	4898.44	2794.44	3030	3483.11	2484.56	4954.67	4677.22	2765.67	3037.61	3981.94	2754.94				28	10	-90.375	35.0208	-49.0833	-6.30556	10.5556	71	-91.9444			28	29.25	-8.54167	18.5833	-27.3542	-30.2222
29	4575.89	4169.72	3206.11	2411.28	5292.28	5250.5	7061.5	4367.5	3919.56	5417.89	7390.83	8584.39					29	4680.39	5036.11	2875.11	3048.67	3404.11	2474.89	4939.67	4655.89	2842.67	3111.94	3977.94	2737.28				29	12.375	-81.625	40.3958	-48.2083	-13.9722	28.3889	85.6667	-83.4444			29	28.5	-12.7917	24.8333	-21.2292	-31.8889
30	4634.22	4282.06	3348.44	2490.28	5382.61	5212.17	7072.17	4474.17	4013.22	5457.56	7393.83	8644.06					30	4857.39	5116.11	2953.78	3164	3388.44	2513.56	4960.67	4720.56	2860	3106.28	4010.61	2805.94				30	11.375	-75.75	36.1458	-47.2083	-9.97222	30.7222	89.1667	-79.2778			30	31.375	-6.29167	27.8333	-24.2292	-21.0556
31	4836.56	4449.39	3453.78	2639.94	5403.94	5246.5	7084.83	4443.83	4026.89	5532.89	7560.83	8804.72					31	4929.06	5263.44	3088.11	3226.33	3438.11	2551.56	4893.67	4668.89	2916.67	3113.94	4013.28	2865.61				31	18.875	-75.5	37.2708	-45.7083	2.69444	36.3889	82	-79.1111			31	34	-6.66667	33.2083	-21.6042	-22.5556
32	4931.89	4454.06	3593.78	2746.28	5510.94	5356.83	7079.83	4531.17	4111.56	5604.56	7754.83	8807.06					32	5180.72	5448.11	3186.11	3321.67	3366.78	2512.89	4998.67	4670.22	2985.33	3177.61	4100.28	2987.61				32	17.125	-84.625	42.8958	-47.8333	1.36111	36.8889	76	-80.7778			32	32.875	-1.79167	31.3333	-22.3542	-23.3889
33	4995.89	4587.72	3791.44	2899.61	5540.28	5468.5	7184.17	4618.83	4153.22	5507.89	7763.5	9047.72					33	5169.06	5597.44	3287.78	3433.67	3418.78	2552.22	5059	4676.56	3038.67	3221.94	4197.28	3150.94				33	22.375	-84.625	41.1458	-43.9583	9.36111	67.5556	95	-68.7778			33	31.5	3.83333	29.9583	-13.6042	-24.2222
34	5141.89	4744.39	3838.78	3014.61	5671.28	5445.83	7165.83	4552.17	4197.89	5512.22	7998.83	9135.72					34	5298.39	5772.11	3386.11	3653	3340.44	2537.22	5066.33	4634.22	3144.67	3276.94	4267.94	3164.61				34	26	-76.375	45.7708	-43.8333	13.0278	75.7222	95.8333	-64.1111			34	32.875	3.58333	24.3333	-11.6042	-15.7222
35	5427.22	4863.39	3996.78	3086.94	5722.94	5552.17	7257.83	4761.17	4273.56	5552.56	8138.5	9231.39					35	5437.06	5829.11	3452.44	3785.33	3514.11	2618.22	5002.67	4721.89	3102	3400.28	4324.28	3316.28				35	27.25	-46.625	51.1458	-41.0833	16.1944	67.0556	100.167	-66.7778			35	35.375	4.45833	44.0833	-9.60417	-20.5556
36	5448.56	4946.39	4094.78	3174.61	5872.61	5647.17	7280.17	4840.17	4342.22	5592.89	8186.17	9432.72					36	5511.06	5930.11	3623.11	3837.67	3486.78	2623.89	4963	4768.22	3261.67	3499.28	4401.94	3407.61				36	30.75	-52.375	47.8958	-39.3333	23.6944	62.2222	98.1667	-64.7778			36	37.5	8.08333	38.0833	-6.10417	-18.0556
37	5565.89	5012.72	4254.78	3262.94	5908.61	5624.17	7338.17	4845.5	4364.56	5693.89	8236.83	9445.39					37	5639.72	6085.78	3564.44	4036.67	3556.44	2612.22	5022.67	4807.56	3307.33	3615.28	4535.94	3585.94				37	29	-59.125	57.2708	-38.5833	36.5278	76.8889	95.3333	-63.2778			37	40	11.5833	40.3333	-6.72917	-20.7222
38	5623.89	5104.39	4372.44	3374.61	6050.94	5732.17	7473.83	5027.17	4414.56	5809.89	8480.83	9451.39					38	5710.39	6125.11	3706.78	4097.67	3574.44	2619.56	5141.67	4835.56	3369.67	3605.28	4519.94	3688.28				38	35.625	-37.25	54.7708	-36.7083	34.5278	60.8889	116.667	-55.9444			38	48.125	11.4583	34.9583	-3.72917	-6.38889
39	5720.56	5247.72	4378.11	3492.28	6077.94	5763.5	7585.5	5043.5	4489.89	5799.22	8651.17	9603.06					39	5716.72	6225.78	3745.78	4139.33	3526.78	2684.22	5170.33	4887.56	3455.33	3708.94	4618.61	3709.61				39	42.375	-50.5	61.2708	-34.2083	38.0278	77.3889	115.333	-52.2778			39	46.625	17.3333	46.7083	-5.47917	-3.38889
40	5728.56	5268.72	4430.11	3518.94	6209.94	5851.5	7580.5	5151.5	4578.89	5928.89	8678.83	9681.39					40	5723.72	6251.11	3861.11	4175.67	3714.11	2682.89	5209	4909.22	3500.67	3758.61	4679.94	3807.94				40	42.875	-55.25	60.0208	-30.4583	41.5278	108.556	123	-40.9444			40	50.375	14.0833	51.3333	11.0208	-9.55556
41	5729.89	5319.39	4535.11	3600.94	6354.61	6059.83	7740.83	5250.83	4663.89	5923.56	8793.17	9882.72					41	5817.06	6363.44	3942.78	4273	3798.44	2742.56	5352.67	5100.56	3576.67	3850.94	4703.61	3828.94				41	48.125	-37.125	68.3958	-29.4583	38.0278	107.722	132.667	-38.9444			41	57	17.0833	50.8333	4.77083	-4.88889
42	5844.89	5275.39	4623.44	3681.61	6379.28	6043.83	7691.5	5488.5	4687.56	6095.22	8950.83	9913.06					42	5814.39	6423.44	4031.78	4429.33	3863.78	2717.22	5339	5165.89	3616.33	3908.94	4860.61	3904.28				42	43.75	-43.375	70.3958	-23.4583	67.3611	93.0556	113.333	-36.2778			42	48.75	20.5833	58.7083	9.77083	2.94444
43	5953.56	5440.06	4822.44	3826.28	6416.28	6299.17	8042.5	5502.83	4708.89	6168.56	9044.5	9916.39					43	5821.06	6476.44	3942.11	4411.67	3922.78	2749.56	5405.67	5312.89	3662	3998.94	4811.61	3890.61				43	52.75	-38	67.7708	-20.9583	60.3611	99.0556	130.167	-36.2778			43	56.5	23.0833	53.5833	1.77083	1.44444
44	6005.22	5538.06	4784.11	3783.28	6625.61	6303.5	8071.83	5656.83	4766.89	6354.56	9119.83	10067.7					44	5763.39	6539.11	4013.11	4581	3929.44	2786.89	5507.67	5397.22	3706.67	3940.94	4863.61	3914.28				44	58.25	-26.625	89.1458	-23.5833	62.1944	115.889	122.333	-27.9444			44	57.25	23.8333	62.4583	8.39583	0.777778
45	6055.56	5553.39	4882.78	3932.94	6534.94	6389.5	8144.17	5803.5	4844.89	6527.22	9206.17	10038.1					45	5726.39	6514.11	4078.44	4574.67	4073.78	2740.89	5600.67	5518.89	3702.33	4069.94	4882.94	3877.61				45	57.125	-33.125	77.8958	-14.7083	76.8611	124.222	132.833	-23.4444			45	62	16.0833	67.9583	8.27083	4.44444
46	6037.56	5597.39	4848.78	3929.28	6822.61	6577.17	8200.5	5965.5	4898.22	6659.89	9050.17	10077.1					46	5790.72	6494.44	4092.78	4628.33	4201.44	2801.56	5673.33	5674.89	3758.33	4018.94	4902.61	3999.94				46	66.375	-39.875	93.6458	-22.4583	72.5278	120.389	145.333	-22.7778			46	62.125	20.9583	56.9583	18.2708	2.44444
47	6118.89	5606.39	4881.11	3992.61	6854.61	6664.5	8384.17	6088.17	4833.56	6730.56	9257.5	10105.4					47	5677.72	6504.44	4118.44	4639	4245.11	2841.89	5838.67	5686.56	3661	4085.61	4856.28	3928.61				47	62.5	-35.125	96.0208	-14.3333	71.1944	130.556	139.5	-8.27778			47	70.875	31.0833	67.5833	23.0208	1.44444
48	6026.89	5702.06	4973.78	4044.28	7032.28	6758.83	8431.83	6266.17	4832.89	6934.56	9338.5	10128.1					48	5673.39	6532.44	4132.78	4746.67	4377.78	2758.22	5868	5827.89	3663.67	4109.28	4911.28	3905.61				48	65.875	-27.625	100.646	-17.2083	68.3611	137.556	122.5	-6.11111			48	73.5	31.7083	71.7083	21.7708	18.1111
49	6056.89	5659.39	4946.11	4069.28	7079.28	6821.5	8447.5	6226.5	4899.89	7007.22	9248.5	10054.1					49	5594.72	6499.44	4185.11	4694	4478.11	2803.56	5956.67	5837.89	3672.67	4110.94	4845.61	3765.94				49	69.625	-19.375	104.521	-15.9583	98.6944	141.556	155.833	14.8889			49	72.375	25.9583	77.2083	23.2708	18.1111
50	6075.89	5618.06	4946.78	4150.28	7198.61	6977.17	8582.17	6437.17	4885.22	7214.22	9221.5	9951.06					50	5480.06	6441.78	4218.11	4678.33	4479.78	2739.22	6035.67	6001.56	3619.67	4121.28	4881.61	3728.28				50	66.25	-27.375	98.3958	-13.8333	91.0278	146.722	145.5	-6.27778			50	66.625	38.7083	73.3333	25.8958	8.11111
51	6027.22	5632.06	5017.44	4168.61	7272.94	7133.5	8783.83	6617.83	4891.22	7271.22	9173.5	9956.39					51	5418.06	6444.78	4206.78	4747	4547.44	2649.22	6089.33	6042.89	3602	4183.61	4753.28	3679.61				51	71.625	-10.75	105.646	-6.58333	103.028	127.222	163.833	3.05556			51	76.25	30.3333	75.0833	36.2708	14.6111
52	6081.89	5691.39	5013.78	4220.28	7293.61	7183.17	8855.5	6798.5	4983.22	7363.89	8980.5	9892.39					52	5450.72	6412.78	4256.11	4791	4761.78	2625.22	6176.67	6111.89	3586	4151.94	4724.28	3604.61				52	73.5	-23.25	99.5208	-6.70833	95.6944	147.222	159.167	16.2222			52	76	35.9583	77.9583	37.2708	25.7778
53	5849.22	5672.06	4997.44	4185.61	7327.28	7355.83	8807.17	6949.5	4945.56	7393.89	9028.83	9751.72					53	5362.72	6335.11	4202.78	4716	4676.44	2675.56	6299.33	6341.56	3533.33	4028.28	4705.94	3435.28				53	68.875	-12	101.521	-6.08333	100.694	136.556	174.333	6.88889			53	84.75	42.2083	78.4583	36.5208	31.4444
54	5929.22	5702.06	5058.11	4179.28	7246.94	7376.17	8948.17	7097.17	4838.56	7714.56	9046.83	9722.06					54	5189.39	6336.44	4244.78	4820.67	4751.78	2616.56	6290.67	6325.22	3452	4018.94	4532.28	3354.61				54	71.625	-14.125	102.271	-9.08333	109.194	158.222	179	19.7222			54	86.625	45.0833	82.3333	44.2708	35.1111
55	5840.56	5547.72	5016.11	4277.61	7276.94	7533.17	9059.5	7289.17	4866.22	7593.56	8745.17	9502.06					55	5056.72	6219.44	4257.78	4756.67	4770.11	2542.56	6344.67	6364.89	3475.67	4009.94	4479.28	3314.28				55	71.5	-17.5	109.646	-1.83333	108.694	147.222	185	31.5556			55	80	45.3333	72.9583	35.2708	28.7778
56	5851.89	5658.72	5013.44	4207.28	7334.28	7586.83	9228.17	7372.83	4954.89	7734.56	8770.5	9563.39					56	5011.72	6178.44	4209.78	4784.67	4857.44	2510.56	6456	6344.56	3400.67	3991.28	4381.28	3264.28				56	73	-12.875	106.271	-7.33333	118.861	161.222	176.333	27.7222			56	87.75	58.3333	88.2083	49.0208	35.6111
57	5798.89	5579.39	4951.78	4210.94	7293.94	7567.17	9268.5	7356.5	4884.56	7817.89	8598.83	9344.72					57	4895.72	6110.44	4249.78	4736.67	4903.44	2401.22	6509.33	6330.56	3297.33	3920.61	4281.94	3190.28				57	73.875	-9.125	106.021	-5.70833	129.028	156.222	192	38.3889			57	101.5	55.3333	95.8333	47.5208	28.7778
58	5842.56	5596.06	5029.78	4265.28	7344.94	7727.5	9317.83	7526.83	4902.22	7946.22	8336.17	9236.39					58	4879.39	6040.11	4177.44	4705.33	4975.78	2426.89	6492	6425.22	3240.67	3937.61	4158.61	3060.61				58	77.375	-2.875	107.271	-4.08333	124.361	146.722	196.5	49.5556			58	86.25	52.4583	88.3333	40.0208	31.9444
59	5700.22	5617.72	4963.44	4367.61	7343.28	7805.17	9264.83	7601.83	4863.89	7860.22	8314.17	9090.72					59	4654.39	5934.44	4253.11	4796.67	5184.78	2382.22	6548.33	6340.22	3244.33	3868.28	4134.28	3022.28				59	77	-10.875	118.271	0.291667	131.861	173.222	199.667	46.3889			59	99.125	60.8333	94.7083	50.1458	45.4444
60	5631.89	5625.39	4910.44	4297.94	7383.28	7874.83	9403.5	7671.17	4870.56	7908.22	8093.5	9047.39					60	4492.06	5921.78	4172.44	4724	5056.44	2246.89	6463	6351.89	3105	3799.28	4030.94	2895.94				60	79.75	-13.125	111.646	-1.58333	146.861	168.889	202.167	46.8889			60	91.25	63.7083	101.833	63.0208	53.7778
61	5591.89	5595.06	4992.44	4313.94	7445.61	7926.5	9361.17	7718.83	4788.89	8113.56	8035.17	8906.06					61	4497.72	5758.44	4124.78	4704.33	5096.11	2212.89	6498	6358.56	3055	3747.61	3938.94	2829.28				61	77.125	-14.125	116.771	1.04167	150.861	154.222	217.333	72.7222			61	93.375	62.0833	100.208	55.7708	50.7778
62	5450.56	5478.72	4969.78	4308.28	7335.61	7823.17	9454.83	7768.17	4712.56	7925.56	7903.17	8740.06					62	4378.39	5651.78	3831.11	4701.67	5201.11	2156.56	6450.33	6411.56	2992	3706.61	3796.94	2735.61				62	70.875	1.625	109.646	-1.20833	149.028	154.056	204.5	71.2222			62	97.875	70.8333	94.2083	62.0208	51.6111
63	5432.89	5441.72	4887.11	4329.61	7455.28	8145.83	9443.5	7761.17	4728.56	8030.56	7694.83	8619.72					63	4219.06	5641.44	3887.11	4744.67	5270.44	2134.56	6464.33	6321.89	2937	3636.61	3684.61	2618.28				63	78.375	-7.375	115.396	4.41667	144.694	174.222	212.833	76.7222			63	109.75	76.0833	108.833	64.0208	45.1111
64	5333.89	5419.06	4979.44	4276.61	7421.94	8003.5	9347.5	7850.5	4716.56	8022.89	7486.83	8424.72					64	4062.72	5521.78	3753.11	4627	5197.11	2076.89	6372.33	6271.22	2848	3448.94	3554.28	2588.28				64	75.625	0.75	120.646	1.04167	144.528	159.389	224.167	73.2222			64	108.125	70.8333	117.208	74.5208	53.9444
65	5365.22	5439.06	4904.44	4371.28	7397.94	8093.5	9354.83	7809.5	4637.56	7939.89	7364.5	8303.39					65	4009.72	5371.78	3878.78	4674.33	5193.11	2012.89	6373.67	6349.89	2814.67	3490.94	3474.61	2476.61				65	75.375	5.125	122.146	-7.58333	153.861	174.556	233.5	74.0556			65	107.625	70.4583	123.583	65.5208	67.4444
66	5185.22	5493.72	4860.11	4319.61	7423.61	8019.17	9410.5	7856.83	4561.89	7902.22	7232.17	8093.06					66	3883.72	5368.11	3714.44	4671.33	5210.11	1932.56	6295.67	6134.22	2727	3487.94	3382.28	2383.61				66	78.625	0.375	123.021	-1.95833	163.528	180.722	225	78.3889			66	112.375	87.7083	118.333	69.8958	65.6111
67	5081.56	5441.39	4750.44	4345.28	7374.94	8127.83	9210.5	7897.83	4524.89	7753.56	7045.83	7981.39					67	3800.06	5317.11	3785.44	4657.33	5206.44	1886.89	6281.67	6112.89	2661.33	3410.61	3265.61	2325.94				67	79.375	-11.625	126.396	-9.08333	157.028	149.556	229.333	64.3889			67	113.625	87.9583	117.458	72.7708	62.9444
68	5013.22	5305.06	4808.44	4302.94	7292.94	8061.17	9210.5	7836.5	4424.22	7627.89	6944.17	7835.39					68	3683.39	5254.44	3835.11	4515.67	5219.44	1843.89	6248	6031.89	2551	3346.94	3134.94	2330.28				68	73.25	-0.125	123.396	6.79167	147.694	166.556	243.833	84.0556			68	115.625	92.4583	123.708	78.5208	48.4444
69	4924.56	5360.72	4772.44	4264.61	7294.94	8048.5	9198.5	7798.17	4339.56	7659.22	6818.5	7726.06					69	3477.72	5049.44	3722.44	4576	5266.44	1778.56	6116	5992.56	2536	3305.94	3118.94	2262.28				69	77.375	-2.25	107.021	2.66667	147.861	174.722	231.833	80.8889			69	124.375	90.8333	133.708	77.2708	58.6111
70	4804.22	5389.39	4712.11	4335.94	7282.61	8044.5	9082.5	7713.83	4311.89	7465.22	6623.17	7570.72					70	3412.39	4925.78	3740.11	4555.33	5157.78	1679.89	6124.67	5887.89	2449	3254.94	2977.94	2156.94				70	67.875	7.125	117.271	-1.95833	183.028	179.222	215.833	94.8889			70	115.875	96.5833	130.708	80.1458	59.9444
71	4683.22	5331.39	4681.44	4286.61	7198.28	7974.5	9058.17	7597.17	4218.22	7306.89	6437.83	7406.72					71	3371.72	4746.44	3673.78	4461.33	5212.78	1664.56	5998.67	5837.89	2349	3236.28	2859.61	2120.94				71	72.375	-1.5	117.146	-6.20833	167.194	169.389	235.667	103.889			71	131.375	104.833	126.333	72.8958	79.1111
72	4628.89	5224.72	4655.11	4338.28	7244.28	7881.5	8841.5	7611.17	4261.89	7330.89	6275.5	7254.06					72	3140.72	4682.11	3757.11	4463.67	5185.11	1597.22	5950.67	5672.56	2348.33	3119.28	2839.94	2009.28				72	70.5	-0.875	123.521	-1.70833	160.861	158.722	239.5	102.056			72	125.625	100.708	135.458	86.0208	70.9444
73	4496.56	5100.39	4534.44	4299.61	7140.28	7913.5	8827.17	7558.5	4181.89	7196.22	6116.83	7074.39					73	3126.06	4629.44	3660.44	4386.67	5234.11	1569.56	5822.33	5637.22	2290	3043.61	2719.28	1982.28				73	69.125	4.875	123.021	-1.95833	171.028	194.889	256.833	110.389			73	122.875	100.958	138.708	88.0208	83.1111
74	4408.89	5131.72	4597.11	4345.28	7062.28	7874.83	8710.83	7454.5	4080.56	7152.56	5953.83	7126.39					74	3028.06	4590.78	3638.44	4408.33	5200.11	1505.56	5711.33	5523.89	2219.33	2998.61	2664.61	1955.61				74	74.625	-2.375	133.646	-3.08333	185.028	161.056	240	103.722			74	137.25	115.583	149.083	89.6458	60.6111
75	4262.89	5031.06	4447.44	4306.61	7072.61	7692.83	8667.5	7356.5	4072.22	6919.56	5702.5	6899.39					75	2969.72	4468.44	3613.11	4339	5098.78	1443.56	5688	5400.89	2155.33	2839.94	2508.61	1856.94				75	74.5	0.625	130.896	4.66667	162.361	186.222	233.667	113.222			75	141.5	110.083	147.083	98.0208	74.9444
76	4112.89	5033.39	4429.78	4195.61	6958.61	7751.5	8527.17	7377.17	4015.56	6860.89	5579.83	6826.72					76	2811.39	4480.44	3570.11	4384.33	5115.44	1403.22	5557.33	5427.56	2102.33	2812.28	2444.61	1837.61				76	72.875	1.375	123.146	-6.20833	185.194	186.889	244	119.056			76	133.25	110.333	147.958	99.2708	49.2778
77	3975.89	4853.39	4396.78	4176.94	6928.61	7605.5	8477.5	7135.17	3901.89	6623.89	5568.83	6673.06					77	2743.39	4314.11	3574.44	4271.33	5024.78	1341.89	5498	5225.22	2012.33	2736.94	2401.28	1707.61				77	76.875	1.875	122.021	-5.20833	189.361	175.722	241	122.889			77	144	126.083	147.083	111.021	62.9444
78	3706.22	4860.72	4405.11	4156.61	6883.94	7537.17	8292.17	7067.17	3894.89	6484.56	5264.83	6553.72					78	2525.39	4265.44	3471.11	4232.67	5077.44	1305.89	5393.67	5054.22	1985.33	2684.28	2324.61	1721.61				78	73.625	-2.375	131.896	-7.95833	168.028	203.389	245.5	121.556			78	147.625	124.583	155.208	106.146	51.9444
79	3667.22	4804.39	4296.78	4166.61	6807.28	7385.5	8148.17	6979.17	3810.89	6365.56	5149.17	6382.06					79	2532.39	4140.78	3438.44	4143.67	5098.78	1233.22	5279.33	4960.22	1920	2629.61	2160.94	1629.94				79	71.125	6.5	119.896	0.416667	193.861	182.222	245.333	132.222			79	150.5	133.458	152.583	113.146	62.6111
80	3645.89	4725.72	4193.78	4138.28	6643.28	7419.83	7929.5	6843.17	3692.56	6275.89	4975.83	6212.06					80	2418.06	4166.44	3433.11	4004.67	4956.11	1216.56	5195.33	4855.56	1856	2619.94	2122.61	1554.28				80	75.125	1.25	133.771	-6.95833	181.861	177.389	242.167	127.222			80	155.5	133.583	157.458	103.896	66.6111
81	3518.56	4634.72	4170.78	4008.28	6640.61	7248.5	7836.17	6636.83	3607.22	6096.89	4839.17	6133.39					81	2271.06	4074.11	3409.78	4027.33	4949.78	1190.89	5042	4764.89	1796.67	2567.94	2041.61	1477.61				81	69.75	-8	130.896	-3.45833	187.028	211.056	257.333	146.222			81	153.875	139.208	174.083	118.521	55.6111
82	3359.56	4629.06	4072.78	4014.94	6569.28	7138.17	7783.17	6630.5	3551.89	5917.56	4689.17	6103.39					82	2268.72	3940.11	3229.44	3863.33	4874.78	1089.89	4984	4503.56	1774.33	2396.94	1990.61	1499.28				82	74.375	-10.875	128.646	-0.833333	189.861	206.722	239.5	127.556			82	157.125	155.958	172.958	110.396	55.7778
83	3275.89	4623.39	3989.11	3949.28	6407.28	7075.5	7590.17	6375.83	3430.89	5797.22	4597.17	5994.06					83	2114.72	3855.11	3224.11	3768.67	4810.11	1076.56	4844.33	4486.56	1681	2314.94	1863.94	1386.94				83	72.75	-0.625	126.271	-10.9583	188.861	222.389	249.5	145.556			83	161.375	156.083	170.958	104.646	39.9444
84	3130.89	4509.39	3890.78	3935.94	6356.28	7049.17	7443.17	6364.5	3395.56	5631.56	4398.17	5736.39					84	2041.72	3697.78	3128.44	3705.33	4855.11	1004.89	4666.67	4314.22	1600.67	2321.28	1734.28	1299.94				84	70.125	-17.375	134.021	-5.45833	198.194	227.389	255.333	136.389			84	175.625	151.583	169.083	120.146	70.6111
85	3084.22	4323.72	3865.78	3836.61	6278.28	6768.17	7425.5	6206.83	3359.89	5551.22	4154.17	5524.06					85	2025.72	3674.78	3102.78	3572.33	4684.44	969.889	4629.33	4283.89	1584.33	2170.28	1717.28	1268.61				85	72	-5.5	127.271	-5.58333	203.194	193.556	268.167	151.389			85	169.875	162.958	168.583	122.396	68.2778
86	3039.56	4355.06	3757.78	3854.61	6204.28	6771.83	7192.5	6176.83	3263.22	5277.89	4028.17	5494.39					86	1936.06	3656.11	2976.11	3535.67	4681.11	953.556	4426	4122.22	1465.67	2118.61	1579.94	1148.94				86	72.625	-9.5	130.021	-9.45833	204.194	213.556	272.333	140.056			86	180.625	158.583	185.458	119.771	63.4444
87	2886.89	4169.72	3660.78	3754.94	6133.28	6815.17	7131.17	6073.5	3196.56	5179.56	3909.83	5391.72					87	1933.39	3569.11	2973.44	3499	4650.11	925.222	4438.33	3960.22	1414	2011.28	1533.94	1119.61				87	75.875	-9.125	132.021	-13.7083	199.861	189.722	271.167	135.056			87	189.25	173.208	184.458	119.771	62.9444
88	2847.56	4087.39	3639.11	3764.94	6048.28	6581.17	6885.17	5901.17	3072.56	5120.89	3814.17	5196.39					88	1790.39	3559.11	2900.11	3489	4644.44	818.889	4213.67	3823.22	1324.67	2003.94	1476.28	1096.28				88	64.875	-20	130.021	-9.20833	197.861	204.222	265.333	176.722			88	175.375	170.333	172.458	132.396	45.7778
89	2793.22	4003.72	3651.11	3632.94	5980.94	6509.17	6815.83	5669.5	3073.89	4942.56	3572.17	5051.39					89	1784.72	3433.44	2885.11	3321.67	4511.78	799.222	4164.67	3749.56	1227.33	1966.61	1354.94	992.278				89	72	-29.5	131.521	-16.0833	192.194	193.389	270.333	159.889			89	184	191.208	179.208	132.646	83.6111
90	2722.89	4015.39	3580.78	3687.28	5939.61	6363.83	6528.83	5617.83	2977.22	4776.22	3416.17	4805.06					90	1682.06	3402.78	2866.44	3244.33	4499.44	756.889	4060.67	3612.22	1208	1786.94	1271.61	916.611				90	71.875	-18.25	123.271	-13.3333	198.028	199.389	288.167	170.889			90	186.125	185.458	178.083	150.396	49.9444
91	2569.22	3849.72	3490.44	3588.28	5853.28	6185.17	6405.17	5407.5	2929.89	4648.89	3292.17	4732.06					91	1714.39	3294.78	2825.11	3167.67	4427.44	734.889	4017.33	3555.56	1117.33	1687.28	1215.61	879.611				91	67.75	-23.75	132.021	-16.5833	211.528	222.722	290.5	159.222			91	186.25	185.833	181.458	129.521	38.4444
92	2500.89	3741.06	3484.44	3514.94	5824.94	6155.5	6219.17	5281.17	2817.56	4429.89	3129.17	4650.72					92	1627.39	3150.11	2731.78	3113	4448.78	712.222	4018	3438.22	1025.67	1605.28	1110.94	820.611				92	67.625	-28	131.271	-12.7083	183.194	197.222	287.667	163.222			92	198.25	192.208	194.333	131.396	57.1111
93	2463.22	3718.72	3423.11	3459.61	5508.61	5958.83	6105.83	5168.83	2796.89	4316.22	2912.5	4527.72					93	1590.06	3162.11	2721.44	3026	4302.11	649.556	3763.67	3357.89	954.333	1514.28	1026.94	772.944				93	65.625	-27	121.021	-13.2083	197.194	218.222	275.167	170.556			93	192	185.083	191.333	142.521	52.2778
94	2353.22	3570.72	3371.78	3409.61	5443.61	5831.5	5897.17	4962.83	2651.22	4194.22	2876.17	4317.39					94	1509.72	3057.78	2668.44	2914.33	4319.11	645.222	3747.33	3291.22	886	1448.28	881.278	669.944				94	65.5	-23.75	138.271	-13.8333	202.694	214.556	290.667	181.222			94	205.875	195.208	197.083	144.521	67.2778
95	2281.89	3535.06	3263.44	3333.61	5336.61	5737.5	5830.5	4847.5	2647.22	4026.22	2760.17	4176.72					95	1471.72	2984.44	2618.11	2861.67	4189.78	590.889	3684.33	3105.89	862.333	1382.94	817.611	634.278				95	67.375	-36.25	127.771	-19.7083	199.861	183.556	276.167	192.389			95	203.25	216.583	192.458	135.521	65.2778
96	2189.22	3423.72	3207.11	3288.28	5353.61	5624.17	5590.83	4696.17	2506.89	3873.56	2573.5	4003.39					96	1466.72	2914.78	2541.78	2806.67	4095.11	589.556	3533.33	3038.89	787.667	1330.28	740.944	579.611				96	72.125	-19.375	149.146	-19.5833	200.194	175.722	288.667	187.556			96	207.25	214.708	188.083	154.146	38.1111
97	2177.22	3325.39	3235.78	3265.94	5337.61	5450.5	5263.83	4568.83	2568.89	3670.22	2409.83	3785.06					97	1452.72	2948.78	2489.11	2720	3938.44	530.222	3377.67	2857.22	745	1194.61	603.611	485.278				97	64.75	-37.125	131.646	-16.8333	220.861	234.722	288.667	180.889			97	205.75	216.083	186.083	158.896	30.6111
98	2085.89	3331.06	3176.11	3155.28	5180.61	5271.83	5138.17	4387.83	2427.89	3523.89	2245.17	3776.39					98	1417.72	2840.11	2458.78	2619.33	3939.11	506.556	3229.67	2765.89	675.333	1145.28	566.944	409.944				98	73.25	-49.375	131.271	-16.4583	201.361	226.389	313.5	196.222			98	237.5	223.208	201.708	164.021	47.7778
99	1978.22	3244.72	3115.11	3193.94	5028.61	5147.17	4983.5	4184.5	2358.22	3342.89	2140.17	3534.39					99	1386.06	2661.78	2455.11	2447.67	3866.78	470.556	3079.67	2637.56	610.333	1061.94	524.611	361.944				99	69.125	-42.375	135.396	-20.4583	217.528	180.222	313.333	229.056			99	225.125	234.208	195.083	159.396	48.1111
100	1925.22	3102.72	3080.44	3137.61	4932.61	4990.17	4764.17	4069.5	2310.22	3234.89	1980.5	3466.72					100	1395.72	2728.44	2386.44	2393	3691.78	429.889	3036.67	2525.56	576.667	1029.61	436.278	318.278				100	65.875	-44.125	130.396	-22.8333	218.194	232.222	330.833	211.389			100	229.25	233.458	202.333	158.146	55.6111
101	1875.22	3049.72	2988.11	3046.61	4756.61	4874.5	4513.17	3901.5	2244.22	3053.89	1889.17	3381.06					101	1337.72	2598.78	2347.11	2328.67	3754.78	435.889	2967	2451.22	496	945.611	365.611	276.944				101	75.375	-46.125	135.771	-34.5833	233.028	210.056	306.833	212.222			101	229.5	226.458	206.958	162.146	43.4444
102	1749.89	2958.06	2988.78	2966.94	4677.94	4797.17	4463.5	3691.5	2205.89	2931.89	1747.5	3258.39					102	1340.72	2553.44	2312.11	2276	3626.11	400.889	2917.67	2436.89	456.667	862.944	271.944	215.944				102	72.25	-65.25	129.271	-30.9583	224.028	205.222	311.833	200.722			102	226.625	241.208	198.708	170.396	23.7778
103	1768.56	2893.72	3016.78	2954.94	4585.94	4534.83	4199.17	3510.83	2127.89	2734.56	1699.5	3168.72					103	1303.06	2463.11	2217.78	2209.67	3533.78	391.556	2778	2308.22	411	805.611	262.944	192.278				103	70.625	-49.25	143.271	-26.9583	224.361	193.722	310.167	202.889			103	238	245.833	195.833	183.146	24.7778
104	1609.22	2859.72	2910.78	2929.61	4474.28	4512.17	4018.5	3369.83	2025.56	2692.89	1562.83	3057.72					104	1346.06	2410.78	2194.44	2032.33	3509.11	355.556	2758.67	2243.56	367	682.611	148.278	121.611				104	64.375	-49.25	136.896	-34.4583	220.528	211.556	310.667	241.889			104	258.25	244.458	200.583	188.646	47.4444
105	1592.89	2764.06	2938.78	2881.28	4370.94	4298.83	3942.17	3331.17	1995.22	2543.89	1411.83	2922.72					105	1264.39	2313.11	2161.78	2063	3458.11	364.222	2716	2124.56	309	698.611	88.9444	118.944				105	71.75	-57.5	122.271	-33.9583	231.361	166.056	332	224.056			105	234.875	258.833	184.708	191.021	1.61111
106	1546.22	2736.72	2859.11	2863.94	4358.61	4080.83	3793.17	3098.5	1940.89	2461.22	1430.5	2820.39					106	1280.06	2308.11	2123.11	1945	3311.44	330.889	2626	2046.56	319.333	631.611	71.2778	96.2778				106	68.25	-64	123.521	-31.4583	245.028	165.389	338.5	195.389			106	246.75	267.708	218.458	200.396	-0.388889
107	1504.22	2612.72	2910.44	2789.61	4177.94	4053.17	3577.17	2977.83	1888.56	2419.22	1299.5	2680.06					107	1326.72	2298.78	2046.44	1908.33	3258.11	305.222	2532.33	1948.56	251.333	568.278	3.61111	37.9444				107	61.75	-54	129.396	-46.4583	245.361	154.889	342.833	218.722			107	250.375	268.833	212.708	178.521	15.4444
108	1454.22	2588.06	2817.44	2737.28	4179.28	3949.5	3510.5	2798.83	1868.56	2297.56	1167.17	2643.72					108	1376.06	2176.78	2018.78	1872.67	3204.11	281.222	2497.67	1870.22	231	506.278	-27.0556	-13.7222				108	66.875	-51.875	114.896	-37.4583	250.194	137.389	380.333	225.889			108	263.875	256.833	187.458	192.896	25.9444
109	1380.56	2529.06	2878.78	2645.94	3979.61	3795.83	3277.5	2726.17	1835.89	2232.89	1105.83	2540.72					109	1386.39	2208.44	1933.44	1789.67	3125.78	305.222	2340	1830.22	186	447.278	-77.3889	-27.7222				109	57.75	-75.625	118.771	-44.2083	226.028	165.389	387	179.722			109	262.5	267.958	216.583	206.896	20.9444
110	1388.56	2517.72	2891.78	2685.28	3817.94	3584.83	3197.17	2557.5	1746.56	2070.22	1033.17	2460.06					110	1324.72	2143.11	1939.78	1704	3067.44	307.889	2340	1789.22	193	384.944	-114.056	-40.3889				110	61.125	-80.125	138.021	-44.9583	245.861	181.556	387.5	241.556			110	261	267.083	192.208	190.146	8.61111
111	1335.56	2490.39	2888.11	2618.28	3732.28	3492.5	3034.83	2473.83	1732.56	1957.89	953.833	2414.39					111	1325.72	2107.78	1940.44	1647.67	2921.78	267.222	2209.33	1627.56	158.333	414.278	-164.722	-113.389				111	70.5	-77.875	127.646	-42.2083	233.694	150.556	355.667	210.722			111	270	273.458	214.083	204.896	4.27778
112	1258.22	2440.06	2842.78	2601.28	3651.61	3316.5	2905.17	2319.17	1725.56	1891.56	927.5	2359.72					112	1308.06	2054.11	1896.44	1614.33	2898.78	273.889	2152	1594.89	144.667	345.611	-186.389	-127.722				112	68.625	-87.75	132.146	-44.0833	233.361	143.722	403	223.556			112	275.625	258.708	200.583	188.396	-20.5556
113	1213.56	2358.39	2812.11	2567.61	3632.28	3242.17	2754.17	2170.83	1649.22	1778.89	901.833	2236.06					113	1303.72	2037.78	1909.11	1616.67	2701.78	254.556	2106	1552.89	139	262.611	-218.389	-178.389				113	64.75	-91.75	126.146	-49.4583	254.861	165.556	358.833	237.389			113	280.125	268.333	195.208	186.021	-32.0556
114	1143.56	2289.39	2824.44	2506.61	3402.94	3102.17	2567.5	1984.17	1668.56	1674.89	882.167	2234.72					114	1331.72	1970.44	1782.78	1543.67	2777.78	247.889	2006.67	1483.56	88.3333	280.611	-269.389	-163.722				114	62.75	-82.75	122.021	-41.5833	248.361	163.056	346.5	257.556			114	277.25	246.708	221.833	182.896	-19.0556
115	1125.89	2288.72	2823.11	2449.94	3376.61	2989.17	2355.17	1967.5	1586.89	1606.56	771.5	2167.39					115	1361.06	1922.44	1818.11	1464	2690.44	244.556	1976	1393.89	88.3333	236.944	-241.722	-185.722				115	58.25	-90.75	126.146	-61.2083	252.194	120.722	388.667	247.722			115	279.875	268.458	182.458	191.396	-74.5556
116	1099.89	2254.39	2826.78	2521.94	3200.28	2908.17	2365.17	1782.5	1614.22	1507.89	664.833	2085.39					116	1349.39	1911.11	1690.11	1425.67	2548.78	269.556	1886	1320.56	93.3333	150.278	-288.722	-259.389				116	66.375	-88.75	127.771	-52.0833	257.694	123.556	361.167	274.722			116	285.25	280.708	213.583	210.771	-74.8889
117	1049.89	2194.06	2862.78	2482.94	3151.28	2716.83	2164.17	1611.5	1559.89	1486.56	678.5	2068.39					117	1379.39	1904.78	1704.11	1386	2534.44	250.889	1811	1257.56	26.6667	173.611	-317.722	-242.389				117	55	-107.25	113.646	-54.8333	280.361	146.222	417.667	246.889			117	297.75	267.083	237.708	192.396	-110.389
118	1016.89	2155.06	2911.11	2441.28	3139.61	2629.5	2118.17	1499.17	1525.22	1350.89	684.167	1945.06					118	1403.72	1826.78	1661.44	1336	2462.11	295.889	1727.33	1146.56	37	130.944	-368.722	-262.056				118	54	-83.75	136.521	-56.9583	263.028	108.222	414.167	258.556			118	296.25	263.583	196.708	213.771	-100.222
119	1013.56	2062.06	2879.44	2474.94	2899.28	2522.83	1966.5	1394.5	1532.89	1252.89	646.833	1889.72					119	1419.72	1825.44	1714.44	1297.33	2376.78	275.889	1681.67	1086.56	41.6667	86.9444	-366.056	-235.722				119	61.5	-85.875	115.396	-60.2083	261.861	126.222	411.5	238.889			119	290.75	264.708	187.208	216.021	-123.389
sum(120min)	431678	471665	411091	363068	639435	639427	746779	573365	399590	589180	627274	742259					sum(120min)	378946	496679	344096	384264	448045	185501	519877	493543	246268	296199	329882	245006				sum(120min)	5395	-6214.75	10139.2	-3609.42	10821.1	11585.8	21203.2	5517.44			sum(120min)	13622.6	10943.3	11864.5	7257.1	1080.89
Max(120min)	6118.89	5702.06	5058.11	4371.28	7455.28	8145.83	9454.83	7897.83	4983.22	8113.56	9338.5	10128.1					Max(120min)	5821.06	6539.11	4257.78	4820.67	5270.44	2841.89	6548.33	6425.22	3758.33	4183.61	5044.94	3999.94				Max(120min)	79.75	7.125	149.146	6.79167	280.361	234.722	417.667	274.722			Max(120min)	297.75	280.708	237.708	216.021	83.6111
time to Max(120min)	47	48	54	65	63	63	62	67	52	61	48	48					time to Max(120min)	43	44	55	54	63	47	59	58	46	51	15	46				time to Max(120min)	60	70	96	68	117	97	117	116			time to Max(120min)	117	116	117	119	89
Velocity	130.189	118.793	93.6687	67.2504	118.338	129.299	152.497	117.878	95.8312	133.009	194.552	211.001					Velocity	135.373	148.616	77.4141	89.2716	83.6578	60.4657	110.989	110.78	81.7029	82.0316	336.33	86.9553				Velocity	1.32917	0.101786	1.5536	0.0998775	2.39625	2.41982	3.5698	2.3683			Velocity	2.54487	2.4199	2.0317	1.8153	0.939451
[truncated: 3 more columns]

## Sheet: qPCR
	This excel sheet provides the actual expression values of the q-PCR experiments
	calculation:								Table Analyzed	Data 1		Table Analyzed	Data 1		Table Analyzed	Data 1
	Average(2^(-delta delta CT – housekeeping genes:Action/EF/Ubi))
	The expression level of PI-II								Column D	pll2_REF1_1h		Column E	pll2_REF1_2h		Column F	pll2_REF1_6h
	Sample	WT_REF1_1h	WT_REF1_2h	WT_REF1_6h	pll2_REF1_1h	pll2_REF1_2h	pll2_REF1_6h		vs.	vs.		vs.	vs.		vs.	vs.
	1	0.373	2.751	9.565	1.604	20.438	75.734		Column A	WT_REF1_1h		Column B	WT_REF1_2h		Column C	WT_REF1_6h
	2	1.927	5.205	15.26	1.83	17.883	54.43
	3	4.508	9.925	48.443	1.146	15.26	82.471		Unpaired t test			Unpaired t test			Unpaired t test
									P value	0.5763		P value	0.01		P value	0.0347
									P value summary	ns		P value summary	**		P value summary	*
									Significantly different (P < 0.05)?	No		Significantly different (P < 0.05)?	Yes		Significantly different (P < 0.05)?	Yes
									One- or two-tailed P value?	Two-tailed		One- or two-tailed P value?	Two-tailed		One- or two-tailed P value?	Two-tailed
									t, df	t=0.6075, df=4		t, df	t=4.609, df=4		t, df	t=3.144, df=4
									How big is the difference?			How big is the difference?			How big is the difference?
									Mean of column A	2.269		Mean of column B	5.96		Mean of column C	24.42
									Mean of column D	1.527		Mean of column E	17.86		Mean of column F	70.88
									Difference between means (D - A) ± SEM	-0.7427 ± 1.223		Difference between means (E - B) ± SEM	11.90 ± 2.582		Difference between means (F - C) ± SEM	46.46 ± 14.78
									95% confidence interval	-4.137 to 2.652		95% confidence interval	4.732 to 19.07		95% confidence interval	5.428 to 87.48
									R squared (eta squared)	0.08446		R squared (eta squared)	0.8415		R squared (eta squared)	0.7119
									F test to compare variances			F test to compare variances			F test to compare variances
									F, DFn, Dfd	35.92, 2, 2		F, DFn, Dfd	1.983, 2, 2		F, DFn, Dfd	2.058, 2, 2
									P value	0.0542		P value	0.6704		P value	0.6541
									P value summary	ns		P value summary	ns		P value summary	ns
									Significantly different (P < 0.05)?	No		Significantly different (P < 0.05)?	No		Significantly different (P < 0.05)?	No
									Data analyzed			Data analyzed			Data analyzed
									Sample size, column A	3		Sample size, column B	3		Sample size, column C	3
									Sample size, column D	3		Sample size, column E	3		Sample size, column F	3
